# Supplementary material for: Homological scaffolds of brain functional networks
Source: J R Soc Interface. 2014 Dec 6;11(101):20140873. doi: 10.1098/rsif.2014.0873 (PMC4223908; doi:10.1098/rsif.2014.0873)
Supplement: Psilocybin homological scaffold [file rsif20140873supp1.zip]

Archive with 1 entries (1 files):
- rsif-2014-0873-File001.gexf
