# Supplementary material for: Homological scaffolds of brain functional networks
Source: J R Soc Interface. 2014 Dec 6;11(101):20140873. doi: 10.1098/rsif.2014.0873 (PMC4223908; doi:10.1098/rsif.2014.0873)
Supplement: Psilocybin homological scaffold [file rsif20140873supp1.zip › rsif-2014-0873-File001.gexf]

<?xml version="1.0" encoding="utf-8"?><gexf version="1.1" xmlns="http://www.gexf.net/1.1draft" xmlns:viz="http://www.gexf.net/1.1draft/viz" xmlns:xsi="http://www.w3.org/2001/XMLSchema-instance" xsi:schemaLocation="http://www.w3.org/2001/XMLSchema-instance">
  <graph defaultedgetype="undirected" mode="static">
    <attributes class="node" mode="static">
      <attribute id="0" title="Modularity Class" type="integer" />
    </attributes>
    <nodes>
      <node id="165" label="ctx_rh_S_subparietal">
        <attvalues>
          <attvalue for="0" value="4" />
        </attvalues>
      </node>
      <node id="133" label="ctx_rh_Lat_Fis-ant-Horizont">
        <attvalues>
          <attvalue for="0" value="5" />
        </attvalues>
      </node>
      <node id="132" label="ctx_rh_G_temporal_middle">
        <attvalues>
          <attvalue for="0" value="1" />
        </attvalues>
      </node>
      <node id="131" label="ctx_rh_G_temporal_inf">
        <attvalues>
          <attvalue for="0" value="3" />
        </attvalues>
      </node>
      <node id="130" label="ctx_rh_G_temp_sup-Plan_tempo">
        <attvalues>
          <attvalue for="0" value="2" />
        </attvalues>
      </node>
      <node id="137" label="ctx_rh_Pole_temporal">
        <attvalues>
          <attvalue for="0" value="4" />
        </attvalues>
      </node>
      <node id="136" label="ctx_rh_Pole_occipital">
        <attvalues>
          <attvalue for="0" value="3" />
        </attvalues>
      </node>
      <node id="135" label="ctx_rh_Lat_Fis-post">
        <attvalues>
          <attvalue for="0" value="2" />
        </attvalues>
      </node>
      <node id="134" label="ctx_rh_Lat_Fis-ant-Vertical">
        <attvalues>
          <attvalue for="0" value="5" />
        </attvalues>
      </node>
      <node id="139" label="ctx_rh_S_central">
        <attvalues>
          <attvalue for="0" value="0" />
        </attvalues>
      </node>
      <node id="138" label="ctx_rh_S_calcarine">
        <attvalues>
          <attvalue for="0" value="6" />
        </attvalues>
      </node>
      <node id="93" label="ctx_lh_S_temporal_transverse">
        <attvalues>
          <attvalue for="0" value="2" />
        </attvalues>
      </node>
      <node id="24" label="ctx_lh_G_and_S_transv_frontopol">
        <attvalues>
          <attvalue for="0" value="4" />
        </attvalues>
      </node>
      <node id="25" label="ctx_lh_G_and_S_cingul-Ant">
        <attvalues>
          <attvalue for="0" value="3" />
        </attvalues>
      </node>
      <node id="26" label="ctx_lh_G_and_S_cingul-Mid-Ant">
        <attvalues>
          <attvalue for="0" value="5" />
        </attvalues>
      </node>
      <node id="27" label="ctx_lh_G_and_S_cingul-Mid-Post">
        <attvalues>
          <attvalue for="0" value="2" />
        </attvalues>
      </node>
      <node id="20" label="ctx_lh_G_and_S_frontomargin">
        <attvalues>
          <attvalue for="0" value="5" />
        </attvalues>
      </node>
      <node id="21" label="ctx_lh_G_and_S_occipital_inf">
        <attvalues>
          <attvalue for="0" value="4" />
        </attvalues>
      </node>
      <node id="22" label="ctx_lh_G_and_S_paracentral">
        <attvalues>
          <attvalue for="0" value="3" />
        </attvalues>
      </node>
      <node id="23" label="ctx_lh_G_and_S_subcentral">
        <attvalues>
          <attvalue for="0" value="6" />
        </attvalues>
      </node>
      <node id="95" label="ctx_rh_G_and_S_frontomargin">
        <attvalues>
          <attvalue for="0" value="5" />
        </attvalues>
      </node>
      <node id="28" label="ctx_lh_G_cingul-Post-dorsal">
        <attvalues>
          <attvalue for="0" value="5" />
        </attvalues>
      </node>
      <node id="29" label="ctx_lh_G_cingul-Post-ventral">
        <attvalues>
          <attvalue for="0" value="0" />
        </attvalues>
      </node>
      <node id="161" label="ctx_rh_S_postcentral">
        <attvalues>
          <attvalue for="0" value="0" />
        </attvalues>
      </node>
      <node id="0" label="Left-Cerebellum-Cortex">
        <attvalues>
          <attvalue for="0" value="5" />
        </attvalues>
      </node>
      <node id="4" label="Left-Pallidum">
        <attvalues>
          <attvalue for="0" value="3" />
        </attvalues>
      </node>
      <node id="8" label="Left-Accumbens-area">
        <attvalues>
          <attvalue for="0" value="0" />
        </attvalues>
      </node>
      <node id="163" label="ctx_rh_S_precentral-sup-part">
        <attvalues>
          <attvalue for="0" value="4" />
        </attvalues>
      </node>
      <node id="120" label="ctx_rh_G_pariet_inf-Supramar">
        <attvalues>
          <attvalue for="0" value="2" />
        </attvalues>
      </node>
      <node id="121" label="ctx_rh_G_parietal_sup">
        <attvalues>
          <attvalue for="0" value="0" />
        </attvalues>
      </node>
      <node id="122" label="ctx_rh_G_postcentral">
        <attvalues>
          <attvalue for="0" value="0" />
        </attvalues>
      </node>
      <node id="123" label="ctx_rh_G_precentral">
        <attvalues>
          <attvalue for="0" value="0" />
        </attvalues>
      </node>
      <node id="124" label="ctx_rh_G_precuneus">
        <attvalues>
          <attvalue for="0" value="3" />
        </attvalues>
      </node>
      <node id="125" label="ctx_rh_G_rectus">
        <attvalues>
          <attvalue for="0" value="5" />
        </attvalues>
      </node>
      <node id="126" label="ctx_rh_G_subcallosal">
        <attvalues>
          <attvalue for="0" value="1" />
        </attvalues>
      </node>
      <node id="127" label="ctx_rh_G_temp_sup-G_T_transv">
        <attvalues>
          <attvalue for="0" value="0" />
        </attvalues>
      </node>
      <node id="128" label="ctx_rh_G_temp_sup-Lateral">
        <attvalues>
          <attvalue for="0" value="1" />
        </attvalues>
      </node>
      <node id="129" label="ctx_rh_G_temp_sup-Plan_polar">
        <attvalues>
          <attvalue for="0" value="5" />
        </attvalues>
      </node>
      <node id="59" label="ctx_lh_Lat_Fis-ant-Vertical">
        <attvalues>
          <attvalue for="0" value="4" />
        </attvalues>
      </node>
      <node id="58" label="ctx_lh_Lat_Fis-ant-Horizont">
        <attvalues>
          <attvalue for="0" value="5" />
        </attvalues>
      </node>
      <node id="55" label="ctx_lh_G_temp_sup-Plan_tempo">
        <attvalues>
          <attvalue for="0" value="2" />
        </attvalues>
      </node>
      <node id="54" label="ctx_lh_G_temp_sup-Plan_polar">
        <attvalues>
          <attvalue for="0" value="3" />
        </attvalues>
      </node>
      <node id="57" label="ctx_lh_G_temporal_middle">
        <attvalues>
          <attvalue for="0" value="6" />
        </attvalues>
      </node>
      <node id="56" label="ctx_lh_G_temporal_inf">
        <attvalues>
          <attvalue for="0" value="3" />
        </attvalues>
      </node>
      <node id="51" label="ctx_lh_G_subcallosal">
        <attvalues>
          <attvalue for="0" value="6" />
        </attvalues>
      </node>
      <node id="50" label="ctx_lh_G_rectus">
        <attvalues>
          <attvalue for="0" value="0" />
        </attvalues>
      </node>
      <node id="53" label="ctx_lh_G_temp_sup-Lateral">
        <attvalues>
          <attvalue for="0" value="4" />
        </attvalues>
      </node>
      <node id="52" label="ctx_lh_G_temp_sup-G_T_transv">
        <attvalues>
          <attvalue for="0" value="1" />
        </attvalues>
      </node>
      <node id="164" label="ctx_rh_S_suborbital">
        <attvalues>
          <attvalue for="0" value="4" />
        </attvalues>
      </node>
      <node id="115" label="ctx_rh_G_oc-temp_lat-fusifor">
        <attvalues>
          <attvalue for="0" value="1" />
        </attvalues>
      </node>
      <node id="114" label="ctx_rh_G_occipital_sup">
        <attvalues>
          <attvalue for="0" value="6" />
        </attvalues>
      </node>
      <node id="117" label="ctx_rh_G_oc-temp_med-Parahip">
        <attvalues>
          <attvalue for="0" value="0" />
        </attvalues>
      </node>
      <node id="89" label="ctx_lh_S_suborbital">
        <attvalues>
          <attvalue for="0" value="1" />
        </attvalues>
      </node>
      <node id="111" label="ctx_rh_G_Ins_lg_and_S_cent_ins">
        <attvalues>
          <attvalue for="0" value="4" />
        </attvalues>
      </node>
      <node id="110" label="ctx_rh_G_front_sup">
        <attvalues>
          <attvalue for="0" value="3" />
        </attvalues>
      </node>
      <node id="113" label="ctx_rh_G_occipital_middle">
        <attvalues>
          <attvalue for="0" value="5" />
        </attvalues>
      </node>
      <node id="112" label="ctx_rh_G_insular_short">
        <attvalues>
          <attvalue for="0" value="4" />
        </attvalues>
      </node>
      <node id="82" label="ctx_lh_S_orbital_med-olfact">
        <attvalues>
          <attvalue for="0" value="3" />
        </attvalues>
      </node>
      <node id="83" label="ctx_lh_S_orbital-H_Shaped">
        <attvalues>
          <attvalue for="0" value="6" />
        </attvalues>
      </node>
      <node id="80" label="ctx_lh_S_oc-temp_med_and_Lingual">
        <attvalues>
          <attvalue for="0" value="3" />
        </attvalues>
      </node>
      <node id="81" label="ctx_lh_S_orbital_lateral">
        <attvalues>
          <attvalue for="0" value="5" />
        </attvalues>
      </node>
      <node id="119" label="ctx_rh_G_pariet_inf-Angular">
        <attvalues>
          <attvalue for="0" value="5" />
        </attvalues>
      </node>
      <node id="118" label="ctx_rh_G_orbital">
        <attvalues>
          <attvalue for="0" value="6" />
        </attvalues>
      </node>
      <node id="84" label="ctx_lh_S_parieto_occipital">
        <attvalues>
          <attvalue for="0" value="0" />
        </attvalues>
      </node>
      <node id="85" label="ctx_lh_S_pericallosal">
        <attvalues>
          <attvalue for="0" value="4" />
        </attvalues>
      </node>
      <node id="3" label="Left-Putamen">
        <attvalues>
          <attvalue for="0" value="3" />
        </attvalues>
      </node>
      <node id="7" label="Left-Amygdala">
        <attvalues>
          <attvalue for="0" value="6" />
        </attvalues>
      </node>
      <node id="108" label="ctx_rh_G_front_inf-Triangul">
        <attvalues>
          <attvalue for="0" value="3" />
        </attvalues>
      </node>
      <node id="109" label="ctx_rh_G_front_middle">
        <attvalues>
          <attvalue for="0" value="5" />
        </attvalues>
      </node>
      <node id="102" label="ctx_rh_G_and_S_cingul-Mid-Post">
        <attvalues>
          <attvalue for="0" value="2" />
        </attvalues>
      </node>
      <node id="103" label="ctx_rh_G_cingul-Post-dorsal">
        <attvalues>
          <attvalue for="0" value="0" />
        </attvalues>
      </node>
      <node id="100" label="ctx_rh_G_and_S_cingul-Ant">
        <attvalues>
          <attvalue for="0" value="3" />
        </attvalues>
      </node>
      <node id="101" label="ctx_rh_G_and_S_cingul-Mid-Ant">
        <attvalues>
          <attvalue for="0" value="0" />
        </attvalues>
      </node>
      <node id="106" label="ctx_rh_G_front_inf-Opercular">
        <attvalues>
          <attvalue for="0" value="5" />
        </attvalues>
      </node>
      <node id="107" label="ctx_rh_G_front_inf-Orbital">
        <attvalues>
          <attvalue for="0" value="0" />
        </attvalues>
      </node>
      <node id="104" label="ctx_rh_G_cingul-Post-ventral">
        <attvalues>
          <attvalue for="0" value="0" />
        </attvalues>
      </node>
      <node id="105" label="ctx_rh_G_cuneus">
        <attvalues>
          <attvalue for="0" value="6" />
        </attvalues>
      </node>
      <node id="39" label="ctx_lh_G_occipital_sup">
        <attvalues>
          <attvalue for="0" value="6" />
        </attvalues>
      </node>
      <node id="38" label="ctx_lh_G_occipital_middle">
        <attvalues>
          <attvalue for="0" value="5" />
        </attvalues>
      </node>
      <node id="33" label="ctx_lh_G_front_inf-Triangul">
        <attvalues>
          <attvalue for="0" value="3" />
        </attvalues>
      </node>
      <node id="32" label="ctx_lh_G_front_inf-Orbital">
        <attvalues>
          <attvalue for="0" value="6" />
        </attvalues>
      </node>
      <node id="31" label="ctx_lh_G_front_inf-Opercular">
        <attvalues>
          <attvalue for="0" value="5" />
        </attvalues>
      </node>
      <node id="30" label="ctx_lh_G_cuneus">
        <attvalues>
          <attvalue for="0" value="6" />
        </attvalues>
      </node>
      <node id="37" label="ctx_lh_G_insular_short">
        <attvalues>
          <attvalue for="0" value="6" />
        </attvalues>
      </node>
      <node id="36" label="ctx_lh_G_Ins_lg_and_S_cent_ins">
        <attvalues>
          <attvalue for="0" value="4" />
        </attvalues>
      </node>
      <node id="35" label="ctx_lh_G_front_sup">
        <attvalues>
          <attvalue for="0" value="5" />
        </attvalues>
      </node>
      <node id="34" label="ctx_lh_G_front_middle">
        <attvalues>
          <attvalue for="0" value="4" />
        </attvalues>
      </node>
      <node id="60" label="ctx_lh_Lat_Fis-post">
        <attvalues>
          <attvalue for="0" value="2" />
        </attvalues>
      </node>
      <node id="61" label="ctx_lh_Pole_occipital">
        <attvalues>
          <attvalue for="0" value="4" />
        </attvalues>
      </node>
      <node id="62" label="ctx_lh_Pole_temporal">
        <attvalues>
          <attvalue for="0" value="4" />
        </attvalues>
      </node>
      <node id="63" label="ctx_lh_S_calcarine">
        <attvalues>
          <attvalue for="0" value="6" />
        </attvalues>
      </node>
      <node id="64" label="ctx_lh_S_central">
        <attvalues>
          <attvalue for="0" value="0" />
        </attvalues>
      </node>
      <node id="65" label="ctx_lh_S_cingul-Marginalis">
        <attvalues>
          <attvalue for="0" value="2" />
        </attvalues>
      </node>
      <node id="66" label="ctx_lh_S_circular_insula_ant">
        <attvalues>
          <attvalue for="0" value="6" />
        </attvalues>
      </node>
      <node id="67" label="ctx_lh_S_circular_insula_inf">
        <attvalues>
          <attvalue for="0" value="4" />
        </attvalues>
      </node>
      <node id="68" label="ctx_lh_S_circular_insula_sup">
        <attvalues>
          <attvalue for="0" value="6" />
        </attvalues>
      </node>
      <node id="69" label="ctx_lh_S_collat_transv_ant">
        <attvalues>
          <attvalue for="0" value="1" />
        </attvalues>
      </node>
      <node id="2" label="Left-Caudate">
        <attvalues>
          <attvalue for="0" value="2" />
        </attvalues>
      </node>
      <node id="167" label="ctx_rh_S_temporal_sup">
        <attvalues>
          <attvalue for="0" value="4" />
        </attvalues>
      </node>
      <node id="6" label="Left-Hippocampus">
        <attvalues>
          <attvalue for="0" value="1" />
        </attvalues>
      </node>
      <node id="97" label="ctx_rh_G_and_S_paracentral">
        <attvalues>
          <attvalue for="0" value="3" />
        </attvalues>
      </node>
      <node id="99" label="ctx_rh_G_and_S_transv_frontopol">
        <attvalues>
          <attvalue for="0" value="5" />
        </attvalues>
      </node>
      <node id="98" label="ctx_rh_G_and_S_subcentral">
        <attvalues>
          <attvalue for="0" value="6" />
        </attvalues>
      </node>
      <node id="168" label="ctx_rh_S_temporal_transverse">
        <attvalues>
          <attvalue for="0" value="1" />
        </attvalues>
      </node>
      <node id="91" label="ctx_lh_S_temporal_inf">
        <attvalues>
          <attvalue for="0" value="2" />
        </attvalues>
      </node>
      <node id="90" label="ctx_lh_S_subparietal">
        <attvalues>
          <attvalue for="0" value="0" />
        </attvalues>
      </node>
      <node id="166" label="ctx_rh_S_temporal_inf">
        <attvalues>
          <attvalue for="0" value="5" />
        </attvalues>
      </node>
      <node id="92" label="ctx_lh_S_temporal_sup">
        <attvalues>
          <attvalue for="0" value="4" />
        </attvalues>
      </node>
      <node id="160" label="ctx_rh_S_pericallosal">
        <attvalues>
          <attvalue for="0" value="4" />
        </attvalues>
      </node>
      <node id="94" label="ctx_rh_Unknown">
        <attvalues>
          <attvalue for="0" value="6" />
        </attvalues>
      </node>
      <node id="162" label="ctx_rh_S_precentral-inf-part">
        <attvalues>
          <attvalue for="0" value="4" />
        </attvalues>
      </node>
      <node id="96" label="ctx_rh_G_and_S_occipital_inf">
        <attvalues>
          <attvalue for="0" value="1" />
        </attvalues>
      </node>
      <node id="11" label="Right-Thalamus-Proper">
        <attvalues>
          <attvalue for="0" value="4" />
        </attvalues>
      </node>
      <node id="10" label="Right-Cerebellum-Cortex">
        <attvalues>
          <attvalue for="0" value="5" />
        </attvalues>
      </node>
      <node id="13" label="Right-Putamen">
        <attvalues>
          <attvalue for="0" value="3" />
        </attvalues>
      </node>
      <node id="12" label="Right-Caudate">
        <attvalues>
          <attvalue for="0" value="2" />
        </attvalues>
      </node>
      <node id="15" label="Right-Hippocampus">
        <attvalues>
          <attvalue for="0" value="1" />
        </attvalues>
      </node>
      <node id="14" label="Right-Pallidum">
        <attvalues>
          <attvalue for="0" value="1" />
        </attvalues>
      </node>
      <node id="17" label="Right-Accumbens-area">
        <attvalues>
          <attvalue for="0" value="3" />
        </attvalues>
      </node>
      <node id="16" label="Right-Amygdala">
        <attvalues>
          <attvalue for="0" value="6" />
        </attvalues>
      </node>
      <node id="19" label="ctx_lh_Unknown">
        <attvalues>
          <attvalue for="0" value="3" />
        </attvalues>
      </node>
      <node id="18" label="Right-VentralDC">
        <attvalues>
          <attvalue for="0" value="6" />
        </attvalues>
      </node>
      <node id="88" label="ctx_lh_S_precentral-sup-part">
        <attvalues>
          <attvalue for="0" value="5" />
        </attvalues>
      </node>
      <node id="116" label="ctx_rh_G_oc-temp_med-Lingual">
        <attvalues>
          <attvalue for="0" value="6" />
        </attvalues>
      </node>
      <node id="151" label="ctx_rh_S_oc_middle_and_Lunatus">
        <attvalues>
          <attvalue for="0" value="6" />
        </attvalues>
      </node>
      <node id="150" label="ctx_rh_S_intrapariet_and_P_trans">
        <attvalues>
          <attvalue for="0" value="1" />
        </attvalues>
      </node>
      <node id="153" label="ctx_rh_S_occipital_ant">
        <attvalues>
          <attvalue for="0" value="4" />
        </attvalues>
      </node>
      <node id="152" label="ctx_rh_S_oc_sup_and_transversal">
        <attvalues>
          <attvalue for="0" value="6" />
        </attvalues>
      </node>
      <node id="155" label="ctx_rh_S_oc-temp_med_and_Lingual">
        <attvalues>
          <attvalue for="0" value="3" />
        </attvalues>
      </node>
      <node id="154" label="ctx_rh_S_oc-temp_lat">
        <attvalues>
          <attvalue for="0" value="1" />
        </attvalues>
      </node>
      <node id="157" label="ctx_rh_S_orbital_med-olfact">
        <attvalues>
          <attvalue for="0" value="1" />
        </attvalues>
      </node>
      <node id="156" label="ctx_rh_S_orbital_lateral">
        <attvalues>
          <attvalue for="0" value="2" />
        </attvalues>
      </node>
      <node id="159" label="ctx_rh_S_parieto_occipital">
        <attvalues>
          <attvalue for="0" value="0" />
        </attvalues>
      </node>
      <node id="158" label="ctx_rh_S_orbital-H_Shaped">
        <attvalues>
          <attvalue for="0" value="3" />
        </attvalues>
      </node>
      <node id="48" label="ctx_lh_G_precentral">
        <attvalues>
          <attvalue for="0" value="0" />
        </attvalues>
      </node>
      <node id="49" label="ctx_lh_G_precuneus">
        <attvalues>
          <attvalue for="0" value="0" />
        </attvalues>
      </node>
      <node id="46" label="ctx_lh_G_parietal_sup">
        <attvalues>
          <attvalue for="0" value="0" />
        </attvalues>
      </node>
      <node id="86" label="ctx_lh_S_postcentral">
        <attvalues>
          <attvalue for="0" value="6" />
        </attvalues>
      </node>
      <node id="44" label="ctx_lh_G_pariet_inf-Angular">
        <attvalues>
          <attvalue for="0" value="5" />
        </attvalues>
      </node>
      <node id="45" label="ctx_lh_G_pariet_inf-Supramar">
        <attvalues>
          <attvalue for="0" value="1" />
        </attvalues>
      </node>
      <node id="42" label="ctx_lh_G_oc-temp_med-Parahip">
        <attvalues>
          <attvalue for="0" value="4" />
        </attvalues>
      </node>
      <node id="43" label="ctx_lh_G_orbital">
        <attvalues>
          <attvalue for="0" value="6" />
        </attvalues>
      </node>
      <node id="40" label="ctx_lh_G_oc-temp_lat-fusifor">
        <attvalues>
          <attvalue for="0" value="3" />
        </attvalues>
      </node>
      <node id="87" label="ctx_lh_S_precentral-inf-part">
        <attvalues>
          <attvalue for="0" value="1" />
        </attvalues>
      </node>
      <node id="1" label="Left-Thalamus-Proper">
        <attvalues>
          <attvalue for="0" value="4" />
        </attvalues>
      </node>
      <node id="5" label="Brain-Stem">
        <attvalues>
          <attvalue for="0" value="4" />
        </attvalues>
      </node>
      <node id="9" label="Left-VentralDC">
        <attvalues>
          <attvalue for="0" value="6" />
        </attvalues>
      </node>
      <node id="146" label="ctx_rh_S_front_inf">
        <attvalues>
          <attvalue for="0" value="1" />
        </attvalues>
      </node>
      <node id="147" label="ctx_rh_S_front_middle">
        <attvalues>
          <attvalue for="0" value="5" />
        </attvalues>
      </node>
      <node id="144" label="ctx_rh_S_collat_transv_ant">
        <attvalues>
          <attvalue for="0" value="5" />
        </attvalues>
      </node>
      <node id="145" label="ctx_rh_S_collat_transv_post">
        <attvalues>
          <attvalue for="0" value="3" />
        </attvalues>
      </node>
      <node id="142" label="ctx_rh_S_circular_insula_inf">
        <attvalues>
          <attvalue for="0" value="4" />
        </attvalues>
      </node>
      <node id="143" label="ctx_rh_S_circular_insula_sup">
        <attvalues>
          <attvalue for="0" value="6" />
        </attvalues>
      </node>
      <node id="140" label="ctx_rh_S_cingul-Marginalis">
        <attvalues>
          <attvalue for="0" value="6" />
        </attvalues>
      </node>
      <node id="141" label="ctx_rh_S_circular_insula_ant">
        <attvalues>
          <attvalue for="0" value="6" />
        </attvalues>
      </node>
      <node id="148" label="ctx_rh_S_front_sup">
        <attvalues>
          <attvalue for="0" value="4" />
        </attvalues>
      </node>
      <node id="149" label="ctx_rh_S_interm_prim-Jensen">
        <attvalues>
          <attvalue for="0" value="4" />
        </attvalues>
      </node>
      <node id="77" label="ctx_lh_S_oc_sup_and_transversal">
        <attvalues>
          <attvalue for="0" value="0" />
        </attvalues>
      </node>
      <node id="76" label="ctx_lh_S_oc_middle_and_Lunatus">
        <attvalues>
          <attvalue for="0" value="6" />
        </attvalues>
      </node>
      <node id="75" label="ctx_lh_S_intrapariet_and_P_trans">
        <attvalues>
          <attvalue for="0" value="1" />
        </attvalues>
      </node>
      <node id="74" label="ctx_lh_S_interm_prim-Jensen">
        <attvalues>
          <attvalue for="0" value="5" />
        </attvalues>
      </node>
      <node id="73" label="ctx_lh_S_front_sup">
        <attvalues>
          <attvalue for="0" value="4" />
        </attvalues>
      </node>
      <node id="72" label="ctx_lh_S_front_middle">
        <attvalues>
          <attvalue for="0" value="4" />
        </attvalues>
      </node>
      <node id="71" label="ctx_lh_S_front_inf">
        <attvalues>
          <attvalue for="0" value="1" />
        </attvalues>
      </node>
      <node id="70" label="ctx_lh_S_collat_transv_post">
        <attvalues>
          <attvalue for="0" value="3" />
        </attvalues>
      </node>
      <node id="79" label="ctx_lh_S_oc-temp_lat">
        <attvalues>
          <attvalue for="0" value="5" />
        </attvalues>
      </node>
      <node id="78" label="ctx_lh_S_occipital_ant">
        <attvalues>
          <attvalue for="0" value="0" />
        </attvalues>
      </node>
      <node id="41" label="ctx_lh_G_oc-temp_med-Lingual">
        <attvalues>
          <attvalue for="0" value="6" />
        </attvalues>
      </node>
      <node id="47" label="ctx_lh_G_postcentral">
        <attvalues>
          <attvalue for="0" value="0" />
        </attvalues>
      </node>
    </nodes>
    <edges>
      <edge id="101" source="165" target="133" weight="0.347803495862" />
      <edge id="1079" source="165" target="132" weight="46.5319763229" />
      <edge id="414" source="165" target="131" weight="0.895323025855" />
      <edge id="565" source="165" target="130" weight="18.0423744663" />
      <edge id="721" source="165" target="137" weight="8.15706532455" />
      <edge id="783" source="165" target="136" weight="0.816372642739" />
      <edge id="1019" source="165" target="135" weight="2.643782781" />
      <edge id="1080" source="165" target="134" weight="0.616845582164" />
      <edge id="1081" source="165" target="139" weight="1.25370507727" />
      <edge id="1135" source="165" target="138" weight="16.6613083571" />
      <edge id="1173" source="165" target="93" weight="0.240454698556" />
      <edge id="1084" source="165" target="24" weight="0.832267141057" />
      <edge id="1085" source="165" target="25" weight="0.209359511613" />
      <edge id="1086" source="165" target="26" weight="4.35108726741" />
      <edge id="1087" source="165" target="27" weight="0.194190747118" />
      <edge id="1088" source="165" target="20" weight="0.359203296703" />
      <edge id="1089" source="165" target="21" weight="0.379192726837" />
      <edge id="1090" source="165" target="23" weight="1.16955011007" />
      <edge id="1091" source="165" target="95" weight="10.1879580666" />
      <edge id="1092" source="165" target="28" weight="39.5716770785" />
      <edge id="1093" source="165" target="29" weight="16.3082796826" />
      <edge id="1176" source="165" target="161" weight="1.27674685247" />
      <edge id="1095" source="165" target="0" weight="37.0820888928" />
      <edge id="1096" source="165" target="4" weight="6.76244136086" />
      <edge id="1097" source="165" target="8" weight="7.12316909208" />
      <edge id="1098" source="165" target="163" weight="14.4736969921" />
      <edge id="1099" source="165" target="120" weight="2.05369383092" />
      <edge id="1100" source="165" target="121" weight="0.599823812714" />
      <edge id="1101" source="165" target="122" weight="0.232667904673" />
      <edge id="1102" source="165" target="123" weight="0.286646147949" />
      <edge id="1103" source="165" target="124" weight="1.05095661308" />
      <edge id="1104" source="165" target="125" weight="8.30054760755" />
      <edge id="1105" source="165" target="126" weight="0.972411087395" />
      <edge id="1106" source="165" target="127" weight="0.400730816078" />
      <edge id="1107" source="165" target="128" weight="23.0615392519" />
      <edge id="1108" source="165" target="129" weight="0.885530264974" />
      <edge id="1110" source="165" target="59" weight="8.9780786281" />
      <edge id="1111" source="165" target="58" weight="0.640738094509" />
      <edge id="1112" source="165" target="55" weight="1.49340789682" />
      <edge id="1113" source="165" target="54" weight="2.42133673885" />
      <edge id="1114" source="165" target="57" weight="15.3758868097" />
      <edge id="1115" source="165" target="56" weight="6.78609002076" />
      <edge id="1116" source="165" target="51" weight="0.132119002451" />
      <edge id="1117" source="165" target="50" weight="6.33276254579" />
      <edge id="1118" source="165" target="53" weight="0.439046001952" />
      <edge id="1119" source="165" target="52" weight="30.2208825358" />
      <edge id="261" source="165" target="164" weight="2.21591138423" />
      <edge id="1120" source="165" target="115" weight="77.3199023609" />
      <edge id="1121" source="165" target="114" weight="0.272267542348" />
      <edge id="1122" source="165" target="117" weight="0.0237246893195" />
      <edge id="1188" source="165" target="89" weight="0.177474719362" />
      <edge id="1124" source="165" target="111" weight="5.45364847625" />
      <edge id="1125" source="165" target="110" weight="1.11351527672" />
      <edge id="1126" source="165" target="113" weight="60.28394016" />
      <edge id="1127" source="165" target="112" weight="9.01081467915" />
      <edge id="1128" source="165" target="82" weight="1.32596907038" />
      <edge id="1129" source="165" target="83" weight="0.439231288942" />
      <edge id="1130" source="165" target="80" weight="0.749358426005" />
      <edge id="1131" source="165" target="81" weight="1.89082878633" />
      <edge id="1132" source="165" target="119" weight="23.327316079" />
      <edge id="1208" source="165" target="118" weight="14.7446070036" />
      <edge id="1134" source="165" target="85" weight="0.365973312402" />
      <edge id="1136" source="165" target="3" weight="43.2652385622" />
      <edge id="1137" source="165" target="7" weight="5.99581111957" />
      <edge id="1138" source="165" target="108" weight="33.7344886944" />
      <edge id="1139" source="165" target="109" weight="3.02132587123" />
      <edge id="1140" source="165" target="102" weight="39.906159193" />
      <edge id="1141" source="165" target="103" weight="24.2909644679" />
      <edge id="1142" source="165" target="100" weight="91.9650630364" />
      <edge id="1143" source="165" target="101" weight="0.69394215217" />
      <edge id="1144" source="165" target="107" weight="18.4274998023" />
      <edge id="1145" source="165" target="104" weight="1.06405707875" />
      <edge id="1146" source="165" target="105" weight="1.17193695003" />
      <edge id="1147" source="165" target="39" weight="0.104524180967" />
      <edge id="1148" source="165" target="38" weight="4.88851334614" />
      <edge id="1149" source="165" target="33" weight="56.5656954724" />
      <edge id="1150" source="165" target="32" weight="3.11476105083" />
      <edge id="1151" source="165" target="31" weight="1.35585808736" />
      <edge id="1152" source="165" target="30" weight="4.22728535567" />
      <edge id="1153" source="165" target="37" weight="1.21444458493" />
      <edge id="1154" source="165" target="36" weight="12.2981453735" />
      <edge id="1155" source="165" target="35" weight="0.618554608201" />
      <edge id="1156" source="165" target="34" weight="1.68177866939" />
      <edge id="1157" source="165" target="60" weight="28.7762402304" />
      <edge id="1158" source="165" target="61" weight="72.9975796887" />
      <edge id="1159" source="165" target="62" weight="123.967059357" />
      <edge id="1160" source="165" target="63" weight="12.7628389819" />
      <edge id="1161" source="165" target="64" weight="0.288966041153" />
      <edge id="1162" source="165" target="65" weight="0.954340622525" />
      <edge id="1163" source="165" target="66" weight="28.0570827016" />
      <edge id="1164" source="165" target="67" weight="1.46652410664" />
      <edge id="1165" source="165" target="69" weight="0.208485586683" />
      <edge id="1166" source="165" target="2" weight="37.7721870045" />
      <edge id="1167" source="165" target="167" weight="43.7342488513" />
      <edge id="1168" source="165" target="6" weight="5.20402984831" />
      <edge id="1169" source="165" target="99" weight="8.49541905912" />
      <edge id="1170" source="165" target="98" weight="0.223410518053" />
      <edge id="1171" source="165" target="168" weight="0.15080455259" />
      <edge id="1109" source="165" target="91" weight="0.178376033105" />
      <edge id="1172" source="165" target="90" weight="18.1953677905" />
      <edge id="1083" source="165" target="166" weight="34.6560057291" />
      <edge id="1174" source="165" target="92" weight="65.418979605" />
      <edge id="1175" source="165" target="160" weight="0.183917878529" />
      <edge id="1094" source="165" target="94" weight="56.8687696468" />
      <edge id="1177" source="165" target="162" weight="65.0737333971" />
      <edge id="1178" source="165" target="96" weight="2.01303227765" />
      <edge id="1179" source="165" target="11" weight="19.6476260799" />
      <edge id="1180" source="165" target="10" weight="0.527343215075" />
      <edge id="1181" source="165" target="13" weight="18.6129878096" />
      <edge id="1182" source="165" target="12" weight="41.0596543829" />
      <edge id="1183" source="165" target="15" weight="0.866336633663" />
      <edge id="1184" source="165" target="14" weight="1.72334435213" />
      <edge id="1185" source="165" target="17" weight="31.657847589" />
      <edge id="1186" source="165" target="16" weight="0.537203591486" />
      <edge id="1187" source="165" target="18" weight="0.185271376023" />
      <edge id="1123" source="165" target="116" weight="0.674132954497" />
      <edge id="1189" source="165" target="151" weight="0.561962758746" />
      <edge id="1190" source="165" target="150" weight="0.610409495242" />
      <edge id="1191" source="165" target="153" weight="1.88238181484" />
      <edge id="1192" source="165" target="152" weight="34.3407915921" />
      <edge id="1193" source="165" target="155" weight="0.379548529607" />
      <edge id="1194" source="165" target="154" weight="0.17378575182" />
      <edge id="1195" source="165" target="157" weight="1.80928278678" />
      <edge id="1196" source="165" target="156" weight="0.0739631681389" />
      <edge id="1197" source="165" target="159" weight="9.25263369457" />
      <edge id="1198" source="165" target="158" weight="0.275257445032" />
      <edge id="1199" source="165" target="48" weight="0.225305345983" />
      <edge id="1200" source="165" target="49" weight="49.1293493508" />
      <edge id="1201" source="165" target="46" weight="0.109150951595" />
      <edge id="1202" source="165" target="86" weight="0.102040816327" />
      <edge id="1203" source="165" target="44" weight="0.777062046498" />
      <edge id="1204" source="165" target="45" weight="34.5928604781" />
      <edge id="1205" source="165" target="42" weight="2.45151776929" />
      <edge id="1206" source="165" target="43" weight="0.493422428486" />
      <edge id="1207" source="165" target="40" weight="1.43858074548" />
      <edge id="1133" source="165" target="87" weight="47.9532358545" />
      <edge id="1209" source="165" target="1" weight="0.0761660248181" />
      <edge id="1210" source="165" target="5" weight="2.83359214748" />
      <edge id="1211" source="165" target="146" weight="95.4952946979" />
      <edge id="1212" source="165" target="147" weight="0.593551751108" />
      <edge id="1213" source="165" target="144" weight="43.2448890438" />
      <edge id="1214" source="165" target="145" weight="0.188240642665" />
      <edge id="1215" source="165" target="142" weight="0.279547678591" />
      <edge id="1216" source="165" target="143" weight="1.89499423719" />
      <edge id="1217" source="165" target="140" weight="0.500099002655" />
      <edge id="1218" source="165" target="141" weight="0.479962774771" />
      <edge id="1219" source="165" target="148" weight="56.7941769351" />
      <edge id="1220" source="165" target="77" weight="56.2825656724" />
      <edge id="1221" source="165" target="76" weight="0.977608350737" />
      <edge id="1222" source="165" target="75" weight="0.140664770175" />
      <edge id="1223" source="165" target="74" weight="18.8324663764" />
      <edge id="1224" source="165" target="73" weight="0.688115284033" />
      <edge id="1225" source="165" target="72" weight="1.16451293153" />
      <edge id="1226" source="165" target="71" weight="32.8053478057" />
      <edge id="1227" source="165" target="70" weight="1.62360671515" />
      <edge id="1228" source="165" target="79" weight="0.584713946265" />
      <edge id="1229" source="165" target="78" weight="1.91095931363" />
      <edge id="1082" source="165" target="41" weight="29.5519684356" />
      <edge id="1230" source="165" target="47" weight="1.84778584718" />
      <edge id="0" source="133" target="132" weight="0.999778702813" />
      <edge id="1" source="133" target="131" weight="42.4594405873" />
      <edge id="2" source="133" target="130" weight="2.45222618655" />
      <edge id="3" source="133" target="137" weight="5.77057261777" />
      <edge id="4" source="133" target="135" weight="3.23492130813" />
      <edge id="5" source="133" target="134" weight="72.8338754134" />
      <edge id="6" source="133" target="139" weight="0.0976467964506" />
      <edge id="7" source="133" target="138" weight="49.7729625355" />
      <edge id="8" source="133" target="166" weight="2.2411265661" />
      <edge id="9" source="133" target="25" weight="50.8964879852" />
      <edge id="10" source="133" target="26" weight="71.383256363" />
      <edge id="11" source="133" target="27" weight="0.869808760682" />
      <edge id="12" source="133" target="20" weight="24.7497711751" />
      <edge id="13" source="133" target="21" weight="42.7309281732" />
      <edge id="14" source="133" target="22" weight="4.32157265559" />
      <edge id="15" source="133" target="23" weight="99.2544662222" />
      <edge id="16" source="133" target="95" weight="42.4530704802" />
      <edge id="17" source="133" target="28" weight="0.382142539962" />
      <edge id="18" source="133" target="29" weight="16.5510540834" />
      <edge id="19" source="133" target="0" weight="16.4047239615" />
      <edge id="20" source="133" target="4" weight="0.0234447539461" />
      <edge id="21" source="133" target="8" weight="47.999310199" />
      <edge id="22" source="133" target="96" weight="1.15082188423" />
      <edge id="23" source="133" target="120" weight="9.54816117027" />
      <edge id="24" source="133" target="121" weight="26.5779597061" />
      <edge id="25" source="133" target="122" weight="1.22771085398" />
      <edge id="26" source="133" target="123" weight="2.0879886101" />
      <edge id="27" source="133" target="124" weight="1.31608362009" />
      <edge id="28" source="133" target="125" weight="51.8862275515" />
      <edge id="29" source="133" target="126" weight="4.10936289515" />
      <edge id="30" source="133" target="127" weight="14.5526121324" />
      <edge id="31" source="133" target="128" weight="45.5696003319" />
      <edge id="32" source="133" target="129" weight="89.7113607109" />
      <edge id="34" source="133" target="59" weight="26.3134771157" />
      <edge id="35" source="133" target="58" weight="191.296498412" />
      <edge id="36" source="133" target="55" weight="43.9725621938" />
      <edge id="37" source="133" target="54" weight="0.431649572867" />
      <edge id="38" source="133" target="57" weight="0.634675248257" />
      <edge id="39" source="133" target="56" weight="1.91951008198" />
      <edge id="40" source="133" target="51" weight="4.83182688435" />
      <edge id="41" source="133" target="50" weight="2.61742163564" />
      <edge id="42" source="133" target="53" weight="1.98690539943" />
      <edge id="43" source="133" target="52" weight="0.150701315646" />
      <edge id="45" source="133" target="164" weight="25.5286234281" />
      <edge id="46" source="133" target="114" weight="50.8447966685" />
      <edge id="47" source="133" target="88" weight="3.40032245592" />
      <edge id="48" source="133" target="116" weight="0.161700853421" />
      <edge id="49" source="133" target="111" weight="7.83378295166" />
      <edge id="50" source="133" target="110" weight="21.1938083787" />
      <edge id="51" source="133" target="113" weight="4.62735117001" />
      <edge id="52" source="133" target="112" weight="17.3187399698" />
      <edge id="53" source="133" target="82" weight="0.541575110221" />
      <edge id="54" source="133" target="83" weight="1.51033020618" />
      <edge id="55" source="133" target="80" weight="2.5802730968" />
      <edge id="56" source="133" target="81" weight="0.348714504988" />
      <edge id="57" source="133" target="119" weight="2.1159692237" />
      <edge id="33" source="133" target="118" weight="40.5657615852" />
      <edge id="59" source="133" target="84" weight="0.871426345385" />
      <edge id="60" source="133" target="85" weight="1.37845254232" />
      <edge id="61" source="133" target="3" weight="41.9471409782" />
      <edge id="62" source="133" target="7" weight="33.4979995789" />
      <edge id="63" source="133" target="108" weight="1.78905605692" />
      <edge id="64" source="133" target="109" weight="0.680452167658" />
      <edge id="65" source="133" target="102" weight="6.8298893189" />
      <edge id="66" source="133" target="103" weight="0.657187039302" />
      <edge id="67" source="133" target="100" weight="9.20756588731" />
      <edge id="68" source="133" target="101" weight="1.82927324401" />
      <edge id="69" source="133" target="106" weight="26.5634081821" />
      <edge id="70" source="133" target="107" weight="73.5049183393" />
      <edge id="71" source="133" target="105" weight="0.371780371476" />
      <edge id="72" source="133" target="39" weight="0.914791610208" />
      <edge id="73" source="133" target="38" weight="10.4587607077" />
      <edge id="74" source="133" target="33" weight="55.4131158693" />
      <edge id="75" source="133" target="32" weight="0.892693062782" />
      <edge id="76" source="133" target="31" weight="33.7807536207" />
      <edge id="77" source="133" target="30" weight="0.323620999851" />
      <edge id="78" source="133" target="37" weight="0.232018425345" />
      <edge id="79" source="133" target="36" weight="0.462856685633" />
      <edge id="80" source="133" target="35" weight="1.60225428035" />
      <edge id="81" source="133" target="34" weight="4.93275020942" />
      <edge id="83" source="133" target="60" weight="70.810729614" />
      <edge id="84" source="133" target="61" weight="28.1358142846" />
      <edge id="85" source="133" target="62" weight="18.0590909211" />
      <edge id="86" source="133" target="63" weight="5.08608319686" />
      <edge id="87" source="133" target="64" weight="14.2973494963" />
      <edge id="88" source="133" target="65" weight="1.37183819146" />
      <edge id="89" source="133" target="66" weight="4.49988650357" />
      <edge id="90" source="133" target="67" weight="0.34272658035" />
      <edge id="91" source="133" target="68" weight="3.22114088935" />
      <edge id="92" source="133" target="69" weight="3.13833897" />
      <edge id="93" source="133" target="2" weight="1.22502397742" />
      <edge id="94" source="133" target="167" weight="3.7250586921" />
      <edge id="95" source="133" target="6" weight="2.64865656188" />
      <edge id="96" source="133" target="97" weight="3.90229232918" />
      <edge id="97" source="133" target="99" weight="29.3908367763" />
      <edge id="98" source="133" target="98" weight="3.41964532437" />
      <edge id="99" source="133" target="168" weight="8.42878870032" />
      <edge id="100" source="133" target="91" weight="2.45378331762" />
      <edge id="44" source="133" target="90" weight="19.0670875521" />
      <edge id="102" source="133" target="93" weight="0.21313070819" />
      <edge id="103" source="133" target="92" weight="0.717392540099" />
      <edge id="104" source="133" target="160" weight="0.707922291014" />
      <edge id="105" source="133" target="94" weight="1.67464441299" />
      <edge id="106" source="133" target="162" weight="2.85937516942" />
      <edge id="107" source="133" target="163" weight="3.69617994321" />
      <edge id="108" source="133" target="11" weight="5.37690054328" />
      <edge id="109" source="133" target="10" weight="1.36996941445" />
      <edge id="110" source="133" target="13" weight="43.3163761122" />
      <edge id="111" source="133" target="12" weight="1.19337562659" />
      <edge id="112" source="133" target="15" weight="2.50142019555" />
      <edge id="113" source="133" target="14" weight="0.00912488050752" />
      <edge id="114" source="133" target="17" weight="4.85767101775" />
      <edge id="115" source="133" target="16" weight="4.13711644932" />
      <edge id="116" source="133" target="19" weight="6.37432450642" />
      <edge id="117" source="133" target="18" weight="4.90153092159" />
      <edge id="118" source="133" target="89" weight="83.3892830009" />
      <edge id="119" source="133" target="151" weight="0.399260628466" />
      <edge id="120" source="133" target="150" weight="7.39272476197" />
      <edge id="121" source="133" target="153" weight="0.251296843931" />
      <edge id="122" source="133" target="152" weight="49.3268950085" />
      <edge id="123" source="133" target="155" weight="114.408075674" />
      <edge id="124" source="133" target="154" weight="0.910290030597" />
      <edge id="125" source="133" target="157" weight="1.19670953699" />
      <edge id="126" source="133" target="156" weight="2.36663020496" />
      <edge id="127" source="133" target="159" weight="0.211122154248" />
      <edge id="128" source="133" target="158" weight="1.28085572827" />
      <edge id="129" source="133" target="48" weight="0.0919591292759" />
      <edge id="130" source="133" target="49" weight="1.52934063866" />
      <edge id="131" source="133" target="46" weight="0.760880581352" />
      <edge id="82" source="133" target="86" weight="1.78808860356" />
      <edge id="133" source="133" target="44" weight="0.244327361345" />
      <edge id="134" source="133" target="45" weight="0.0370209437734" />
      <edge id="135" source="133" target="42" weight="9.89687739557" />
      <edge id="136" source="133" target="43" weight="2.73107356809" />
      <edge id="137" source="133" target="40" weight="0.289295176129" />
      <edge id="58" source="133" target="87" weight="0.558638638299" />
      <edge id="139" source="133" target="1" weight="2.39379759328" />
      <edge id="140" source="133" target="5" weight="14.3940091187" />
      <edge id="141" source="133" target="9" weight="38.2016005854" />
      <edge id="142" source="133" target="146" weight="8.46729868433" />
      <edge id="143" source="133" target="147" weight="4.54740022259" />
      <edge id="144" source="133" target="144" weight="4.60876973659" />
      <edge id="145" source="133" target="145" weight="0.809072362895" />
      <edge id="146" source="133" target="142" weight="1.11699164345" />
      <edge id="147" source="133" target="143" weight="11.2462904605" />
      <edge id="148" source="133" target="140" weight="0.153387220939" />
      <edge id="149" source="133" target="141" weight="59.7027232227" />
      <edge id="150" source="133" target="148" weight="43.8901370906" />
      <edge id="151" source="133" target="149" weight="40.6832206862" />
      <edge id="152" source="133" target="77" weight="2.44543989339" />
      <edge id="153" source="133" target="76" weight="26.5770838586" />
      <edge id="154" source="133" target="75" weight="0.649185721158" />
      <edge id="155" source="133" target="74" weight="0.507368928808" />
      <edge id="156" source="133" target="73" weight="46.1755878622" />
      <edge id="157" source="133" target="72" weight="0.183516037353" />
      <edge id="158" source="133" target="71" weight="0.86999499782" />
      <edge id="159" source="133" target="70" weight="3.25239402173" />
      <edge id="160" source="133" target="79" weight="0.0316407524193" />
      <edge id="161" source="133" target="78" weight="63.1599485389" />
      <edge id="138" source="133" target="41" weight="18.7351724753" />
      <edge id="132" source="133" target="47" weight="42.5835727879" />
      <edge id="162" source="132" target="164" weight="11.6760967265" />
      <edge id="319" source="132" target="131" weight="73.4721920129" />
      <edge id="474" source="132" target="130" weight="19.730737616" />
      <edge id="624" source="132" target="137" weight="1.16162507768" />
      <edge id="784" source="132" target="136" weight="2.08990623183" />
      <edge id="928" source="132" target="135" weight="0.206393172631" />
      <edge id="5540" source="132" target="134" weight="4.14087759815" />
      <edge id="1231" source="132" target="139" weight="0.352089482418" />
      <edge id="1384" source="132" target="138" weight="3.4710616195" />
      <edge id="5541" source="132" target="166" weight="18.6184281854" />
      <edge id="1682" source="132" target="24" weight="3.95853800179" />
      <edge id="1830" source="132" target="25" weight="2.33656328463" />
      <edge id="1974" source="132" target="26" weight="0.382861043279" />
      <edge id="2121" source="132" target="27" weight="1.28586692255" />
      <edge id="2262" source="132" target="20" weight="0.526658164118" />
      <edge id="2544" source="132" target="22" weight="0.342557751671" />
      <edge id="2706" source="132" target="23" weight="0.0379709576138" />
      <edge id="5542" source="132" target="160" weight="0.117207167185" />
      <edge id="2965" source="132" target="28" weight="1.80257995746" />
      <edge id="3124" source="132" target="29" weight="0.205686900213" />
      <edge id="5543" source="132" target="94" weight="2.98240160096" />
      <edge id="3376" source="132" target="0" weight="0.464178567143" />
      <edge id="3508" source="132" target="4" weight="73.6040989833" />
      <edge id="3642" source="132" target="8" weight="16.1996147416" />
      <edge id="5544" source="132" target="96" weight="0.644513548424" />
      <edge id="3916" source="132" target="120" weight="3.71570706823" />
      <edge id="4049" source="132" target="121" weight="14.1826105098" />
      <edge id="4180" source="132" target="122" weight="0.699553394075" />
      <edge id="4299" source="132" target="123" weight="35.9919589231" />
      <edge id="4423" source="132" target="124" weight="0.126923232741" />
      <edge id="4552" source="132" target="125" weight="2.64853104769" />
      <edge id="4808" source="132" target="127" weight="0.111124444978" />
      <edge id="4927" source="132" target="128" weight="29.8160653079" />
      <edge id="5296" source="132" target="59" weight="3.81142307116" />
      <edge id="5418" source="132" target="58" weight="8.5885700542" />
      <edge id="5546" source="132" target="55" weight="1.4379811805" />
      <edge id="5547" source="132" target="54" weight="21.3396588884" />
      <edge id="5548" source="132" target="57" weight="15.5698144131" />
      <edge id="5549" source="132" target="56" weight="37.5685160061" />
      <edge id="5550" source="132" target="51" weight="23.1682689431" />
      <edge id="5551" source="132" target="50" weight="0.265674573899" />
      <edge id="5552" source="132" target="53" weight="5.95448469475" />
      <edge id="5553" source="132" target="52" weight="0.106003892798" />
      <edge id="5554" source="132" target="115" weight="37.3076400675" />
      <edge id="5555" source="132" target="88" weight="0.568221395615" />
      <edge id="5556" source="132" target="116" weight="3.40851506191" />
      <edge id="5557" source="132" target="111" weight="0.83855297312" />
      <edge id="5558" source="132" target="110" weight="0.0670895976362" />
      <edge id="5559" source="132" target="113" weight="29.3219697793" />
      <edge id="5560" source="132" target="112" weight="2.83302082083" />
      <edge id="5561" source="132" target="82" weight="1.02459100717" />
      <edge id="5562" source="132" target="83" weight="0.0161424993042" />
      <edge id="5563" source="132" target="80" weight="3.30463107179" />
      <edge id="5564" source="132" target="81" weight="10.4724119811" />
      <edge id="5565" source="132" target="119" weight="106.247241244" />
      <edge id="5174" source="132" target="118" weight="21.3041031453" />
      <edge id="5566" source="132" target="84" weight="0.65925754634" />
      <edge id="5567" source="132" target="85" weight="6.01339378459" />
      <edge id="5568" source="132" target="7" weight="4.2833167627" />
      <edge id="5569" source="132" target="108" weight="65.3112924517" />
      <edge id="5570" source="132" target="109" weight="3.95996580443" />
      <edge id="5571" source="132" target="102" weight="26.1995388271" />
      <edge id="5572" source="132" target="103" weight="28.5471463662" />
      <edge id="5573" source="132" target="100" weight="60.7957491094" />
      <edge id="5574" source="132" target="101" weight="0.765998972174" />
      <edge id="5575" source="132" target="106" weight="0.875193394161" />
      <edge id="5576" source="132" target="107" weight="29.9272528137" />
      <edge id="5577" source="132" target="105" weight="27.3675794712" />
      <edge id="5578" source="132" target="39" weight="0.91045108317" />
      <edge id="5579" source="132" target="38" weight="0.838678232381" />
      <edge id="5580" source="132" target="33" weight="1.45841427945" />
      <edge id="5581" source="132" target="32" weight="23.3494231974" />
      <edge id="5582" source="132" target="31" weight="0.436188361055" />
      <edge id="5583" source="132" target="30" weight="1.57269954447" />
      <edge id="5584" source="132" target="37" weight="0.39036679338" />
      <edge id="5585" source="132" target="36" weight="3.46438132182" />
      <edge id="5586" source="132" target="35" weight="0.517143209322" />
      <edge id="5587" source="132" target="34" weight="0.10447208648" />
      <edge id="5589" source="132" target="60" weight="0.342042600275" />
      <edge id="5590" source="132" target="61" weight="2.35077465442" />
      <edge id="5591" source="132" target="62" weight="14.2812005494" />
      <edge id="5592" source="132" target="63" weight="0.131247652461" />
      <edge id="5593" source="132" target="64" weight="0.102963818322" />
      <edge id="5594" source="132" target="65" weight="0.340676968812" />
      <edge id="5595" source="132" target="66" weight="1.60254730455" />
      <edge id="5596" source="132" target="67" weight="1.03224605728" />
      <edge id="5597" source="132" target="69" weight="4.82155559809" />
      <edge id="5598" source="132" target="2" weight="6.5454682085" />
      <edge id="5599" source="132" target="167" weight="199.083010056" />
      <edge id="5600" source="132" target="6" weight="0.744404774173" />
      <edge id="5601" source="132" target="97" weight="0.022736500203" />
      <edge id="5602" source="132" target="99" weight="0.476721968653" />
      <edge id="5603" source="132" target="98" weight="0.388987971021" />
      <edge id="5604" source="132" target="168" weight="25.2951991996" />
      <edge id="5539" source="132" target="91" weight="3.49299118897" />
      <edge id="1535" source="132" target="93" weight="3.87216223167" />
      <edge id="5605" source="132" target="92" weight="8.9518724853" />
      <edge id="2829" source="132" target="95" weight="0.526461058442" />
      <edge id="3243" source="132" target="161" weight="37.2256248752" />
      <edge id="5606" source="132" target="162" weight="0.980656355655" />
      <edge id="3780" source="132" target="163" weight="0.771722099091" />
      <edge id="5607" source="132" target="11" weight="2.3635031463" />
      <edge id="5608" source="132" target="10" weight="1.06145003556" />
      <edge id="5609" source="132" target="13" weight="6.5876167984" />
      <edge id="5610" source="132" target="12" weight="24.8143623538" />
      <edge id="5611" source="132" target="15" weight="27.7834269057" />
      <edge id="5612" source="132" target="14" weight="8.13647833472" />
      <edge id="5613" source="132" target="17" weight="50.4794492886" />
      <edge id="5614" source="132" target="16" weight="1.22855761108" />
      <edge id="5615" source="132" target="19" weight="0.30754244364" />
      <edge id="5616" source="132" target="18" weight="4.42138259735" />
      <edge id="5617" source="132" target="117" weight="1.87538830233" />
      <edge id="5618" source="132" target="89" weight="65.4002425455" />
      <edge id="5619" source="132" target="151" weight="0.0394282425173" />
      <edge id="5620" source="132" target="153" weight="1.3260200154" />
      <edge id="5621" source="132" target="152" weight="0.0957067465411" />
      <edge id="5622" source="132" target="154" weight="0.646950943076" />
      <edge id="5623" source="132" target="157" weight="0.595080742906" />
      <edge id="5624" source="132" target="156" weight="0.188879016733" />
      <edge id="5625" source="132" target="159" weight="3.2118008942" />
      <edge id="5626" source="132" target="158" weight="1.49519431205" />
      <edge id="5627" source="132" target="48" weight="0.143980900622" />
      <edge id="5628" source="132" target="46" weight="9.00539693277" />
      <edge id="5588" source="132" target="86" weight="0.2407904835" />
      <edge id="5630" source="132" target="44" weight="27.8599456534" />
      <edge id="5631" source="132" target="45" weight="11.2626053399" />
      <edge id="5632" source="132" target="42" weight="0.550547250501" />
      <edge id="5633" source="132" target="43" weight="5.29874482955" />
      <edge id="5634" source="132" target="40" weight="2.8758136331" />
      <edge id="5545" source="132" target="87" weight="12.797067763" />
      <edge id="5636" source="132" target="1" weight="1.09399465902" />
      <edge id="5637" source="132" target="5" weight="0.634155529419" />
      <edge id="5638" source="132" target="146" weight="6.04210188637" />
      <edge id="5639" source="132" target="147" weight="0.700028545446" />
      <edge id="5640" source="132" target="144" weight="2.94672807856" />
      <edge id="5641" source="132" target="145" weight="4.31143489861" />
      <edge id="5642" source="132" target="143" weight="23.6895556933" />
      <edge id="5643" source="132" target="140" weight="0.0367438083638" />
      <edge id="5644" source="132" target="141" weight="0.775506161088" />
      <edge id="5645" source="132" target="148" weight="0.464055145907" />
      <edge id="5646" source="132" target="149" weight="19.371259889" />
      <edge id="5647" source="132" target="77" weight="0.237005775211" />
      <edge id="5648" source="132" target="76" weight="11.8847764965" />
      <edge id="5649" source="132" target="75" weight="0.698878943252" />
      <edge id="5650" source="132" target="74" weight="0.391742143164" />
      <edge id="5651" source="132" target="73" weight="1.05503116827" />
      <edge id="5652" source="132" target="72" weight="42.5912205286" />
      <edge id="5653" source="132" target="70" weight="9.41874654415" />
      <edge id="5654" source="132" target="79" weight="11.7544321121" />
      <edge id="5655" source="132" target="78" weight="4.74336150041" />
      <edge id="5635" source="132" target="41" weight="52.0044290969" />
      <edge id="5629" source="132" target="47" weight="44.9253313793" />
      <edge id="320" source="131" target="130" weight="2.02991375706" />
      <edge id="321" source="131" target="137" weight="8.85558028284" />
      <edge id="322" source="131" target="136" weight="43.5887890586" />
      <edge id="323" source="131" target="135" weight="0.178184479578" />
      <edge id="324" source="131" target="134" weight="0.58723634603" />
      <edge id="325" source="131" target="139" weight="0.069550776091" />
      <edge id="326" source="131" target="138" weight="0.0514298547687" />
      <edge id="327" source="131" target="93" weight="0.880826979986" />
      <edge id="328" source="131" target="24" weight="1.08823399046" />
      <edge id="329" source="131" target="25" weight="0.308354544093" />
      <edge id="330" source="131" target="26" weight="7.35401177455" />
      <edge id="331" source="131" target="27" weight="28.9106076734" />
      <edge id="332" source="131" target="20" weight="3.64546090228" />
      <edge id="333" source="131" target="21" weight="8.84591987486" />
      <edge id="334" source="131" target="22" weight="1.04970945059" />
      <edge id="335" source="131" target="23" weight="0.0877235089404" />
      <edge id="336" source="131" target="95" weight="0.236852433281" />
      <edge id="337" source="131" target="28" weight="0.369546621044" />
      <edge id="338" source="131" target="29" weight="6.75578015331" />
      <edge id="339" source="131" target="94" weight="4.99437287132" />
      <edge id="340" source="131" target="0" weight="0.842388581566" />
      <edge id="341" source="131" target="4" weight="47.5204103367" />
      <edge id="342" source="131" target="8" weight="46.5175524049" />
      <edge id="343" source="131" target="163" weight="1.92927549362" />
      <edge id="344" source="131" target="120" weight="0.15084593502" />
      <edge id="345" source="131" target="121" weight="0.926332679494" />
      <edge id="346" source="131" target="122" weight="19.0754902658" />
      <edge id="347" source="131" target="123" weight="9.48697702544" />
      <edge id="348" source="131" target="124" weight="0.0969976905312" />
      <edge id="349" source="131" target="125" weight="51.2435934454" />
      <edge id="350" source="131" target="127" weight="6.90308851218" />
      <edge id="351" source="131" target="129" weight="75.1978513624" />
      <edge id="352" source="131" target="59" weight="1.17503331853" />
      <edge id="353" source="131" target="58" weight="1.04083140298" />
      <edge id="354" source="131" target="55" weight="12.8284191116" />
      <edge id="355" source="131" target="54" weight="0.934718297874" />
      <edge id="356" source="131" target="57" weight="4.32261991664" />
      <edge id="357" source="131" target="56" weight="87.5385177114" />
      <edge id="358" source="131" target="51" weight="4.2429052952" />
      <edge id="359" source="131" target="50" weight="8.91163965965" />
      <edge id="360" source="131" target="53" weight="1.26579161855" />
      <edge id="361" source="131" target="52" weight="0.513282472952" />
      <edge id="163" source="131" target="164" weight="0.932910402364" />
      <edge id="363" source="131" target="115" weight="0.357695516183" />
      <edge id="364" source="131" target="114" weight="3.14337952271" />
      <edge id="365" source="131" target="117" weight="1.67966846927" />
      <edge id="366" source="131" target="89" weight="3.49292469871" />
      <edge id="367" source="131" target="111" weight="0.348529756384" />
      <edge id="368" source="131" target="110" weight="0.180337424127" />
      <edge id="369" source="131" target="113" weight="8.25381117897" />
      <edge id="370" source="131" target="112" weight="4.69452736505" />
      <edge id="371" source="131" target="82" weight="0.165892912411" />
      <edge id="372" source="131" target="83" weight="0.422298260622" />
      <edge id="373" source="131" target="80" weight="0.38013252843" />
      <edge id="374" source="131" target="81" weight="0.0303311668214" />
      <edge id="375" source="131" target="119" weight="0.269730733519" />
      <edge id="376" source="131" target="118" weight="16.0502670969" />
      <edge id="377" source="131" target="84" weight="0.744078285771" />
      <edge id="378" source="131" target="85" weight="3.33632027437" />
      <edge id="379" source="131" target="3" weight="21.3192305967" />
      <edge id="380" source="131" target="7" weight="0.120009285051" />
      <edge id="381" source="131" target="92" weight="0.211058539753" />
      <edge id="382" source="131" target="108" weight="2.0605135798" />
      <edge id="383" source="131" target="109" weight="2.23276925388" />
      <edge id="384" source="131" target="102" weight="1.32469114341" />
      <edge id="385" source="131" target="103" weight="0.0534957051212" />
      <edge id="386" source="131" target="100" weight="0.57460219931" />
      <edge id="387" source="131" target="101" weight="0.696390584066" />
      <edge id="388" source="131" target="106" weight="0.775577731474" />
      <edge id="389" source="131" target="107" weight="26.3713490747" />
      <edge id="390" source="131" target="104" weight="0.000360014400576" />
      <edge id="391" source="131" target="105" weight="0.930430181742" />
      <edge id="392" source="131" target="39" weight="72.5145361407" />
      <edge id="393" source="131" target="31" weight="0.0193891301093" />
      <edge id="394" source="131" target="30" weight="0.377771592912" />
      <edge id="395" source="131" target="37" weight="0.426826106957" />
      <edge id="396" source="131" target="36" weight="2.2011774259" />
      <edge id="397" source="131" target="35" weight="0.512303523812" />
      <edge id="398" source="131" target="34" weight="0.10279024867" />
      <edge id="399" source="131" target="60" weight="9.85411316301" />
      <edge id="400" source="131" target="61" weight="0.186509699393" />
      <edge id="401" source="131" target="62" weight="0.412224928204" />
      <edge id="402" source="131" target="63" weight="33.9496120108" />
      <edge id="403" source="131" target="64" weight="7.70044238353" />
      <edge id="404" source="131" target="66" weight="0.0932463545664" />
      <edge id="405" source="131" target="67" weight="1.44865035739" />
      <edge id="406" source="131" target="68" weight="3.07199431542" />
      <edge id="407" source="131" target="69" weight="0.167764635424" />
      <edge id="408" source="131" target="162" weight="55.7648325453" />
      <edge id="409" source="131" target="6" weight="53.0574606444" />
      <edge id="410" source="131" target="99" weight="46.3779647837" />
      <edge id="411" source="131" target="98" weight="11.3279076047" />
      <edge id="412" source="131" target="168" weight="0.172696115765" />
      <edge id="413" source="131" target="91" weight="0.247758801586" />
      <edge id="362" source="131" target="90" weight="6.49138327118" />
      <edge id="415" source="131" target="166" weight="1.88430987049" />
      <edge id="416" source="131" target="167" weight="0.279155973767" />
      <edge id="417" source="131" target="160" weight="0.911461900967" />
      <edge id="418" source="131" target="161" weight="1.60250382591" />
      <edge id="419" source="131" target="97" weight="0.699194531853" />
      <edge id="420" source="131" target="96" weight="16.7772691891" />
      <edge id="421" source="131" target="11" weight="0.0919993809966" />
      <edge id="422" source="131" target="10" weight="0.901814544028" />
      <edge id="423" source="131" target="13" weight="0.285201696205" />
      <edge id="424" source="131" target="12" weight="5.37809330377" />
      <edge id="425" source="131" target="15" weight="1.74153592073" />
      <edge id="426" source="131" target="14" weight="2.84120854784" />
      <edge id="427" source="131" target="17" weight="4.30694275274" />
      <edge id="428" source="131" target="16" weight="12.410672607" />
      <edge id="429" source="131" target="19" weight="7.45584967291" />
      <edge id="430" source="131" target="18" weight="0.00406504065041" />
      <edge id="431" source="131" target="88" weight="0.130620824262" />
      <edge id="432" source="131" target="116" weight="0.173729406811" />
      <edge id="433" source="131" target="151" weight="2.504934312" />
      <edge id="434" source="131" target="150" weight="3.61464167872" />
      <edge id="435" source="131" target="153" weight="0.643488803309" />
      <edge id="436" source="131" target="152" weight="0.241406891158" />
      <edge id="437" source="131" target="155" weight="1.18093889571" />
      <edge id="438" source="131" target="154" weight="27.1245680197" />
      <edge id="439" source="131" target="157" weight="0.0736906211937" />
      <edge id="440" source="131" target="156" weight="0.0315291644771" />
      <edge id="441" source="131" target="159" weight="2.03137123128" />
      <edge id="442" source="131" target="158" weight="1.26029041162" />
      <edge id="443" source="131" target="48" weight="1.55020483459" />
      <edge id="444" source="131" target="49" weight="96.8861672925" />
      <edge id="445" source="131" target="46" weight="5.91648156375" />
      <edge id="446" source="131" target="86" weight="0.382582475946" />
      <edge id="447" source="131" target="44" weight="0.250380807312" />
      <edge id="448" source="131" target="45" weight="10.0876691745" />
      <edge id="449" source="131" target="42" weight="35.0743559649" />
      <edge id="450" source="131" target="40" weight="81.7940918233" />
      <edge id="451" source="131" target="87" weight="7.44279973031" />
      <edge id="452" source="131" target="1" weight="71.2625640873" />
      <edge id="453" source="131" target="5" weight="0.567653307975" />
      <edge id="454" source="131" target="9" weight="71.1804301711" />
      <edge id="455" source="131" target="146" weight="1.39356435644" />
      <edge id="456" source="131" target="147" weight="26.1911449149" />
      <edge id="457" source="131" target="144" weight="53.3665219966" />
      <edge id="458" source="131" target="145" weight="0.219013771657" />
      <edge id="459" source="131" target="142" weight="3.30678842481" />
      <edge id="460" source="131" target="143" weight="0.33511043412" />
      <edge id="461" source="131" target="140" weight="0.315427854079" />
      <edge id="462" source="131" target="141" weight="0.216008640346" />
      <edge id="463" source="131" target="148" weight="4.53924392277" />
      <edge id="464" source="131" target="77" weight="0.630699272989" />
      <edge id="465" source="131" target="76" weight="1.96673170387" />
      <edge id="466" source="131" target="75" weight="0.510759236703" />
      <edge id="467" source="131" target="73" weight="0.668222580373" />
      <edge id="468" source="131" target="72" weight="24.2422277338" />
      <edge id="469" source="131" target="71" weight="0.204407816011" />
      <edge id="470" source="131" target="79" weight="0.183591670754" />
      <edge id="471" source="131" target="78" weight="2.79972652242" />
      <edge id="472" source="131" target="41" weight="4.02560339278" />
      <edge id="473" source="131" target="47" weight="0.109927150158" />
      <edge id="475" source="130" target="137" weight="5.74682374559" />
      <edge id="476" source="130" target="136" weight="0.165627291767" />
      <edge id="477" source="130" target="135" weight="5.70294893861" />
      <edge id="478" source="130" target="134" weight="1.13156892612" />
      <edge id="479" source="130" target="139" weight="1.89966802922" />
      <edge id="480" source="130" target="138" weight="0.0587396635301" />
      <edge id="481" source="130" target="24" weight="0.731624394204" />
      <edge id="482" source="130" target="26" weight="10.1917124298" />
      <edge id="483" source="130" target="92" weight="0.265838185452" />
      <edge id="484" source="130" target="20" weight="0.0154451266309" />
      <edge id="485" source="130" target="21" weight="77.0901055033" />
      <edge id="486" source="130" target="22" weight="0.304748822606" />
      <edge id="487" source="130" target="23" weight="2.16805349764" />
      <edge id="488" source="130" target="160" weight="17.6438060137" />
      <edge id="489" source="130" target="28" weight="2.64944965197" />
      <edge id="490" source="130" target="29" weight="0.105116370019" />
      <edge id="491" source="130" target="161" weight="0.0640877598152" />
      <edge id="492" source="130" target="0" weight="0.229581825404" />
      <edge id="493" source="130" target="4" weight="0.624361709162" />
      <edge id="494" source="130" target="8" weight="0.459623945218" />
      <edge id="495" source="130" target="96" weight="0.128016187981" />
      <edge id="496" source="130" target="120" weight="97.7140761131" />
      <edge id="497" source="130" target="121" weight="6.2892643937" />
      <edge id="498" source="130" target="122" weight="0.712828513141" />
      <edge id="499" source="130" target="123" weight="0.101332552099" />
      <edge id="500" source="130" target="124" weight="7.43762538322" />
      <edge id="501" source="130" target="125" weight="38.7736387941" />
      <edge id="502" source="130" target="126" weight="0.946977673122" />
      <edge id="503" source="130" target="127" weight="1.49126047476" />
      <edge id="504" source="130" target="128" weight="9.51866966496" />
      <edge id="505" source="130" target="129" weight="0.315633030813" />
      <edge id="507" source="130" target="59" weight="0.275246019643" />
      <edge id="508" source="130" target="58" weight="2.2098567323" />
      <edge id="509" source="130" target="55" weight="48.8470736099" />
      <edge id="510" source="130" target="54" weight="0.726039260792" />
      <edge id="511" source="130" target="56" weight="0.782444288038" />
      <edge id="512" source="130" target="51" weight="4.79424356532" />
      <edge id="513" source="130" target="50" weight="6.83795739972" />
      <edge id="514" source="130" target="53" weight="1.36693725765" />
      <edge id="516" source="130" target="114" weight="0.947889995881" />
      <edge id="517" source="130" target="117" weight="0.18522757009" />
      <edge id="518" source="130" target="89" weight="1.67455845657" />
      <edge id="519" source="130" target="111" weight="0.254611459969" />
      <edge id="520" source="130" target="113" weight="0.0527345873654" />
      <edge id="521" source="130" target="112" weight="0.212791195143" />
      <edge id="522" source="130" target="82" weight="0.8858290991" />
      <edge id="523" source="130" target="83" weight="15.5777336932" />
      <edge id="524" source="130" target="80" weight="0.442182744294" />
      <edge id="525" source="130" target="81" weight="0.735950731332" />
      <edge id="526" source="130" target="86" weight="5.28320372495" />
      <edge id="506" source="130" target="118" weight="0.28741149646" />
      <edge id="528" source="130" target="85" weight="32.5227536591" />
      <edge id="529" source="130" target="3" weight="18.8465571959" />
      <edge id="530" source="130" target="108" weight="0.390888333152" />
      <edge id="531" source="130" target="109" weight="16.6681878888" />
      <edge id="532" source="130" target="102" weight="1.18798014862" />
      <edge id="533" source="130" target="103" weight="1.56346834908" />
      <edge id="534" source="130" target="100" weight="0.397787062829" />
      <edge id="535" source="130" target="101" weight="1.94824999936" />
      <edge id="536" source="130" target="106" weight="3.65847506473" />
      <edge id="537" source="130" target="107" weight="22.3980610208" />
      <edge id="538" source="130" target="104" weight="1.39337338548" />
      <edge id="539" source="130" target="105" weight="4.34129613067" />
      <edge id="540" source="130" target="39" weight="15.65391498" />
      <edge id="541" source="130" target="38" weight="3.17220123789" />
      <edge id="542" source="130" target="33" weight="0.171035095513" />
      <edge id="543" source="130" target="32" weight="0.234267153877" />
      <edge id="544" source="130" target="31" weight="2.62294075496" />
      <edge id="545" source="130" target="30" weight="1.66573340744" />
      <edge id="546" source="130" target="37" weight="1.93114307677" />
      <edge id="547" source="130" target="36" weight="0.618803877031" />
      <edge id="548" source="130" target="35" weight="0.674241591775" />
      <edge id="549" source="130" target="34" weight="13.9274811007" />
      <edge id="550" source="130" target="60" weight="6.36506207668" />
      <edge id="551" source="130" target="62" weight="0.306336394842" />
      <edge id="552" source="130" target="63" weight="45.3804483161" />
      <edge id="553" source="130" target="64" weight="2.50485977925" />
      <edge id="554" source="130" target="65" weight="33.7176556279" />
      <edge id="555" source="130" target="66" weight="25.2796294005" />
      <edge id="556" source="130" target="67" weight="31.8554298338" />
      <edge id="557" source="130" target="68" weight="1.13798855225" />
      <edge id="558" source="130" target="69" weight="2.53006120245" />
      <edge id="559" source="130" target="2" weight="10.4749540444" />
      <edge id="560" source="130" target="162" weight="0.980612079149" />
      <edge id="561" source="130" target="6" weight="14.903458103" />
      <edge id="562" source="130" target="98" weight="1.67442481499" />
      <edge id="563" source="130" target="168" weight="4.99669738265" />
      <edge id="564" source="130" target="91" weight="3.26087488538" />
      <edge id="515" source="130" target="90" weight="0.610690766331" />
      <edge id="566" source="130" target="166" weight="0.0171368199331" />
      <edge id="567" source="130" target="167" weight="75.1582925729" />
      <edge id="568" source="130" target="95" weight="0.942984376312" />
      <edge id="569" source="130" target="94" weight="8.87362715732" />
      <edge id="570" source="130" target="97" weight="24.0990558118" />
      <edge id="571" source="130" target="163" weight="1.53764398515" />
      <edge id="572" source="130" target="11" weight="13.8286303486" />
      <edge id="573" source="130" target="10" weight="54.2674364486" />
      <edge id="574" source="130" target="13" weight="7.5850622219" />
      <edge id="575" source="130" target="12" weight="1.62279664069" />
      <edge id="576" source="130" target="14" weight="4.22157632636" />
      <edge id="577" source="130" target="17" weight="2.122764973" />
      <edge id="578" source="130" target="16" weight="0.297233532795" />
      <edge id="579" source="130" target="19" weight="0.293035471691" />
      <edge id="580" source="130" target="18" weight="1.82860260305" />
      <edge id="581" source="130" target="88" weight="1.46633834784" />
      <edge id="582" source="130" target="151" weight="44.676645482" />
      <edge id="583" source="130" target="150" weight="83.9506847424" />
      <edge id="584" source="130" target="153" weight="12.8449028835" />
      <edge id="585" source="130" target="152" weight="1.93913344633" />
      <edge id="586" source="130" target="155" weight="0.307167231699" />
      <edge id="587" source="130" target="154" weight="0.163422855279" />
      <edge id="588" source="130" target="157" weight="1.07501430807" />
      <edge id="589" source="130" target="156" weight="0.527321643937" />
      <edge id="590" source="130" target="159" weight="6.18539908189" />
      <edge id="591" source="130" target="158" weight="35.6490966063" />
      <edge id="592" source="130" target="48" weight="1.8282415034" />
      <edge id="593" source="130" target="49" weight="103.392127781" />
      <edge id="594" source="130" target="119" weight="0.0382092956943" />
      <edge id="595" source="130" target="44" weight="0.252321262767" />
      <edge id="596" source="130" target="45" weight="0.426719455738" />
      <edge id="597" source="130" target="42" weight="0.111195734958" />
      <edge id="598" source="130" target="43" weight="0.341208639631" />
      <edge id="599" source="130" target="40" weight="0.635240481857" />
      <edge id="527" source="130" target="87" weight="19.4884412285" />
      <edge id="601" source="130" target="1" weight="0.454154599782" />
      <edge id="602" source="130" target="5" weight="16.2441734392" />
      <edge id="603" source="130" target="146" weight="14.9421454536" />
      <edge id="604" source="130" target="147" weight="0.0623426625204" />
      <edge id="605" source="130" target="144" weight="1.37909866747" />
      <edge id="606" source="130" target="145" weight="1.18259710586" />
      <edge id="607" source="130" target="142" weight="33.9171273215" />
      <edge id="608" source="130" target="143" weight="16.2026506738" />
      <edge id="609" source="130" target="140" weight="1.50943486165" />
      <edge id="610" source="130" target="141" weight="0.0139197393751" />
      <edge id="611" source="130" target="148" weight="0.0468895078923" />
      <edge id="612" source="130" target="149" weight="0.4518419033" />
      <edge id="613" source="130" target="77" weight="0.898013981141" />
      <edge id="614" source="130" target="76" weight="1.10738766184" />
      <edge id="615" source="130" target="75" weight="2.87374090678" />
      <edge id="616" source="130" target="74" weight="0.310238928137" />
      <edge id="617" source="130" target="73" weight="0.916866305927" />
      <edge id="618" source="130" target="72" weight="0.145653585676" />
      <edge id="619" source="130" target="71" weight="3.44012927354" />
      <edge id="620" source="130" target="70" weight="9.14527496252" />
      <edge id="621" source="130" target="79" weight="0.53774150966" />
      <edge id="622" source="130" target="78" weight="23.9980964702" />
      <edge id="600" source="130" target="41" weight="4.39723339803" />
      <edge id="623" source="130" target="47" weight="51.0189015108" />
      <edge id="625" source="137" target="136" weight="31.3011994669" />
      <edge id="626" source="137" target="135" weight="1.50861567555" />
      <edge id="667" source="137" target="134" weight="6.78821401042" />
      <edge id="628" source="137" target="139" weight="2.15249239242" />
      <edge id="629" source="137" target="138" weight="1.25746485198" />
      <edge id="630" source="137" target="166" weight="1.51387311066" />
      <edge id="631" source="137" target="25" weight="0.454617440125" />
      <edge id="632" source="137" target="26" weight="2.21428554928" />
      <edge id="633" source="137" target="27" weight="42.2463061535" />
      <edge id="634" source="137" target="20" weight="36.5255950793" />
      <edge id="635" source="137" target="21" weight="23.7642516439" />
      <edge id="636" source="137" target="22" weight="3.01820694731" />
      <edge id="637" source="137" target="23" weight="1.47271807066" />
      <edge id="638" source="137" target="95" weight="1.54609880428" />
      <edge id="639" source="137" target="28" weight="0.748309179265" />
      <edge id="640" source="137" target="29" weight="1.39421123525" />
      <edge id="641" source="137" target="161" weight="0.0509806857314" />
      <edge id="642" source="137" target="0" weight="4.40154050321" />
      <edge id="718" source="137" target="4" weight="0.122307802025" />
      <edge id="644" source="137" target="8" weight="11.3127069228" />
      <edge id="645" source="137" target="163" weight="0.961970157624" />
      <edge id="647" source="137" target="120" weight="0.411971606176" />
      <edge id="648" source="137" target="121" weight="16.6719454247" />
      <edge id="649" source="137" target="122" weight="6.09980048411" />
      <edge id="650" source="137" target="123" weight="0.23441108545" />
      <edge id="651" source="137" target="124" weight="6.37813120021" />
      <edge id="652" source="137" target="125" weight="19.8535952828" />
      <edge id="653" source="137" target="126" weight="1.42908519062" />
      <edge id="654" source="137" target="127" weight="1.38619252074" />
      <edge id="655" source="137" target="128" weight="43.9790316185" />
      <edge id="656" source="137" target="129" weight="10.4170142466" />
      <edge id="658" source="137" target="58" weight="3.12444742306" />
      <edge id="659" source="137" target="55" weight="5.84558114139" />
      <edge id="660" source="137" target="54" weight="13.6294744859" />
      <edge id="661" source="137" target="57" weight="0.553090524524" />
      <edge id="662" source="137" target="56" weight="0.13946406821" />
      <edge id="663" source="137" target="51" weight="5.22194761189" />
      <edge id="664" source="137" target="50" weight="17.3428584561" />
      <edge id="665" source="137" target="53" weight="0.0790530094978" />
      <edge id="666" source="137" target="52" weight="2.19368673206" />
      <edge id="164" source="137" target="164" weight="1.08946891988" />
      <edge id="668" source="137" target="115" weight="0.527146999214" />
      <edge id="669" source="137" target="114" weight="7.26832310054" />
      <edge id="670" source="137" target="117" weight="130.230774207" />
      <edge id="671" source="137" target="116" weight="12.4562100578" />
      <edge id="672" source="137" target="111" weight="0.318783576362" />
      <edge id="673" source="137" target="110" weight="11.9442017172" />
      <edge id="674" source="137" target="113" weight="1.9372096304" />
      <edge id="675" source="137" target="112" weight="28.1849981647" />
      <edge id="676" source="137" target="82" weight="3.12234309626" />
      <edge id="677" source="137" target="83" weight="0.75924742633" />
      <edge id="678" source="137" target="80" weight="7.70292895463" />
      <edge id="679" source="137" target="81" weight="2.77690978523" />
      <edge id="680" source="137" target="119" weight="0.460925215809" />
      <edge id="646" source="137" target="87" weight="20.4032073778" />
      <edge id="682" source="137" target="84" weight="5.64834182947" />
      <edge id="683" source="137" target="85" weight="0.262576415979" />
      <edge id="684" source="137" target="3" weight="0.174440165454" />
      <edge id="685" source="137" target="7" weight="0.340761487003" />
      <edge id="686" source="137" target="92" weight="0.363278133468" />
      <edge id="687" source="137" target="108" weight="3.40355916636" />
      <edge id="688" source="137" target="109" weight="12.6908623398" />
      <edge id="689" source="137" target="102" weight="14.9002275298" />
      <edge id="690" source="137" target="103" weight="4.65084804826" />
      <edge id="691" source="137" target="100" weight="20.4079064523" />
      <edge id="692" source="137" target="101" weight="3.22026140028" />
      <edge id="693" source="137" target="106" weight="0.353837821108" />
      <edge id="694" source="137" target="107" weight="9.26982858404" />
      <edge id="695" source="137" target="104" weight="0.578783151326" />
      <edge id="696" source="137" target="105" weight="0.0164406576263" />
      <edge id="697" source="137" target="39" weight="14.146421893" />
      <edge id="698" source="137" target="38" weight="0.0402352212937" />
      <edge id="699" source="137" target="33" weight="4.87648721917" />
      <edge id="700" source="137" target="32" weight="3.28214738554" />
      <edge id="701" source="137" target="31" weight="50.07708479" />
      <edge id="702" source="137" target="30" weight="2.35519272644" />
      <edge id="703" source="137" target="37" weight="1.09053044426" />
      <edge id="704" source="137" target="36" weight="0.443916809521" />
      <edge id="705" source="137" target="34" weight="9.57409663013" />
      <edge id="706" source="137" target="60" weight="1.58323939936" />
      <edge id="707" source="137" target="61" weight="15.4147100502" />
      <edge id="708" source="137" target="62" weight="58.0120252142" />
      <edge id="709" source="137" target="63" weight="37.186857427" />
      <edge id="710" source="137" target="64" weight="24.7400777047" />
      <edge id="711" source="137" target="65" weight="1.1572702139" />
      <edge id="712" source="137" target="66" weight="2.43620250259" />
      <edge id="713" source="137" target="67" weight="8.03892683954" />
      <edge id="714" source="137" target="68" weight="16.8264526538" />
      <edge id="715" source="137" target="69" weight="17.1274432293" />
      <edge id="716" source="137" target="2" weight="0.858497982377" />
      <edge id="717" source="137" target="6" weight="8.54314722945" />
      <edge id="643" source="137" target="97" weight="0.0278847525317" />
      <edge id="719" source="137" target="99" weight="1.52326094621" />
      <edge id="720" source="137" target="98" weight="0.213773522505" />
      <edge id="657" source="137" target="91" weight="0.101242721821" />
      <edge id="627" source="137" target="90" weight="1.44802310084" />
      <edge id="722" source="137" target="93" weight="1.28762254131" />
      <edge id="723" source="137" target="167" weight="2.76873302477" />
      <edge id="724" source="137" target="160" weight="0.759607323178" />
      <edge id="725" source="137" target="94" weight="20.5456537686" />
      <edge id="726" source="137" target="162" weight="1.52004060157" />
      <edge id="727" source="137" target="96" weight="67.6674352475" />
      <edge id="728" source="137" target="11" weight="0.692589409732" />
      <edge id="729" source="137" target="10" weight="86.5284378024" />
      <edge id="730" source="137" target="13" weight="0.787461319597" />
      <edge id="731" source="137" target="12" weight="62.6367782867" />
      <edge id="732" source="137" target="15" weight="63.929492988" />
      <edge id="733" source="137" target="14" weight="12.4363982707" />
      <edge id="734" source="137" target="17" weight="0.225959012086" />
      <edge id="735" source="137" target="16" weight="10.5610229184" />
      <edge id="736" source="137" target="19" weight="0.193060580759" />
      <edge id="737" source="137" target="18" weight="10.3387956055" />
      <edge id="738" source="137" target="88" weight="2.99582484583" />
      <edge id="739" source="137" target="89" weight="0.718669565927" />
      <edge id="740" source="137" target="151" weight="1.85505189101" />
      <edge id="741" source="137" target="150" weight="0.00955641135359" />
      <edge id="742" source="137" target="153" weight="1.23651046472" />
      <edge id="743" source="137" target="152" weight="0.319455103607" />
      <edge id="744" source="137" target="155" weight="0.20567679361" />
      <edge id="745" source="137" target="154" weight="6.5439036369" />
      <edge id="746" source="137" target="157" weight="0.247756112659" />
      <edge id="747" source="137" target="156" weight="6.07934452911" />
      <edge id="748" source="137" target="159" weight="0.0840108401084" />
      <edge id="749" source="137" target="158" weight="0.556329309811" />
      <edge id="750" source="137" target="48" weight="22.9218056158" />
      <edge id="751" source="137" target="49" weight="9.79843237133" />
      <edge id="752" source="137" target="46" weight="21.8309446835" />
      <edge id="753" source="137" target="86" weight="3.22331663567" />
      <edge id="754" source="137" target="44" weight="23.0698055248" />
      <edge id="755" source="137" target="45" weight="5.55208267601" />
      <edge id="756" source="137" target="42" weight="45.5209916686" />
      <edge id="757" source="137" target="43" weight="23.1699687584" />
      <edge id="681" source="137" target="118" weight="14.637316724" />
      <edge id="759" source="137" target="1" weight="19.0336333531" />
      <edge id="760" source="137" target="5" weight="16.2317747123" />
      <edge id="761" source="137" target="9" weight="0.573424283858" />
      <edge id="762" source="137" target="146" weight="0.533558963595" />
      <edge id="763" source="137" target="147" weight="56.6562304187" />
      <edge id="764" source="137" target="144" weight="22.2794247895" />
      <edge id="765" source="137" target="145" weight="3.36605724022" />
      <edge id="766" source="137" target="142" weight="22.8884782842" />
      <edge id="767" source="137" target="143" weight="3.26906631288" />
      <edge id="768" source="137" target="140" weight="6.29685639559" />
      <edge id="769" source="137" target="141" weight="3.0181838005" />
      <edge id="770" source="137" target="148" weight="1.14645377339" />
      <edge id="771" source="137" target="149" weight="5.92642650029" />
      <edge id="772" source="137" target="77" weight="0.605948386807" />
      <edge id="773" source="137" target="76" weight="18.7128625868" />
      <edge id="774" source="137" target="75" weight="0.577863591252" />
      <edge id="775" source="137" target="74" weight="39.1385965673" />
      <edge id="776" source="137" target="73" weight="2.63960687716" />
      <edge id="777" source="137" target="72" weight="2.31312124008" />
      <edge id="778" source="137" target="71" weight="3.42066819585" />
      <edge id="779" source="137" target="70" weight="0.591449736718" />
      <edge id="780" source="137" target="79" weight="68.0436966231" />
      <edge id="781" source="137" target="78" weight="5.27044988832" />
      <edge id="758" source="137" target="41" weight="22.0425140008" />
      <edge id="782" source="137" target="47" weight="12.6250025713" />
      <edge id="785" source="136" target="135" weight="19.763596221" />
      <edge id="786" source="136" target="134" weight="0.110674467908" />
      <edge id="787" source="136" target="139" weight="0.24679810017" />
      <edge id="788" source="136" target="138" weight="2.59517627352" />
      <edge id="789" source="136" target="166" weight="1.74827390861" />
      <edge id="790" source="136" target="24" weight="18.1378074822" />
      <edge id="791" source="136" target="25" weight="5.34402180263" />
      <edge id="792" source="136" target="26" weight="5.78139363099" />
      <edge id="793" source="136" target="92" weight="20.2146972128" />
      <edge id="794" source="136" target="20" weight="0.842872824933" />
      <edge id="795" source="136" target="21" weight="36.8701427772" />
      <edge id="796" source="136" target="23" weight="4.02741098104" />
      <edge id="797" source="136" target="160" weight="15.9859291299" />
      <edge id="798" source="136" target="28" weight="32.7834655186" />
      <edge id="799" source="136" target="29" weight="2.20397378751" />
      <edge id="800" source="136" target="94" weight="0.104091288617" />
      <edge id="801" source="136" target="0" weight="0.863632979537" />
      <edge id="802" source="136" target="4" weight="1.45710477724" />
      <edge id="803" source="136" target="8" weight="30.7300740182" />
      <edge id="804" source="136" target="163" weight="22.3094817038" />
      <edge id="805" source="136" target="122" weight="0.156747417249" />
      <edge id="806" source="136" target="123" weight="3.39710605745" />
      <edge id="807" source="136" target="124" weight="28.7332799215" />
      <edge id="808" source="136" target="125" weight="4.07668616737" />
      <edge id="809" source="136" target="126" weight="0.306224561693" />
      <edge id="810" source="136" target="127" weight="0.335486658662" />
      <edge id="811" source="136" target="128" weight="63.2437880914" />
      <edge id="812" source="136" target="129" weight="1.39460994201" />
      <edge id="813" source="136" target="59" weight="0.987599761231" />
      <edge id="814" source="136" target="58" weight="1.69595852499" />
      <edge id="815" source="136" target="55" weight="16.6590743396" />
      <edge id="816" source="136" target="54" weight="0.337083166544" />
      <edge id="817" source="136" target="57" weight="3.49301997166" />
      <edge id="818" source="136" target="56" weight="1.20222359163" />
      <edge id="819" source="136" target="51" weight="6.76145471609" />
      <edge id="820" source="136" target="50" weight="0.104906575382" />
      <edge id="821" source="136" target="53" weight="25.0137685756" />
      <edge id="822" source="136" target="52" weight="0.0704366616291" />
      <edge id="823" source="136" target="115" weight="12.5251155557" />
      <edge id="824" source="136" target="114" weight="31.700512129" />
      <edge id="825" source="136" target="88" weight="9.73760427416" />
      <edge id="826" source="136" target="116" weight="69.5371480114" />
      <edge id="827" source="136" target="111" weight="0.04349453511" />
      <edge id="828" source="136" target="110" weight="3.08190912875" />
      <edge id="829" source="136" target="113" weight="19.7578334347" />
      <edge id="830" source="136" target="112" weight="6.34738256993" />
      <edge id="831" source="136" target="82" weight="1.38715357133" />
      <edge id="832" source="136" target="83" weight="5.09708095391" />
      <edge id="833" source="136" target="80" weight="2.62832253671" />
      <edge id="834" source="136" target="81" weight="0.327315541601" />
      <edge id="835" source="136" target="87" weight="5.46384120945" />
      <edge id="836" source="136" target="84" weight="0.492596760448" />
      <edge id="837" source="136" target="85" weight="48.9650353351" />
      <edge id="838" source="136" target="3" weight="0.148292880966" />
      <edge id="839" source="136" target="7" weight="3.62817222697" />
      <edge id="840" source="136" target="108" weight="0.767061013293" />
      <edge id="841" source="136" target="109" weight="6.856994301" />
      <edge id="842" source="136" target="102" weight="1.38836533574" />
      <edge id="843" source="136" target="103" weight="1.50321015037" />
      <edge id="844" source="136" target="100" weight="0.479525886385" />
      <edge id="845" source="136" target="101" weight="0.0665227629513" />
      <edge id="846" source="136" target="106" weight="1.22633254414" />
      <edge id="847" source="136" target="107" weight="1.50902539498" />
      <edge id="848" source="136" target="104" weight="0.910925633922" />
      <edge id="849" source="136" target="105" weight="1.12025035345" />
      <edge id="850" source="136" target="39" weight="5.41609191641" />
      <edge id="851" source="136" target="38" weight="2.71024975644" />
      <edge id="852" source="136" target="33" weight="0.0430312261995" />
      <edge id="853" source="136" target="32" weight="18.9582071379" />
      <edge id="854" source="136" target="31" weight="3.36145668271" />
      <edge id="855" source="136" target="30" weight="3.55369383092" />
      <edge id="856" source="136" target="37" weight="64.0132146383" />
      <edge id="857" source="136" target="36" weight="0.212424700589" />
      <edge id="858" source="136" target="35" weight="0.451373955401" />
      <edge id="859" source="136" target="34" weight="0.132504865998" />
      <edge id="860" source="136" target="60" weight="2.36033292732" />
      <edge id="861" source="136" target="61" weight="160.359715621" />
      <edge id="862" source="136" target="62" weight="43.8653862016" />
      <edge id="863" source="136" target="63" weight="2.53483553713" />
      <edge id="864" source="136" target="64" weight="0.23513046815" />
      <edge id="865" source="136" target="65" weight="1.36329776616" />
      <edge id="866" source="136" target="66" weight="6.16148866663" />
      <edge id="867" source="136" target="67" weight="14.0180078497" />
      <edge id="868" source="136" target="68" weight="4.31180626334" />
      <edge id="869" source="136" target="69" weight="2.71331135272" />
      <edge id="870" source="136" target="162" weight="0.0747117832011" />
      <edge id="871" source="136" target="6" weight="6.51985747806" />
      <edge id="872" source="136" target="168" weight="1.07610219593" />
      <edge id="165" source="136" target="164" weight="0.50297608805" />
      <edge id="873" source="136" target="90" weight="1.12865937027" />
      <edge id="874" source="136" target="93" weight="0.489903711401" />
      <edge id="875" source="136" target="167" weight="0.154210080276" />
      <edge id="876" source="136" target="95" weight="0.853666700068" />
      <edge id="877" source="136" target="161" weight="0.111230613653" />
      <edge id="878" source="136" target="97" weight="0.810272410896" />
      <edge id="879" source="136" target="96" weight="15.6252738115" />
      <edge id="880" source="136" target="11" weight="4.90783597239" />
      <edge id="881" source="136" target="10" weight="2.34174133192" />
      <edge id="882" source="136" target="13" weight="1.57108153205" />
      <edge id="883" source="136" target="12" weight="0.124278230325" />
      <edge id="884" source="136" target="15" weight="0.217191097467" />
      <edge id="885" source="136" target="14" weight="92.0708669936" />
      <edge id="886" source="136" target="17" weight="0.837897589502" />
      <edge id="887" source="136" target="16" weight="15.2431869981" />
      <edge id="888" source="136" target="19" weight="1.30448963929" />
      <edge id="889" source="136" target="117" weight="15.3955926401" />
      <edge id="890" source="136" target="89" weight="8.44278685251" />
      <edge id="891" source="136" target="151" weight="0.370874904068" />
      <edge id="892" source="136" target="150" weight="0.0426696793256" />
      <edge id="893" source="136" target="152" weight="0.455486106986" />
      <edge id="894" source="136" target="155" weight="0.764029665006" />
      <edge id="895" source="136" target="154" weight="0.504498808456" />
      <edge id="896" source="136" target="157" weight="0.294008915951" />
      <edge id="897" source="136" target="156" weight="0.821004051229" />
      <edge id="898" source="136" target="159" weight="0.0836378400325" />
      <edge id="899" source="136" target="158" weight="0.23124924997" />
      <edge id="900" source="136" target="48" weight="0.33233828015" />
      <edge id="901" source="136" target="49" weight="0.382516886386" />
      <edge id="902" source="136" target="46" weight="4.69681651709" />
      <edge id="903" source="136" target="44" weight="0.459388931173" />
      <edge id="904" source="136" target="45" weight="0.365432785973" />
      <edge id="905" source="136" target="42" weight="3.33778499444" />
      <edge id="906" source="136" target="43" weight="3.10405725524" />
      <edge id="907" source="136" target="40" weight="2.13665348089" />
      <edge id="908" source="136" target="41" weight="1.86693758955" />
      <edge id="909" source="136" target="1" weight="3.65580933592" />
      <edge id="910" source="136" target="5" weight="6.10751217181" />
      <edge id="911" source="136" target="9" weight="4.30644962594" />
      <edge id="912" source="136" target="146" weight="2.86762115741" />
      <edge id="913" source="136" target="147" weight="3.9767099969" />
      <edge id="914" source="136" target="144" weight="3.81497160341" />
      <edge id="915" source="136" target="145" weight="6.04092541718" />
      <edge id="916" source="136" target="142" weight="10.5401580707" />
      <edge id="917" source="136" target="143" weight="6.83153523623" />
      <edge id="918" source="136" target="148" weight="1.06404261414" />
      <edge id="919" source="136" target="149" weight="0.31880975744" />
      <edge id="920" source="136" target="77" weight="15.7625905906" />
      <edge id="921" source="136" target="75" weight="0.498512289033" />
      <edge id="922" source="136" target="73" weight="0.00247729149463" />
      <edge id="923" source="136" target="72" weight="3.1115844978" />
      <edge id="924" source="136" target="71" weight="2.08908172662" />
      <edge id="925" source="136" target="70" weight="80.7178930341" />
      <edge id="926" source="136" target="79" weight="0.129109704551" />
      <edge id="927" source="136" target="78" weight="1.23477116782" />
      <edge id="929" source="135" target="134" weight="7.39574824277" />
      <edge id="930" source="135" target="139" weight="16.6972613097" />
      <edge id="931" source="135" target="138" weight="2.00436289359" />
      <edge id="932" source="135" target="166" weight="0.019575099731" />
      <edge id="933" source="135" target="24" weight="2.95782446899" />
      <edge id="934" source="135" target="25" weight="3.10217831345" />
      <edge id="935" source="135" target="26" weight="3.59477438242" />
      <edge id="984" source="135" target="27" weight="3.83531151153" />
      <edge id="937" source="135" target="20" weight="47.8323783678" />
      <edge id="938" source="135" target="21" weight="1.82554064818" />
      <edge id="939" source="135" target="22" weight="0.397372429551" />
      <edge id="940" source="135" target="23" weight="20.010230873" />
      <edge id="941" source="135" target="28" weight="3.27926898188" />
      <edge id="942" source="135" target="29" weight="1.0175920993" />
      <edge id="943" source="135" target="94" weight="1.05871103473" />
      <edge id="944" source="135" target="0" weight="14.8975898169" />
      <edge id="945" source="135" target="4" weight="7.58736708815" />
      <edge id="946" source="135" target="8" weight="14.9527929159" />
      <edge id="947" source="135" target="96" weight="0.605548423905" />
      <edge id="949" source="135" target="120" weight="8.98029036013" />
      <edge id="950" source="135" target="121" weight="2.1366199898" />
      <edge id="951" source="135" target="122" weight="8.6347170753" />
      <edge id="952" source="135" target="126" weight="3.25509927578" />
      <edge id="953" source="135" target="127" weight="19.4948206264" />
      <edge id="954" source="135" target="129" weight="0.571819779003" />
      <edge id="956" source="135" target="59" weight="6.55266767659" />
      <edge id="957" source="135" target="58" weight="0.816338168885" />
      <edge id="958" source="135" target="55" weight="80.0539123144" />
      <edge id="959" source="135" target="54" weight="0.18278750952" />
      <edge id="960" source="135" target="56" weight="0.181464291062" />
      <edge id="961" source="135" target="51" weight="6.61692742095" />
      <edge id="962" source="135" target="50" weight="1.81037179368" />
      <edge id="963" source="135" target="53" weight="0.365856678698" />
      <edge id="964" source="135" target="52" weight="0.122040712514" />
      <edge id="166" source="135" target="164" weight="44.4465300776" />
      <edge id="966" source="135" target="115" weight="6.04629527176" />
      <edge id="967" source="135" target="114" weight="25.5324939083" />
      <edge id="968" source="135" target="117" weight="3.46250285601" />
      <edge id="969" source="135" target="89" weight="5.95518354478" />
      <edge id="970" source="135" target="111" weight="1.41108303052" />
      <edge id="971" source="135" target="113" weight="2.46709279361" />
      <edge id="972" source="135" target="112" weight="16.3412510168" />
      <edge id="973" source="135" target="82" weight="1.83546162754" />
      <edge id="974" source="135" target="83" weight="1.303149798" />
      <edge id="975" source="135" target="80" weight="1.86781570029" />
      <edge id="976" source="135" target="81" weight="0.877353572452" />
      <edge id="948" source="135" target="119" weight="0.372335450062" />
      <edge id="978" source="135" target="87" weight="0.259900990099" />
      <edge id="979" source="135" target="84" weight="0.259656021345" />
      <edge id="980" source="135" target="85" weight="7.26953627931" />
      <edge id="981" source="135" target="3" weight="8.29629855628" />
      <edge id="982" source="135" target="7" weight="2.47946484418" />
      <edge id="983" source="135" target="108" weight="35.3772478849" />
      <edge id="1002" source="135" target="109" weight="0.0738680802989" />
      <edge id="985" source="135" target="102" weight="1.90702847482" />
      <edge id="986" source="135" target="103" weight="0.299446024854" />
      <edge id="936" source="135" target="167" weight="5.77246778873" />
      <edge id="987" source="135" target="101" weight="7.19396672639" />
      <edge id="988" source="135" target="106" weight="0.100940975192" />
      <edge id="989" source="135" target="107" weight="1.09219109747" />
      <edge id="990" source="135" target="104" weight="0.886479175275" />
      <edge id="991" source="135" target="105" weight="1.51461632156" />
      <edge id="992" source="135" target="39" weight="0.502878957252" />
      <edge id="993" source="135" target="38" weight="1.81464546907" />
      <edge id="994" source="135" target="33" weight="0.440621898605" />
      <edge id="995" source="135" target="32" weight="0.458556124452" />
      <edge id="996" source="135" target="31" weight="55.9257573439" />
      <edge id="997" source="135" target="30" weight="111.55605982" />
      <edge id="998" source="135" target="37" weight="0.10821181888" />
      <edge id="999" source="135" target="36" weight="0.691032182104" />
      <edge id="1000" source="135" target="35" weight="2.80068485888" />
      <edge id="1001" source="135" target="34" weight="0.301125425737" />
      <edge id="1003" source="135" target="60" weight="44.0119980173" />
      <edge id="1004" source="135" target="61" weight="56.213757501" />
      <edge id="1005" source="135" target="62" weight="7.70674917358" />
      <edge id="1006" source="135" target="63" weight="8.58570381977" />
      <edge id="1007" source="135" target="64" weight="0.276607895063" />
      <edge id="1008" source="135" target="65" weight="52.6990367898" />
      <edge id="1009" source="135" target="66" weight="0.286391233526" />
      <edge id="1010" source="135" target="67" weight="0.344215798122" />
      <edge id="1011" source="135" target="68" weight="0.917616197087" />
      <edge id="1012" source="135" target="69" weight="0.249813790151" />
      <edge id="1013" source="135" target="2" weight="0.0476970744194" />
      <edge id="1014" source="135" target="162" weight="8.12118671252" />
      <edge id="1015" source="135" target="6" weight="0.385156095418" />
      <edge id="1016" source="135" target="99" weight="28.6395154441" />
      <edge id="1017" source="135" target="98" weight="3.75371904636" />
      <edge id="1018" source="135" target="168" weight="0.0144772500357" />
      <edge id="955" source="135" target="91" weight="75.6743336667" />
      <edge id="965" source="135" target="90" weight="0.793555745652" />
      <edge id="1020" source="135" target="93" weight="34.3101176372" />
      <edge id="1021" source="135" target="92" weight="2.94666185187" />
      <edge id="1022" source="135" target="160" weight="1.47278399603" />
      <edge id="1023" source="135" target="161" weight="2.90960935272" />
      <edge id="1024" source="135" target="97" weight="7.08832615015" />
      <edge id="1025" source="135" target="163" weight="1.06406985871" />
      <edge id="1026" source="135" target="11" weight="0.0557790583886" />
      <edge id="1027" source="135" target="10" weight="107.656002148" />
      <edge id="1028" source="135" target="13" weight="0.279643131236" />
      <edge id="1029" source="135" target="12" weight="21.0405630507" />
      <edge id="1030" source="135" target="15" weight="2.17297670653" />
      <edge id="1031" source="135" target="14" weight="2.63286055525" />
      <edge id="1032" source="135" target="17" weight="0.953770581878" />
      <edge id="1033" source="135" target="16" weight="1.67293728051" />
      <edge id="1034" source="135" target="19" weight="2.48883676015" />
      <edge id="1035" source="135" target="18" weight="22.156879768" />
      <edge id="1036" source="135" target="88" weight="13.549558924" />
      <edge id="1037" source="135" target="116" weight="0.298545765612" />
      <edge id="1038" source="135" target="151" weight="0.331326015072" />
      <edge id="1039" source="135" target="150" weight="32.8128332064" />
      <edge id="1040" source="135" target="153" weight="6.12628289753" />
      <edge id="1041" source="135" target="152" weight="2.50513288945" />
      <edge id="1042" source="135" target="155" weight="8.72813405867" />
      <edge id="1043" source="135" target="154" weight="107.362400604" />
      <edge id="1044" source="135" target="157" weight="3.63655874869" />
      <edge id="1045" source="135" target="156" weight="0.160891089109" />
      <edge id="1046" source="135" target="159" weight="0.366728765457" />
      <edge id="1047" source="135" target="158" weight="83.2317560671" />
      <edge id="1048" source="135" target="48" weight="2.95554272517" />
      <edge id="1049" source="135" target="49" weight="4.28574781593" />
      <edge id="1050" source="135" target="46" weight="39.1041507997" />
      <edge id="977" source="135" target="86" weight="0.339827321935" />
      <edge id="1052" source="135" target="44" weight="2.68276537825" />
      <edge id="1053" source="135" target="45" weight="12.0312979583" />
      <edge id="1054" source="135" target="42" weight="1.30092068684" />
      <edge id="1055" source="135" target="40" weight="12.674906059" />
      <edge id="1056" source="135" target="118" weight="0.594774890613" />
      <edge id="1057" source="135" target="1" weight="1.12758235311" />
      <edge id="1058" source="135" target="5" weight="0.309262294305" />
      <edge id="1059" source="135" target="146" weight="0.312621348318" />
      <edge id="1060" source="135" target="147" weight="9.92849843172" />
      <edge id="1061" source="135" target="144" weight="0.31861274451" />
      <edge id="1062" source="135" target="145" weight="3.02171528264" />
      <edge id="1063" source="135" target="142" weight="21.7098487777" />
      <edge id="1064" source="135" target="143" weight="54.1084510711" />
      <edge id="1065" source="135" target="140" weight="2.37971960311" />
      <edge id="1066" source="135" target="141" weight="3.65477091158" />
      <edge id="1067" source="135" target="148" weight="2.18399069153" />
      <edge id="1068" source="135" target="149" weight="9.95933611163" />
      <edge id="1069" source="135" target="77" weight="20.9687738005" />
      <edge id="1070" source="135" target="76" weight="0.477722712406" />
      <edge id="1071" source="135" target="75" weight="0.606714687165" />
      <edge id="1072" source="135" target="73" weight="0.55873875795" />
      <edge id="1073" source="135" target="72" weight="3.41967781679" />
      <edge id="1074" source="135" target="71" weight="0.527998260302" />
      <edge id="1075" source="135" target="70" weight="13.0682852293" />
      <edge id="1076" source="135" target="79" weight="0.256914741945" />
      <edge id="1077" source="135" target="78" weight="3.86906705827" />
      <edge id="1078" source="135" target="41" weight="1.83061244309" />
      <edge id="1051" source="135" target="47" weight="2.92514189583" />
      <edge id="1232" source="134" target="139" weight="0.776514365786" />
      <edge id="1385" source="134" target="138" weight="0.286989795918" />
      <edge id="6585" source="134" target="166" weight="1.01420579912" />
      <edge id="1831" source="134" target="25" weight="4.70513310496" />
      <edge id="2007" source="134" target="26" weight="0.162047729022" />
      <edge id="2122" source="134" target="27" weight="0.527575128794" />
      <edge id="2263" source="134" target="20" weight="0.379412848635" />
      <edge id="2403" source="134" target="21" weight="0.28046458492" />
      <edge id="2545" source="134" target="22" weight="1.23864275114" />
      <edge id="2685" source="134" target="23" weight="0.57530301212" />
      <edge id="6586" source="134" target="160" weight="1.85275861321" />
      <edge id="2966" source="134" target="28" weight="18.5865367578" />
      <edge id="3377" source="134" target="0" weight="10.1800124597" />
      <edge id="3509" source="134" target="4" weight="0.278063741311" />
      <edge id="3643" source="134" target="8" weight="0.517022445147" />
      <edge id="3781" source="134" target="163" weight="1.86656350579" />
      <edge id="3917" source="134" target="120" weight="2.79694060329" />
      <edge id="4050" source="134" target="121" weight="0.423186315557" />
      <edge id="4202" source="134" target="122" weight="0.340461738348" />
      <edge id="4424" source="134" target="124" weight="5.39819295624" />
      <edge id="4553" source="134" target="125" weight="0.493155277547" />
      <edge id="4681" source="134" target="126" weight="0.0584668363527" />
      <edge id="4809" source="134" target="127" weight="1.53753744839" />
      <edge id="4928" source="134" target="128" weight="43.8294853779" />
      <edge id="5067" source="134" target="129" weight="0.0572472594397" />
      <edge id="5297" source="134" target="59" weight="10.0310043335" />
      <edge id="5419" source="134" target="58" weight="2.48059906376" />
      <edge id="5656" source="134" target="55" weight="0.918647190425" />
      <edge id="5786" source="134" target="54" weight="0.101648351648" />
      <edge id="5896" source="134" target="57" weight="7.31895283202" />
      <edge id="6001" source="134" target="56" weight="0.196227619789" />
      <edge id="6120" source="134" target="51" weight="16.6637766019" />
      <edge id="6237" source="134" target="50" weight="2.6519252473" />
      <edge id="6352" source="134" target="53" weight="1.08563707962" />
      <edge id="6472" source="134" target="52" weight="0.395241749808" />
      <edge id="167" source="134" target="164" weight="4.62779199396" />
      <edge id="6588" source="134" target="115" weight="5.86059039183" />
      <edge id="6589" source="134" target="114" weight="0.126705483619" />
      <edge id="6590" source="134" target="117" weight="0.410541901338" />
      <edge id="6591" source="134" target="116" weight="0.756700611908" />
      <edge id="6592" source="134" target="111" weight="0.364561774377" />
      <edge id="6593" source="134" target="110" weight="0.48650519526" />
      <edge id="6594" source="134" target="113" weight="36.6846857078" />
      <edge id="6595" source="134" target="112" weight="45.1318521448" />
      <edge id="6596" source="134" target="82" weight="0.372811913166" />
      <edge id="6597" source="134" target="83" weight="0.701361549241" />
      <edge id="6598" source="134" target="80" weight="0.605859526452" />
      <edge id="6599" source="134" target="81" weight="2.01573174594" />
      <edge id="6600" source="134" target="86" weight="1.4008290071" />
      <edge id="5188" source="134" target="118" weight="0.246369701727" />
      <edge id="6602" source="134" target="84" weight="0.239725391966" />
      <edge id="6603" source="134" target="85" weight="16.4574344843" />
      <edge id="6604" source="134" target="3" weight="0.730598765969" />
      <edge id="6605" source="134" target="7" weight="11.197797228" />
      <edge id="6606" source="134" target="108" weight="51.1876521844" />
      <edge id="6607" source="134" target="102" weight="0.0839082985553" />
      <edge id="6608" source="134" target="103" weight="20.6929731497" />
      <edge id="6609" source="134" target="100" weight="2.42392552818" />
      <edge id="6610" source="134" target="101" weight="92.5327391818" />
      <edge id="6611" source="134" target="106" weight="75.0386252302" />
      <edge id="6612" source="134" target="107" weight="2.15823802039" />
      <edge id="6613" source="134" target="104" weight="3.1291858079" />
      <edge id="6614" source="134" target="105" weight="1.03110126175" />
      <edge id="6615" source="134" target="39" weight="1.29803745038" />
      <edge id="6616" source="134" target="38" weight="2.36676481701" />
      <edge id="6617" source="134" target="33" weight="0.00630856294647" />
      <edge id="6618" source="134" target="32" weight="0.866057515922" />
      <edge id="6619" source="134" target="31" weight="0.215412495518" />
      <edge id="6620" source="134" target="30" weight="0.561307348762" />
      <edge id="6621" source="134" target="37" weight="1.90333199088" />
      <edge id="6622" source="134" target="36" weight="19.0610892028" />
      <edge id="6623" source="134" target="35" weight="1.55132090902" />
      <edge id="6624" source="134" target="34" weight="11.9558529591" />
      <edge id="6625" source="134" target="60" weight="1.49503942852" />
      <edge id="6626" source="134" target="61" weight="0.136105826435" />
      <edge id="6627" source="134" target="62" weight="5.71767958395" />
      <edge id="6628" source="134" target="63" weight="23.6320874819" />
      <edge id="6629" source="134" target="97" weight="0.898337149024" />
      <edge id="6630" source="134" target="65" weight="0.4435477199" />
      <edge id="6631" source="134" target="66" weight="39.135947677" />
      <edge id="6632" source="134" target="67" weight="0.239743583744" />
      <edge id="6633" source="134" target="68" weight="18.5158617038" />
      <edge id="6634" source="134" target="69" weight="4.34102261775" />
      <edge id="6635" source="134" target="2" weight="31.1828041311" />
      <edge id="6636" source="134" target="6" weight="1.19113513077" />
      <edge id="6637" source="134" target="99" weight="0.290891635665" />
      <edge id="6638" source="134" target="98" weight="0.255506633674" />
      <edge id="6639" source="134" target="168" weight="8.39783280276" />
      <edge id="6584" source="134" target="91" weight="1.01854922043" />
      <edge id="6640" source="134" target="90" weight="0.366365669101" />
      <edge id="1536" source="134" target="93" weight="9.3807843426" />
      <edge id="6641" source="134" target="167" weight="0.92540293824" />
      <edge id="2830" source="134" target="95" weight="30.9351790539" />
      <edge id="6642" source="134" target="94" weight="34.5971058644" />
      <edge id="6643" source="134" target="162" weight="73.0397319212" />
      <edge id="6644" source="134" target="96" weight="0.798176040029" />
      <edge id="6645" source="134" target="11" weight="130.411287048" />
      <edge id="6646" source="134" target="10" weight="0.774131254884" />
      <edge id="6647" source="134" target="13" weight="1.29507349621" />
      <edge id="6648" source="134" target="12" weight="0.0217214778725" />
      <edge id="6649" source="134" target="14" weight="1.94539117789" />
      <edge id="6650" source="134" target="17" weight="76.5100137943" />
      <edge id="6651" source="134" target="16" weight="0.546743915714" />
      <edge id="6652" source="134" target="19" weight="0.216181541811" />
      <edge id="6653" source="134" target="18" weight="0.825912176178" />
      <edge id="6654" source="134" target="88" weight="5.97138632936" />
      <edge id="6655" source="134" target="89" weight="90.1079423167" />
      <edge id="6656" source="134" target="151" weight="0.971600201055" />
      <edge id="6657" source="134" target="150" weight="24.4058932261" />
      <edge id="6658" source="134" target="153" weight="25.6001059392" />
      <edge id="6659" source="134" target="152" weight="0.120144706778" />
      <edge id="6660" source="134" target="155" weight="18.7156324219" />
      <edge id="6661" source="134" target="154" weight="0.601825155043" />
      <edge id="6662" source="134" target="157" weight="0.883111556444" />
      <edge id="6663" source="134" target="156" weight="0.0583444395084" />
      <edge id="6664" source="134" target="158" weight="52.8511014618" />
      <edge id="6665" source="134" target="48" weight="41.5964988583" />
      <edge id="6666" source="134" target="49" weight="11.9733778554" />
      <edge id="6587" source="134" target="119" weight="4.06375948354" />
      <edge id="6668" source="134" target="44" weight="12.8766762391" />
      <edge id="6669" source="134" target="45" weight="0.672937907682" />
      <edge id="6670" source="134" target="42" weight="1.46153846154" />
      <edge id="6671" source="134" target="43" weight="9.28469619883" />
      <edge id="6672" source="134" target="40" weight="0.102784848031" />
      <edge id="6601" source="134" target="87" weight="0.554526294429" />
      <edge id="6674" source="134" target="1" weight="7.26532124518" />
      <edge id="6675" source="134" target="9" weight="1.81110946238" />
      <edge id="6676" source="134" target="146" weight="48.7882995073" />
      <edge id="6677" source="134" target="147" weight="2.32339549747" />
      <edge id="6678" source="134" target="144" weight="93.801760526" />
      <edge id="6679" source="134" target="145" weight="0.314517388215" />
      <edge id="6680" source="134" target="142" weight="0.997811796153" />
      <edge id="6681" source="134" target="143" weight="3.05083627093" />
      <edge id="6682" source="134" target="140" weight="16.7429304327" />
      <edge id="6683" source="134" target="141" weight="1.30188032344" />
      <edge id="6684" source="134" target="148" weight="0.83980278993" />
      <edge id="6685" source="134" target="149" weight="34.488226978" />
      <edge id="6686" source="134" target="77" weight="0.0845572260363" />
      <edge id="6687" source="134" target="76" weight="0.531774747194" />
      <edge id="6688" source="134" target="75" weight="10.0444118306" />
      <edge id="6689" source="134" target="74" weight="0.941593855208" />
      <edge id="6690" source="134" target="73" weight="0.00171363290175" />
      <edge id="6691" source="134" target="72" weight="0.994620174408" />
      <edge id="6692" source="134" target="71" weight="0.0899787227427" />
      <edge id="6693" source="134" target="70" weight="0.216109563603" />
      <edge id="6694" source="134" target="79" weight="1.72517417574" />
      <edge id="6695" source="134" target="78" weight="47.9346401316" />
      <edge id="6673" source="134" target="41" weight="10.9676745541" />
      <edge id="6667" source="134" target="47" weight="6.25348537692" />
      <edge id="1233" source="139" target="138" weight="0.5469699122" />
      <edge id="1234" source="139" target="93" weight="1.39284287282" />
      <edge id="1235" source="139" target="24" weight="1.02174383772" />
      <edge id="1236" source="139" target="25" weight="1.08406418865" />
      <edge id="1237" source="139" target="26" weight="1.77832883535" />
      <edge id="1238" source="139" target="27" weight="4.01191281519" />
      <edge id="1239" source="139" target="20" weight="0.655635344302" />
      <edge id="1240" source="139" target="21" weight="31.5410506259" />
      <edge id="1241" source="139" target="22" weight="1.70711588975" />
      <edge id="1242" source="139" target="23" weight="58.5459022658" />
      <edge id="1243" source="139" target="160" weight="0.722993663133" />
      <edge id="1244" source="139" target="28" weight="5.45841287636" />
      <edge id="1245" source="139" target="29" weight="0.617828280872" />
      <edge id="1246" source="139" target="0" weight="28.1945785272" />
      <edge id="1247" source="139" target="4" weight="4.57595630939" />
      <edge id="1248" source="139" target="8" weight="0.868676496515" />
      <edge id="1249" source="139" target="96" weight="0.20352828713" />
      <edge id="1250" source="139" target="120" weight="28.9698518536" />
      <edge id="1251" source="139" target="121" weight="0.166047663262" />
      <edge id="1252" source="139" target="122" weight="66.2634868461" />
      <edge id="1253" source="139" target="123" weight="8.26979244517" />
      <edge id="1254" source="139" target="124" weight="3.25952027893" />
      <edge id="1255" source="139" target="125" weight="44.5230846812" />
      <edge id="1256" source="139" target="126" weight="44.3584284269" />
      <edge id="1257" source="139" target="127" weight="5.0874263568" />
      <edge id="1258" source="139" target="128" weight="0.135941445981" />
      <edge id="1259" source="139" target="129" weight="23.8036830147" />
      <edge id="1261" source="139" target="59" weight="0.0320674372121" />
      <edge id="1262" source="139" target="58" weight="0.372017912617" />
      <edge id="1263" source="139" target="55" weight="18.0810810811" />
      <edge id="1264" source="139" target="54" weight="0.14158096239" />
      <edge id="1265" source="139" target="57" weight="0.913603775669" />
      <edge id="1266" source="139" target="56" weight="1.78244735133" />
      <edge id="1267" source="139" target="51" weight="4.73120594314" />
      <edge id="1268" source="139" target="50" weight="0.457321680183" />
      <edge id="1269" source="139" target="53" weight="4.71521984085" />
      <edge id="1270" source="139" target="52" weight="1.33918332818" />
      <edge id="168" source="139" target="164" weight="0.0433649083167" />
      <edge id="1271" source="139" target="115" weight="0.893183549124" />
      <edge id="1272" source="139" target="114" weight="5.16652881709" />
      <edge id="1273" source="139" target="88" weight="0.450304645849" />
      <edge id="1274" source="139" target="116" weight="0.585429560838" />
      <edge id="1275" source="139" target="111" weight="5.41868660257" />
      <edge id="1276" source="139" target="113" weight="19.0426504189" />
      <edge id="1277" source="139" target="112" weight="0.231921256174" />
      <edge id="1278" source="139" target="82" weight="27.3157243259" />
      <edge id="1279" source="139" target="83" weight="0.296641590197" />
      <edge id="1280" source="139" target="80" weight="13.392782913" />
      <edge id="1281" source="139" target="81" weight="1.62999464383" />
      <edge id="1282" source="139" target="119" weight="0.589305278536" />
      <edge id="1260" source="139" target="118" weight="2.83950498849" />
      <edge id="1284" source="139" target="84" weight="0.299518377277" />
      <edge id="1285" source="139" target="85" weight="6.94657813753" />
      <edge id="1286" source="139" target="3" weight="0.492792233269" />
      <edge id="1287" source="139" target="108" weight="0.524209870692" />
      <edge id="1288" source="139" target="109" weight="0.261233815689" />
      <edge id="1289" source="139" target="102" weight="1.47336133931" />
      <edge id="1290" source="139" target="103" weight="30.0870387969" />
      <edge id="1291" source="139" target="100" weight="1.79876655072" />
      <edge id="1292" source="139" target="101" weight="21.0507303223" />
      <edge id="1293" source="139" target="106" weight="0.388369169117" />
      <edge id="1294" source="139" target="107" weight="2.73687260487" />
      <edge id="1295" source="139" target="104" weight="24.9673439348" />
      <edge id="1296" source="139" target="105" weight="0.183955915375" />
      <edge id="1297" source="139" target="39" weight="0.729805693958" />
      <edge id="1298" source="139" target="38" weight="0.343288104206" />
      <edge id="1299" source="139" target="33" weight="3.32287316267" />
      <edge id="1300" source="139" target="32" weight="0.520222334082" />
      <edge id="1301" source="139" target="31" weight="39.2888630041" />
      <edge id="1302" source="139" target="30" weight="1.65070409652" />
      <edge id="1303" source="139" target="37" weight="6.15906887877" />
      <edge id="1304" source="139" target="36" weight="0.812260168841" />
      <edge id="1305" source="139" target="35" weight="1.05882352941" />
      <edge id="1306" source="139" target="34" weight="3.67658167899" />
      <edge id="1307" source="139" target="60" weight="5.88879359337" />
      <edge id="1308" source="139" target="61" weight="0.9255153488" />
      <edge id="1309" source="139" target="62" weight="2.91202434969" />
      <edge id="1310" source="139" target="63" weight="16.7970432511" />
      <edge id="1311" source="139" target="64" weight="69.33220632" />
      <edge id="1312" source="139" target="65" weight="5.84825565338" />
      <edge id="1313" source="139" target="66" weight="0.11652456354" />
      <edge id="1314" source="139" target="68" weight="0.554656153144" />
      <edge id="1315" source="139" target="69" weight="78.5848698151" />
      <edge id="1316" source="139" target="2" weight="24.5447010635" />
      <edge id="1317" source="139" target="167" weight="0.127317768936" />
      <edge id="1318" source="139" target="6" weight="7.22049002868" />
      <edge id="1319" source="139" target="97" weight="12.1723388061" />
      <edge id="1320" source="139" target="99" weight="12.281380462" />
      <edge id="1321" source="139" target="98" weight="2.90536111884" />
      <edge id="1322" source="139" target="168" weight="36.4713200371" />
      <edge id="1323" source="139" target="91" weight="0.831594247868" />
      <edge id="1324" source="139" target="90" weight="32.134122872" />
      <edge id="1325" source="139" target="166" weight="0.67972468204" />
      <edge id="1326" source="139" target="92" weight="0.156610270999" />
      <edge id="1327" source="139" target="95" weight="1.31246537809" />
      <edge id="1328" source="139" target="94" weight="2.21393296431" />
      <edge id="1329" source="139" target="162" weight="0.228849153966" />
      <edge id="1330" source="139" target="163" weight="0.894609359464" />
      <edge id="1331" source="139" target="11" weight="4.98553964677" />
      <edge id="1332" source="139" target="10" weight="0.183622093884" />
      <edge id="1333" source="139" target="13" weight="6.90358264751" />
      <edge id="1334" source="139" target="12" weight="0.301467285522" />
      <edge id="1335" source="139" target="15" weight="1.84420703619" />
      <edge id="1336" source="139" target="17" weight="3.25835654596" />
      <edge id="1337" source="139" target="16" weight="1.61123286756" />
      <edge id="1338" source="139" target="19" weight="2.07040175784" />
      <edge id="1339" source="139" target="18" weight="3.1661564372" />
      <edge id="1340" source="139" target="117" weight="8.04962196924" />
      <edge id="1341" source="139" target="89" weight="0.267464514333" />
      <edge id="1342" source="139" target="151" weight="34.3383597736" />
      <edge id="1343" source="139" target="150" weight="1.47138668395" />
      <edge id="1344" source="139" target="153" weight="3.31416797488" />
      <edge id="1345" source="139" target="152" weight="23.7067107346" />
      <edge id="1346" source="139" target="155" weight="0.838341538166" />
      <edge id="1347" source="139" target="154" weight="1.20916992187" />
      <edge id="1348" source="139" target="157" weight="0.83263753595" />
      <edge id="1349" source="139" target="156" weight="2.18012388558" />
      <edge id="1350" source="139" target="159" weight="1.54527338274" />
      <edge id="1351" source="139" target="158" weight="0.22935130989" />
      <edge id="1352" source="139" target="48" weight="0.937531602261" />
      <edge id="1353" source="139" target="49" weight="0.155514128728" />
      <edge id="1354" source="139" target="46" weight="4.76718219847" />
      <edge id="1355" source="139" target="86" weight="1.56094827334" />
      <edge id="1356" source="139" target="44" weight="36.6113543057" />
      <edge id="1357" source="139" target="45" weight="0.318142918271" />
      <edge id="1358" source="139" target="42" weight="0.459196102314" />
      <edge id="1359" source="139" target="43" weight="1.12223202266" />
      <edge id="1360" source="139" target="40" weight="1.35023453287" />
      <edge id="1283" source="139" target="87" weight="0.0781985871272" />
      <edge id="1362" source="139" target="1" weight="2.85060381188" />
      <edge id="1363" source="139" target="5" weight="2.41905639148" />
      <edge id="1364" source="139" target="9" weight="0.0834029130717" />
      <edge id="1365" source="139" target="146" weight="0.549757627602" />
      <edge id="1366" source="139" target="147" weight="0.661264650014" />
      <edge id="1367" source="139" target="144" weight="18.4257934402" />
      <edge id="1368" source="139" target="145" weight="0.414112246409" />
      <edge id="1369" source="139" target="142" weight="1.03267247584" />
      <edge id="1370" source="139" target="143" weight="2.1484612542" />
      <edge id="1371" source="139" target="140" weight="95.3410125993" />
      <edge id="1372" source="139" target="141" weight="0.142205106262" />
      <edge id="1373" source="139" target="148" weight="0.0775565204372" />
      <edge id="1374" source="139" target="149" weight="0.680636768543" />
      <edge id="1375" source="139" target="77" weight="0.823133179369" />
      <edge id="1376" source="139" target="76" weight="25.3918903511" />
      <edge id="1377" source="139" target="75" weight="5.73949532653" />
      <edge id="1378" source="139" target="73" weight="0.949383317847" />
      <edge id="1379" source="139" target="72" weight="82.3929298455" />
      <edge id="1380" source="139" target="70" weight="4.12634826015" />
      <edge id="1381" source="139" target="79" weight="18.9435172188" />
      <edge id="1382" source="139" target="78" weight="33.1715165515" />
      <edge id="1361" source="139" target="41" weight="0.168420429345" />
      <edge id="1383" source="139" target="47" weight="0.119885894452" />
      <edge id="1386" source="138" target="41" weight="0.166902250734" />
      <edge id="1387" source="138" target="93" weight="1.36284724869" />
      <edge id="1388" source="138" target="24" weight="2.30072611563" />
      <edge id="1389" source="138" target="25" weight="0.463648834695" />
      <edge id="1391" source="138" target="27" weight="3.88681696974" />
      <edge id="1392" source="138" target="20" weight="27.9179330448" />
      <edge id="1393" source="138" target="21" weight="0.174037645866" />
      <edge id="1394" source="138" target="22" weight="3.42136063837" />
      <edge id="1395" source="138" target="23" weight="0.3949343819" />
      <edge id="1396" source="138" target="160" weight="0.218977554238" />
      <edge id="1397" source="138" target="28" weight="0.402605180416" />
      <edge id="1398" source="138" target="29" weight="6.37454397903" />
      <edge id="1399" source="138" target="161" weight="0.390227546165" />
      <edge id="1400" source="138" target="0" weight="3.57005277426" />
      <edge id="1401" source="138" target="4" weight="1.13685749646" />
      <edge id="1402" source="138" target="8" weight="20.1544227176" />
      <edge id="1403" source="138" target="96" weight="0.570830159939" />
      <edge id="1404" source="138" target="121" weight="0.087305757826" />
      <edge id="1405" source="138" target="122" weight="3.35744435917" />
      <edge id="1406" source="138" target="123" weight="25.406512555" />
      <edge id="1407" source="138" target="124" weight="1.71802277898" />
      <edge id="1408" source="138" target="125" weight="1.05966164779" />
      <edge id="1409" source="138" target="126" weight="1.45865259337" />
      <edge id="1410" source="138" target="127" weight="1.78452240151" />
      <edge id="1411" source="138" target="128" weight="7.65812361343" />
      <edge id="1412" source="138" target="129" weight="14.9037668719" />
      <edge id="1413" source="138" target="59" weight="0.383412968849" />
      <edge id="1414" source="138" target="58" weight="2.43811881188" />
      <edge id="1415" source="138" target="55" weight="125.212432278" />
      <edge id="1416" source="138" target="54" weight="0.934456240916" />
      <edge id="1417" source="138" target="57" weight="1.78400324807" />
      <edge id="1418" source="138" target="56" weight="0.499230177059" />
      <edge id="1419" source="138" target="51" weight="2.31734759377" />
      <edge id="1420" source="138" target="50" weight="0.606112439976" />
      <edge id="1421" source="138" target="53" weight="0.675220180494" />
      <edge id="1422" source="138" target="52" weight="2.55015528725" />
      <edge id="169" source="138" target="164" weight="15.6453644287" />
      <edge id="1423" source="138" target="115" weight="3.49806561436" />
      <edge id="1424" source="138" target="114" weight="26.8809453977" />
      <edge id="1425" source="138" target="117" weight="9.78823195334" />
      <edge id="1426" source="138" target="116" weight="35.7331834383" />
      <edge id="1427" source="138" target="111" weight="0.370192307692" />
      <edge id="1428" source="138" target="113" weight="1.47626746365" />
      <edge id="1429" source="138" target="112" weight="10.9353414443" />
      <edge id="1430" source="138" target="82" weight="0.0181857081729" />
      <edge id="1431" source="138" target="83" weight="0.167703243003" />
      <edge id="1432" source="138" target="80" weight="2.59861953613" />
      <edge id="1433" source="138" target="81" weight="0.00929868775528" />
      <edge id="1390" source="138" target="86" weight="49.8415957099" />
      <edge id="1512" source="138" target="87" weight="58.2758880971" />
      <edge id="1436" source="138" target="84" weight="2.70194695236" />
      <edge id="1437" source="138" target="85" weight="0.0600484952218" />
      <edge id="1438" source="138" target="3" weight="2.15863824367" />
      <edge id="1439" source="138" target="7" weight="114.016723106" />
      <edge id="1440" source="138" target="92" weight="0.388197684698" />
      <edge id="1441" source="138" target="108" weight="3.4932401628" />
      <edge id="1442" source="138" target="109" weight="2.54548817228" />
      <edge id="1443" source="138" target="103" weight="26.1896661204" />
      <edge id="1444" source="138" target="100" weight="0.448049004316" />
      <edge id="1445" source="138" target="101" weight="7.04510784746" />
      <edge id="1446" source="138" target="106" weight="17.9408417258" />
      <edge id="1447" source="138" target="107" weight="0.48266504084" />
      <edge id="1448" source="138" target="104" weight="21.8654234789" />
      <edge id="1449" source="138" target="105" weight="15.6257027399" />
      <edge id="1450" source="138" target="39" weight="0.133998949028" />
      <edge id="1451" source="138" target="38" weight="14.1396487624" />
      <edge id="1452" source="138" target="33" weight="3.92449670612" />
      <edge id="1453" source="138" target="32" weight="3.43672323559" />
      <edge id="1454" source="138" target="31" weight="1.05790069114" />
      <edge id="1455" source="138" target="30" weight="47.6402633228" />
      <edge id="1456" source="138" target="37" weight="0.872860213714" />
      <edge id="1457" source="138" target="36" weight="10.3848627182" />
      <edge id="1458" source="138" target="35" weight="2.2442254051" />
      <edge id="1459" source="138" target="34" weight="0.207347620373" />
      <edge id="1460" source="138" target="60" weight="11.052349617" />
      <edge id="1461" source="138" target="61" weight="0.74954801168" />
      <edge id="1462" source="138" target="62" weight="0.434057362294" />
      <edge id="1463" source="138" target="63" weight="117.395373812" />
      <edge id="1464" source="138" target="64" weight="107.829769033" />
      <edge id="1465" source="138" target="66" weight="2.1631092879" />
      <edge id="1466" source="138" target="68" weight="61.5548578381" />
      <edge id="1467" source="138" target="69" weight="48.7999418987" />
      <edge id="1468" source="138" target="2" weight="3.34462762388" />
      <edge id="1469" source="138" target="6" weight="0.170953475164" />
      <edge id="1470" source="138" target="97" weight="54.9935254689" />
      <edge id="1471" source="138" target="99" weight="1.11868737833" />
      <edge id="1472" source="138" target="98" weight="9.39826633707" />
      <edge id="1473" source="138" target="168" weight="6.84259877155" />
      <edge id="1474" source="138" target="91" weight="0.21901963137" />
      <edge id="1475" source="138" target="90" weight="57.6740028646" />
      <edge id="1476" source="138" target="166" weight="0.261536403615" />
      <edge id="1477" source="138" target="167" weight="14.2350789517" />
      <edge id="1478" source="138" target="95" weight="29.708101551" />
      <edge id="1479" source="138" target="94" weight="13.9662779633" />
      <edge id="1480" source="138" target="162" weight="1.38963034127" />
      <edge id="1481" source="138" target="163" weight="0.860293218062" />
      <edge id="1482" source="138" target="11" weight="0.483097341332" />
      <edge id="1483" source="138" target="10" weight="97.74546408" />
      <edge id="1484" source="138" target="13" weight="0.179506781108" />
      <edge id="1485" source="138" target="12" weight="2.86576606759" />
      <edge id="1486" source="138" target="15" weight="14.8816374375" />
      <edge id="1487" source="138" target="14" weight="5.9944118554" />
      <edge id="1488" source="138" target="17" weight="3.65001433188" />
      <edge id="1489" source="138" target="16" weight="15.7510487717" />
      <edge id="1490" source="138" target="19" weight="0.573562943568" />
      <edge id="1491" source="138" target="18" weight="0.646352377009" />
      <edge id="1492" source="138" target="89" weight="1.47116856565" />
      <edge id="1493" source="138" target="151" weight="1.12353237734" />
      <edge id="1494" source="138" target="150" weight="0.324955679012" />
      <edge id="1495" source="138" target="153" weight="0.223442426878" />
      <edge id="1496" source="138" target="152" weight="14.0116099233" />
      <edge id="1497" source="138" target="155" weight="35.6727843743" />
      <edge id="1498" source="138" target="154" weight="12.3120536265" />
      <edge id="1499" source="138" target="157" weight="0.4134133948" />
      <edge id="1500" source="138" target="156" weight="99.5241497502" />
      <edge id="1501" source="138" target="159" weight="3.35099697672" />
      <edge id="1502" source="138" target="158" weight="0.496535796767" />
      <edge id="1503" source="138" target="48" weight="47.6873734119" />
      <edge id="1504" source="138" target="49" weight="0.165169018454" />
      <edge id="1505" source="138" target="46" weight="0.233689812647" />
      <edge id="1434" source="138" target="119" weight="0.0265758347058" />
      <edge id="1507" source="138" target="44" weight="0.0967958557176" />
      <edge id="1508" source="138" target="45" weight="2.35398243937" />
      <edge id="1509" source="138" target="42" weight="5.14544521177" />
      <edge id="1510" source="138" target="43" weight="2.36791722915" />
      <edge id="1511" source="138" target="40" weight="25.3727724983" />
      <edge id="1435" source="138" target="118" weight="3.01332500907" />
      <edge id="1513" source="138" target="1" weight="23.0363460753" />
      <edge id="1514" source="138" target="5" weight="3.18535808496" />
      <edge id="1515" source="138" target="9" weight="0.227898711684" />
      <edge id="1516" source="138" target="146" weight="27.974782907" />
      <edge id="1517" source="138" target="147" weight="2.11926313408" />
      <edge id="1518" source="138" target="144" weight="15.7684236766" />
      <edge id="1519" source="138" target="145" weight="9.74335659382" />
      <edge id="1520" source="138" target="142" weight="4.88395337603" />
      <edge id="1521" source="138" target="143" weight="91.8005003095" />
      <edge id="1522" source="138" target="140" weight="0.0756061527766" />
      <edge id="1523" source="138" target="141" weight="0.130583505997" />
      <edge id="1524" source="138" target="148" weight="0.967582171514" />
      <edge id="1525" source="138" target="149" weight="56.886027459" />
      <edge id="1526" source="138" target="77" weight="0.0571210967251" />
      <edge id="1527" source="138" target="76" weight="1.15695149329" />
      <edge id="1528" source="138" target="75" weight="0.459522376023" />
      <edge id="1529" source="138" target="74" weight="1.40397742449" />
      <edge id="1530" source="138" target="73" weight="34.0298876603" />
      <edge id="1531" source="138" target="72" weight="1.38132469144" />
      <edge id="1532" source="138" target="70" weight="20.0421037905" />
      <edge id="1533" source="138" target="79" weight="17.5340073584" />
      <edge id="1534" source="138" target="78" weight="1.31509349493" />
      <edge id="1506" source="138" target="47" weight="0.275632376819" />
      <edge id="1537" source="93" target="24" weight="25.0204544742" />
      <edge id="1538" source="93" target="25" weight="0.327157364385" />
      <edge id="1539" source="93" target="26" weight="67.2879943359" />
      <edge id="1540" source="93" target="27" weight="4.41007430229" />
      <edge id="1541" source="93" target="20" weight="0.477981950636" />
      <edge id="1542" source="93" target="21" weight="16.8984261428" />
      <edge id="1543" source="93" target="22" weight="4.64169711734" />
      <edge id="1544" source="93" target="23" weight="1.11438465299" />
      <edge id="1627" source="93" target="95" weight="1.46796758547" />
      <edge id="1546" source="93" target="28" weight="0.828488598235" />
      <edge id="1547" source="93" target="29" weight="12.6984355814" />
      <edge id="1548" source="93" target="161" weight="0.225249424405" />
      <edge id="1549" source="93" target="0" weight="21.3634972019" />
      <edge id="1550" source="93" target="4" weight="4.86467604185" />
      <edge id="1551" source="93" target="8" weight="5.39182127852" />
      <edge id="1552" source="93" target="120" weight="3.17092293383" />
      <edge id="1553" source="93" target="121" weight="0.23718736766" />
      <edge id="1554" source="93" target="122" weight="0.976382925805" />
      <edge id="1555" source="93" target="123" weight="3.25070301431" />
      <edge id="1556" source="93" target="124" weight="3.39352885454" />
      <edge id="1557" source="93" target="125" weight="0.0959634424981" />
      <edge id="1558" source="93" target="126" weight="2.3141645602" />
      <edge id="1559" source="93" target="127" weight="3.14939290526" />
      <edge id="1560" source="93" target="128" weight="23.4445838843" />
      <edge id="1561" source="93" target="129" weight="28.319102786" />
      <edge id="1563" source="93" target="59" weight="1.76242231985" />
      <edge id="1564" source="93" target="58" weight="0.818355278554" />
      <edge id="1565" source="93" target="55" weight="98.240054103" />
      <edge id="1566" source="93" target="54" weight="0.252148813711" />
      <edge id="1567" source="93" target="57" weight="1.87434177164" />
      <edge id="1568" source="93" target="56" weight="15.0074245643" />
      <edge id="1569" source="93" target="51" weight="1.67266315974" />
      <edge id="1570" source="93" target="50" weight="2.82598091833" />
      <edge id="1571" source="93" target="53" weight="1.36077616547" />
      <edge id="1572" source="93" target="52" weight="135.185731886" />
      <edge id="262" source="93" target="164" weight="0.438911199069" />
      <edge id="1574" source="93" target="115" weight="17.0256157611" />
      <edge id="1575" source="93" target="114" weight="5.10398658634" />
      <edge id="1639" source="93" target="117" weight="0.33922046285" />
      <edge id="1577" source="93" target="89" weight="63.7942247777" />
      <edge id="1578" source="93" target="111" weight="5.78177019894" />
      <edge id="1579" source="93" target="110" weight="6.02688107524" />
      <edge id="1580" source="93" target="113" weight="6.25349495298" />
      <edge id="1581" source="93" target="112" weight="2.37529052991" />
      <edge id="1582" source="93" target="82" weight="2.40382052421" />
      <edge id="1583" source="93" target="83" weight="0.568350111958" />
      <edge id="1584" source="93" target="80" weight="1.27624463863" />
      <edge id="1585" source="93" target="81" weight="0.13317092976" />
      <edge id="1586" source="93" target="119" weight="11.2562780933" />
      <edge id="1562" source="93" target="118" weight="1.92346423268" />
      <edge id="1588" source="93" target="84" weight="1.02176810307" />
      <edge id="1589" source="93" target="85" weight="11.5889567426" />
      <edge id="1590" source="93" target="3" weight="174.392585921" />
      <edge id="1591" source="93" target="7" weight="3.56775067751" />
      <edge id="1593" source="93" target="108" weight="8.7244878413" />
      <edge id="1594" source="93" target="109" weight="1.11533678796" />
      <edge id="1595" source="93" target="103" weight="2.22035686876" />
      <edge id="1596" source="93" target="100" weight="19.4918291566" />
      <edge id="1597" source="93" target="101" weight="3.26819571895" />
      <edge id="1598" source="93" target="106" weight="0.241071428571" />
      <edge id="1599" source="93" target="107" weight="0.389980091702" />
      <edge id="1600" source="93" target="104" weight="0.643749390031" />
      <edge id="1601" source="93" target="105" weight="0.25070943309" />
      <edge id="1602" source="93" target="39" weight="0.384424599197" />
      <edge id="1603" source="93" target="33" weight="152.051184644" />
      <edge id="1604" source="93" target="31" weight="2.12022305045" />
      <edge id="1605" source="93" target="37" weight="0.0297200179668" />
      <edge id="1606" source="93" target="36" weight="3.54762328374" />
      <edge id="1607" source="93" target="35" weight="0.800263042184" />
      <edge id="1608" source="93" target="34" weight="1.93877360726" />
      <edge id="1610" source="93" target="60" weight="8.70307090209" />
      <edge id="1611" source="93" target="61" weight="6.29433846995" />
      <edge id="1612" source="93" target="62" weight="80.5455991654" />
      <edge id="1613" source="93" target="63" weight="0.567995212601" />
      <edge id="1614" source="93" target="64" weight="0.149051490515" />
      <edge id="1615" source="93" target="65" weight="1.0122908337" />
      <edge id="1616" source="93" target="66" weight="20.8411176467" />
      <edge id="1617" source="93" target="67" weight="4.89723984631" />
      <edge id="1618" source="93" target="68" weight="0.42211478547" />
      <edge id="1619" source="93" target="2" weight="0.866709456568" />
      <edge id="1626" source="93" target="167" weight="0.595939256965" />
      <edge id="1620" source="93" target="6" weight="0.691959184729" />
      <edge id="1621" source="93" target="99" weight="14.0227368449" />
      <edge id="1622" source="93" target="98" weight="2.02998055151" />
      <edge id="1623" source="93" target="168" weight="12.788033904" />
      <edge id="1624" source="93" target="91" weight="0.226595431207" />
      <edge id="1573" source="93" target="90" weight="0.0532821312853" />
      <edge id="1625" source="93" target="166" weight="0.213274862793" />
      <edge id="1592" source="93" target="92" weight="11.2699794873" />
      <edge id="1545" source="93" target="160" weight="2.16874822674" />
      <edge id="1628" source="93" target="94" weight="0.268331618956" />
      <edge id="1629" source="93" target="97" weight="0.246736888889" />
      <edge id="1630" source="93" target="96" weight="0.140393595755" />
      <edge id="1631" source="93" target="11" weight="0.249536442733" />
      <edge id="1632" source="93" target="10" weight="3.43882066059" />
      <edge id="1633" source="93" target="12" weight="4.20512987989" />
      <edge id="1634" source="93" target="15" weight="1.77482678984" />
      <edge id="1635" source="93" target="14" weight="0.959196102314" />
      <edge id="1636" source="93" target="17" weight="1.99415220049" />
      <edge id="1637" source="93" target="16" weight="1.21817089358" />
      <edge id="1638" source="93" target="18" weight="23.7654556648" />
      <edge id="1576" source="93" target="88" weight="9.46662181011" />
      <edge id="1640" source="93" target="116" weight="0.230342070191" />
      <edge id="1641" source="93" target="151" weight="16.4090363574" />
      <edge id="1642" source="93" target="150" weight="4.19711961457" />
      <edge id="1643" source="93" target="153" weight="5.67746234361" />
      <edge id="1644" source="93" target="152" weight="1.33219275734" />
      <edge id="1645" source="93" target="155" weight="0.2864783911" />
      <edge id="1646" source="93" target="154" weight="76.3104745945" />
      <edge id="1647" source="93" target="157" weight="0.0713276068283" />
      <edge id="1648" source="93" target="156" weight="18.3755492359" />
      <edge id="1649" source="93" target="158" weight="3.2166230163" />
      <edge id="1650" source="93" target="48" weight="16.5249807508" />
      <edge id="1651" source="93" target="49" weight="6.33739447429" />
      <edge id="1652" source="93" target="46" weight="0.0592584538436" />
      <edge id="1609" source="93" target="86" weight="1.06687646182" />
      <edge id="1654" source="93" target="44" weight="0.5216880289" />
      <edge id="1655" source="93" target="45" weight="0.29978894858" />
      <edge id="1656" source="93" target="42" weight="5.15479769126" />
      <edge id="1657" source="93" target="43" weight="0.95288248538" />
      <edge id="1658" source="93" target="40" weight="8.9634591961" />
      <edge id="1587" source="93" target="87" weight="0.823187753687" />
      <edge id="1660" source="93" target="1" weight="0.410366908894" />
      <edge id="1661" source="93" target="5" weight="25.4193659434" />
      <edge id="1662" source="93" target="9" weight="3.2728393098" />
      <edge id="1663" source="93" target="146" weight="3.26517632895" />
      <edge id="1664" source="93" target="147" weight="6.78041341238" />
      <edge id="1665" source="93" target="144" weight="4.6568215414" />
      <edge id="1666" source="93" target="142" weight="63.2555230921" />
      <edge id="1667" source="93" target="143" weight="0.686292489964" />
      <edge id="1668" source="93" target="140" weight="1.03108891945" />
      <edge id="1669" source="93" target="141" weight="0.219916222391" />
      <edge id="1670" source="93" target="148" weight="0.397707197729" />
      <edge id="1671" source="93" target="149" weight="15.7348966391" />
      <edge id="1672" source="93" target="77" weight="0.668170321447" />
      <edge id="1673" source="93" target="76" weight="0.497479339798" />
      <edge id="1674" source="93" target="75" weight="6.59044173648" />
      <edge id="1675" source="93" target="74" weight="1.26569393771" />
      <edge id="1676" source="93" target="73" weight="0.554991780896" />
      <edge id="1677" source="93" target="72" weight="0.400903931705" />
      <edge id="1678" source="93" target="71" weight="0.968828874394" />
      <edge id="1679" source="93" target="70" weight="0.48581059041" />
      <edge id="1680" source="93" target="79" weight="1.97324100736" />
      <edge id="1681" source="93" target="78" weight="0.332492939011" />
      <edge id="1659" source="93" target="41" weight="21.0418451468" />
      <edge id="1653" source="93" target="47" weight="10.5098873915" />
      <edge id="1683" source="24" target="25" weight="18.4636585323" />
      <edge id="1684" source="24" target="26" weight="55.8106844089" />
      <edge id="1685" source="24" target="27" weight="0.231546638718" />
      <edge id="1686" source="24" target="20" weight="23.4481767207" />
      <edge id="1687" source="24" target="21" weight="0.277642392824" />
      <edge id="1688" source="24" target="22" weight="2.19896751921" />
      <edge id="1689" source="24" target="23" weight="1.29379535021" />
      <edge id="1690" source="24" target="160" weight="1.49327773087" />
      <edge id="1691" source="24" target="28" weight="9.11745503157" />
      <edge id="1692" source="24" target="29" weight="0.672862658385" />
      <edge id="1693" source="24" target="94" weight="5.314154924" />
      <edge id="1694" source="24" target="0" weight="5.40943681506" />
      <edge id="1695" source="24" target="4" weight="10.72696653" />
      <edge id="1696" source="24" target="8" weight="67.1438838149" />
      <edge id="1697" source="24" target="163" weight="0.738284174278" />
      <edge id="1698" source="24" target="120" weight="16.4663335236" />
      <edge id="1699" source="24" target="121" weight="6.47133607879" />
      <edge id="1700" source="24" target="123" weight="0.0531226199543" />
      <edge id="1701" source="24" target="124" weight="1.35696422747" />
      <edge id="1702" source="24" target="125" weight="0.80017348056" />
      <edge id="1703" source="24" target="126" weight="5.40881782823" />
      <edge id="1704" source="24" target="128" weight="2.58311620087" />
      <edge id="1705" source="24" target="129" weight="0.118092881427" />
      <edge id="1707" source="24" target="59" weight="8.14359357528" />
      <edge id="1708" source="24" target="58" weight="7.84751298885" />
      <edge id="1709" source="24" target="55" weight="4.88482836229" />
      <edge id="1710" source="24" target="54" weight="1.52728267837" />
      <edge id="1711" source="24" target="57" weight="0.270646127514" />
      <edge id="1712" source="24" target="56" weight="0.0579623184927" />
      <edge id="1713" source="24" target="51" weight="5.82514574146" />
      <edge id="1714" source="24" target="50" weight="6.19976905312" />
      <edge id="1715" source="24" target="53" weight="4.70388707287" />
      <edge id="1716" source="24" target="52" weight="0.266064329322" />
      <edge id="1717" source="24" target="115" weight="0.697368024789" />
      <edge id="1718" source="24" target="114" weight="1.18378992623" />
      <edge id="1719" source="24" target="88" weight="6.71714577245" />
      <edge id="1720" source="24" target="116" weight="20.0789139277" />
      <edge id="1721" source="24" target="111" weight="21.0046724111" />
      <edge id="1722" source="24" target="110" weight="1.06515077406" />
      <edge id="1723" source="24" target="113" weight="1.05093711745" />
      <edge id="1724" source="24" target="112" weight="4.67172591158" />
      <edge id="1725" source="24" target="82" weight="0.476838647017" />
      <edge id="1726" source="24" target="83" weight="2.46258457561" />
      <edge id="1727" source="24" target="80" weight="0.853319263239" />
      <edge id="1728" source="24" target="81" weight="0.674296128716" />
      <edge id="1729" source="24" target="119" weight="3.38583620302" />
      <edge id="1730" source="24" target="118" weight="2.31041892051" />
      <edge id="1731" source="24" target="84" weight="41.7774185164" />
      <edge id="1732" source="24" target="85" weight="0.205208208328" />
      <edge id="1733" source="24" target="3" weight="39.7132050168" />
      <edge id="1734" source="24" target="7" weight="54.6700728009" />
      <edge id="1735" source="24" target="108" weight="7.41141363195" />
      <edge id="1736" source="24" target="109" weight="0.900653368305" />
      <edge id="1737" source="24" target="102" weight="0.779866914268" />
      <edge id="1738" source="24" target="103" weight="9.1311182739" />
      <edge id="1739" source="24" target="100" weight="2.94291947623" />
      <edge id="1740" source="24" target="101" weight="8.0437103127" />
      <edge id="1741" source="24" target="106" weight="0.531295476119" />
      <edge id="1742" source="24" target="107" weight="0.706652680993" />
      <edge id="1743" source="24" target="105" weight="0.706090892907" />
      <edge id="1744" source="24" target="39" weight="6.91675026861" />
      <edge id="1745" source="24" target="38" weight="0.459203582448" />
      <edge id="1746" source="24" target="33" weight="3.97345620679" />
      <edge id="1747" source="24" target="32" weight="0.672661498295" />
      <edge id="1748" source="24" target="31" weight="2.54007577009" />
      <edge id="1749" source="24" target="30" weight="12.1652155656" />
      <edge id="1750" source="24" target="37" weight="26.5895722497" />
      <edge id="1751" source="24" target="36" weight="0.0132504865998" />
      <edge id="1752" source="24" target="35" weight="9.60831665479" />
      <edge id="1753" source="24" target="34" weight="1.18679534019" />
      <edge id="1765" source="24" target="162" weight="2.22997454709" />
      <edge id="1754" source="24" target="60" weight="0.245125348189" />
      <edge id="1755" source="24" target="61" weight="0.104044161766" />
      <edge id="1756" source="24" target="62" weight="1.48564865374" />
      <edge id="1757" source="24" target="63" weight="1.43434173503" />
      <edge id="1758" source="24" target="64" weight="1.48538825494" />
      <edge id="1759" source="24" target="65" weight="2.86704737646" />
      <edge id="1760" source="24" target="66" weight="0.284552845528" />
      <edge id="1761" source="24" target="67" weight="3.25907111414" />
      <edge id="1762" source="24" target="68" weight="0.478982935367" />
      <edge id="1763" source="24" target="69" weight="0.011229225932" />
      <edge id="1764" source="24" target="2" weight="13.8686350021" />
      <edge id="1706" source="24" target="167" weight="0.424402487739" />
      <edge id="1766" source="24" target="6" weight="2.17721797981" />
      <edge id="1767" source="24" target="99" weight="21.7015378945" />
      <edge id="1768" source="24" target="98" weight="4.26607174953" />
      <edge id="1769" source="24" target="168" weight="1.54591626494" />
      <edge id="1770" source="24" target="91" weight="1.3687261236" />
      <edge id="1771" source="24" target="90" weight="2.18239795918" />
      <edge id="1772" source="24" target="166" weight="0.560178090729" />
      <edge id="1773" source="24" target="92" weight="9.28012018902" />
      <edge id="1774" source="24" target="95" weight="0.202537347046" />
      <edge id="1775" source="24" target="161" weight="17.2073037457" />
      <edge id="1776" source="24" target="97" weight="0.779850135156" />
      <edge id="1777" source="24" target="96" weight="19.8430302798" />
      <edge id="1778" source="24" target="11" weight="5.84639314367" />
      <edge id="1779" source="24" target="13" weight="22.019525736" />
      <edge id="1780" source="24" target="12" weight="0.22241353496" />
      <edge id="1781" source="24" target="15" weight="1.0545419101" />
      <edge id="1782" source="24" target="14" weight="1.86622120284" />
      <edge id="1783" source="24" target="16" weight="81.6045088218" />
      <edge id="1784" source="24" target="19" weight="32.1083045084" />
      <edge id="1785" source="24" target="18" weight="3.04559590353" />
      <edge id="1786" source="24" target="117" weight="90.7803749508" />
      <edge id="1787" source="24" target="89" weight="91.174306604" />
      <edge id="1788" source="24" target="151" weight="1.06898646193" />
      <edge id="1789" source="24" target="150" weight="33.649299646" />
      <edge id="1790" source="24" target="152" weight="5.6761010761" />
      <edge id="1791" source="24" target="155" weight="51.890639815" />
      <edge id="1792" source="24" target="154" weight="0.371306970379" />
      <edge id="1793" source="24" target="157" weight="1.41911386762" />
      <edge id="1794" source="24" target="156" weight="2.67760252789" />
      <edge id="1795" source="24" target="159" weight="36.577107097" />
      <edge id="1796" source="24" target="158" weight="0.831495843238" />
      <edge id="1797" source="24" target="48" weight="3.30769230769" />
      <edge id="1798" source="24" target="49" weight="8.01739538177" />
      <edge id="1799" source="24" target="46" weight="12.7976424011" />
      <edge id="1800" source="24" target="86" weight="0.814086113487" />
      <edge id="1801" source="24" target="44" weight="7.99815193838" />
      <edge id="1802" source="24" target="45" weight="0.872524433122" />
      <edge id="1803" source="24" target="42" weight="0.0770218228498" />
      <edge id="1804" source="24" target="43" weight="0.207539984768" />
      <edge id="1805" source="24" target="40" weight="0.974779477691" />
      <edge id="1806" source="24" target="87" weight="14.7189265832" />
      <edge id="1807" source="24" target="1" weight="2.37931841148" />
      <edge id="1808" source="24" target="5" weight="7.64082284069" />
      <edge id="1809" source="24" target="9" weight="3.17878813716" />
      <edge id="1810" source="24" target="146" weight="0.356468585577" />
      <edge id="1811" source="24" target="147" weight="58.2404393324" />
      <edge id="1812" source="24" target="144" weight="1.37055181844" />
      <edge id="1813" source="24" target="142" weight="56.1605784242" />
      <edge id="1814" source="24" target="143" weight="5.84857040772" />
      <edge id="1815" source="24" target="140" weight="0.250392240765" />
      <edge id="1816" source="24" target="141" weight="0.0225438352352" />
      <edge id="1817" source="24" target="148" weight="7.55407934489" />
      <edge id="1818" source="24" target="77" weight="36.8353759735" />
      <edge id="1819" source="24" target="76" weight="2.72769468304" />
      <edge id="1820" source="24" target="75" weight="0.189415041783" />
      <edge id="1821" source="24" target="74" weight="0.236412636622" />
      <edge id="1822" source="24" target="73" weight="0.737217318414" />
      <edge id="1823" source="24" target="72" weight="60.8859900058" />
      <edge id="1824" source="24" target="71" weight="110.604326374" />
      <edge id="1825" source="24" target="70" weight="24.1610773075" />
      <edge id="1826" source="24" target="79" weight="7.24747245637" />
      <edge id="1827" source="24" target="78" weight="0.209457542042" />
      <edge id="1828" source="24" target="41" weight="61.9170160098" />
      <edge id="1829" source="24" target="47" weight="10.635632582" />
      <edge id="1832" source="25" target="26" weight="0.729346268937" />
      <edge id="1833" source="25" target="27" weight="3.18302115069" />
      <edge id="1834" source="25" target="20" weight="7.76470400206" />
      <edge id="1835" source="25" target="21" weight="1.37648721034" />
      <edge id="1836" source="25" target="22" weight="0.0161399294347" />
      <edge id="1837" source="25" target="23" weight="1.11368576784" />
      <edge id="1838" source="25" target="160" weight="13.696146355" />
      <edge id="1839" source="25" target="28" weight="82.3621653727" />
      <edge id="1840" source="25" target="29" weight="0.167936024372" />
      <edge id="1841" source="25" target="0" weight="0.75863600847" />
      <edge id="1912" source="25" target="4" weight="66.0994524015" />
      <edge id="1843" source="25" target="8" weight="14.8664087836" />
      <edge id="1844" source="25" target="96" weight="2.16966960964" />
      <edge id="1845" source="25" target="121" weight="0.484939397576" />
      <edge id="1846" source="25" target="122" weight="16.7871819809" />
      <edge id="1847" source="25" target="123" weight="0.526053009979" />
      <edge id="1848" source="25" target="125" weight="0.548523121421" />
      <edge id="1849" source="25" target="126" weight="1.0337166368" />
      <edge id="1850" source="25" target="127" weight="1.01397205589" />
      <edge id="1851" source="25" target="128" weight="2.56888715402" />
      <edge id="1852" source="25" target="129" weight="2.89254183039" />
      <edge id="1854" source="25" target="59" weight="2.93509473828" />
      <edge id="1855" source="25" target="58" weight="3.81575799274" />
      <edge id="1856" source="25" target="55" weight="1.3090839107" />
      <edge id="1857" source="25" target="54" weight="136.87888973" />
      <edge id="1858" source="25" target="57" weight="2.29526109224" />
      <edge id="1859" source="25" target="56" weight="2.53060100734" />
      <edge id="1860" source="25" target="51" weight="2.48549623143" />
      <edge id="1861" source="25" target="50" weight="0.825966606559" />
      <edge id="1862" source="25" target="53" weight="4.21060861543" />
      <edge id="1863" source="25" target="52" weight="0.206861550954" />
      <edge id="171" source="25" target="164" weight="2.13826735781" />
      <edge id="1865" source="25" target="115" weight="1.99171966879" />
      <edge id="1866" source="25" target="114" weight="36.2708196885" />
      <edge id="1867" source="25" target="117" weight="1.67421539021" />
      <edge id="1868" source="25" target="116" weight="5.41726649235" />
      <edge id="1869" source="25" target="111" weight="1.52106042628" />
      <edge id="1870" source="25" target="110" weight="0.149529042386" />
      <edge id="1871" source="25" target="112" weight="2.02445096627" />
      <edge id="1872" source="25" target="83" weight="1.60981324583" />
      <edge id="1873" source="25" target="80" weight="46.0351858382" />
      <edge id="1874" source="25" target="81" weight="2.06433967117" />
      <edge id="1875" source="25" target="119" weight="6.66331993487" />
      <edge id="1876" source="25" target="87" weight="11.2188303987" />
      <edge id="1877" source="25" target="84" weight="1.10892669823" />
      <edge id="1878" source="25" target="85" weight="24.6605611208" />
      <edge id="1879" source="25" target="3" weight="2.25291280824" />
      <edge id="1880" source="25" target="7" weight="88.3247973467" />
      <edge id="1881" source="25" target="92" weight="0.782525019246" />
      <edge id="1882" source="25" target="108" weight="11.0954202927" />
      <edge id="1883" source="25" target="109" weight="20.3771384547" />
      <edge id="1884" source="25" target="102" weight="8.91182569532" />
      <edge id="1885" source="25" target="103" weight="1.24583257753" />
      <edge id="1886" source="25" target="100" weight="57.7475969708" />
      <edge id="1887" source="25" target="101" weight="2.57919061662" />
      <edge id="1889" source="25" target="107" weight="0.652906611314" />
      <edge id="1890" source="25" target="104" weight="14.5878186331" />
      <edge id="1891" source="25" target="105" weight="2.42349491135" />
      <edge id="1892" source="25" target="39" weight="39.7266384689" />
      <edge id="1893" source="25" target="38" weight="14.5253920158" />
      <edge id="1894" source="25" target="32" weight="57.4188590267" />
      <edge id="1895" source="25" target="31" weight="0.0192928458824" />
      <edge id="1896" source="25" target="30" weight="0.320852945372" />
      <edge id="1897" source="25" target="37" weight="0.141454965358" />
      <edge id="1898" source="25" target="35" weight="72.1525231353" />
      <edge id="1899" source="25" target="34" weight="4.70726755989" />
      <edge id="1901" source="25" target="60" weight="0.25730994152" />
      <edge id="1902" source="25" target="61" weight="0.868165420156" />
      <edge id="1903" source="25" target="62" weight="3.03904290265" />
      <edge id="1904" source="25" target="63" weight="29.4914701253" />
      <edge id="1905" source="25" target="64" weight="4.4744251526" />
      <edge id="1906" source="25" target="65" weight="0.483309774927" />
      <edge id="1907" source="25" target="66" weight="36.0730189187" />
      <edge id="1908" source="25" target="68" weight="2.83722124179" />
      <edge id="1909" source="25" target="69" weight="3.25816649491" />
      <edge id="1910" source="25" target="2" weight="0.370494249737" />
      <edge id="1911" source="25" target="6" weight="1.86794962767" />
      <edge id="1842" source="25" target="97" weight="0.364283503559" />
      <edge id="1913" source="25" target="99" weight="3.78709637412" />
      <edge id="1914" source="25" target="98" weight="4.53705305966" />
      <edge id="1915" source="25" target="168" weight="1.83186557571" />
      <edge id="1853" source="25" target="91" weight="0.51180322662" />
      <edge id="1864" source="25" target="90" weight="19.5517350356" />
      <edge id="1916" source="25" target="166" weight="0.72607029292" />
      <edge id="1917" source="25" target="167" weight="1.28861017063" />
      <edge id="1918" source="25" target="95" weight="0.598440749164" />
      <edge id="1919" source="25" target="94" weight="1.85747683704" />
      <edge id="1920" source="25" target="162" weight="3.50407843855" />
      <edge id="1921" source="25" target="163" weight="47.1907664936" />
      <edge id="1922" source="25" target="11" weight="2.51437579761" />
      <edge id="1923" source="25" target="10" weight="5.48824408159" />
      <edge id="1924" source="25" target="13" weight="10.0450955184" />
      <edge id="1925" source="25" target="12" weight="22.4111423565" />
      <edge id="1926" source="25" target="15" weight="28.6628420808" />
      <edge id="1927" source="25" target="14" weight="2.4328288706" />
      <edge id="1928" source="25" target="17" weight="2.62784753996" />
      <edge id="1929" source="25" target="16" weight="0.839684372594" />
      <edge id="1930" source="25" target="18" weight="0.571738759804" />
      <edge id="1931" source="25" target="88" weight="10.3099357666" />
      <edge id="1932" source="25" target="89" weight="63.2013942556" />
      <edge id="1933" source="25" target="151" weight="0.302429007729" />
      <edge id="1934" source="25" target="150" weight="11.8244683663" />
      <edge id="1935" source="25" target="153" weight="3.1114041913" />
      <edge id="1936" source="25" target="152" weight="3.38563880926" />
      <edge id="1937" source="25" target="155" weight="0.852780657697" />
      <edge id="1938" source="25" target="154" weight="67.1521374567" />
      <edge id="1939" source="25" target="157" weight="0.239169566783" />
      <edge id="1940" source="25" target="156" weight="4.80865428279" />
      <edge id="1941" source="25" target="159" weight="27.8275031998" />
      <edge id="1942" source="25" target="158" weight="0.517729442267" />
      <edge id="1943" source="25" target="48" weight="0.402594218885" />
      <edge id="1944" source="25" target="49" weight="0.364735899358" />
      <edge id="1945" source="25" target="46" weight="13.413170878" />
      <edge id="1900" source="25" target="86" weight="0.475275919006" />
      <edge id="1947" source="25" target="44" weight="0.0529990240973" />
      <edge id="1948" source="25" target="45" weight="85.2995521754" />
      <edge id="1949" source="25" target="42" weight="25.5807991889" />
      <edge id="1950" source="25" target="43" weight="6.18711575941" />
      <edge id="1951" source="25" target="40" weight="4.96439556595" />
      <edge id="1888" source="25" target="118" weight="0.176143936028" />
      <edge id="1953" source="25" target="1" weight="5.39438804415" />
      <edge id="1954" source="25" target="5" weight="10.561001832" />
      <edge id="1955" source="25" target="9" weight="2.75095201828" />
      <edge id="1956" source="25" target="147" weight="6.72952486501" />
      <edge id="1957" source="25" target="144" weight="28.6789326912" />
      <edge id="1958" source="25" target="145" weight="0.584343197218" />
      <edge id="1959" source="25" target="142" weight="1.43377296701" />
      <edge id="1960" source="25" target="143" weight="9.98310855883" />
      <edge id="1961" source="25" target="140" weight="13.3494234135" />
      <edge id="1962" source="25" target="141" weight="0.149637333993" />
      <edge id="1963" source="25" target="148" weight="0.398524729485" />
      <edge id="1964" source="25" target="149" weight="10.004847448" />
      <edge id="1965" source="25" target="77" weight="16.1509148682" />
      <edge id="1966" source="25" target="76" weight="67.7323746132" />
      <edge id="1967" source="25" target="74" weight="6.52206690153" />
      <edge id="1968" source="25" target="73" weight="0.866212940068" />
      <edge id="1969" source="25" target="72" weight="23.2868479599" />
      <edge id="1970" source="25" target="71" weight="3.62996004024" />
      <edge id="1971" source="25" target="70" weight="0.523524379812" />
      <edge id="1972" source="25" target="79" weight="0.462077971548" />
      <edge id="1973" source="25" target="78" weight="2.53165811539" />
      <edge id="1952" source="25" target="41" weight="6.71480076214" />
      <edge id="1946" source="25" target="47" weight="2.29878586626" />
      <edge id="1975" source="26" target="27" weight="12.4263705671" />
      <edge id="1976" source="26" target="20" weight="0.060024120976" />
      <edge id="1977" source="26" target="22" weight="0.25421899529" />
      <edge id="1978" source="26" target="23" weight="33.1862474774" />
      <edge id="1979" source="26" target="95" weight="0.854529510319" />
      <edge id="1980" source="26" target="28" weight="1.14794879818" />
      <edge id="1981" source="26" target="29" weight="14.8814991969" />
      <edge id="1982" source="26" target="94" weight="0.166504016215" />
      <edge id="1983" source="26" target="0" weight="9.48983927696" />
      <edge id="2057" source="26" target="4" weight="1.68598456018" />
      <edge id="1985" source="26" target="8" weight="3.8773958245" />
      <edge id="1986" source="26" target="120" weight="1.47937795205" />
      <edge id="1987" source="26" target="121" weight="0.00119604218767" />
      <edge id="1988" source="26" target="122" weight="1.84238751846" />
      <edge id="1989" source="26" target="123" weight="41.8768467781" />
      <edge id="1990" source="26" target="124" weight="0.316823412482" />
      <edge id="1991" source="26" target="125" weight="1.8196505194" />
      <edge id="1992" source="26" target="126" weight="0.737805655381" />
      <edge id="1993" source="26" target="127" weight="1.06789801444" />
      <edge id="1994" source="26" target="128" weight="2.56172289569" />
      <edge id="1995" source="26" target="129" weight="27.4187635611" />
      <edge id="1996" source="26" target="118" weight="2.00607750796" />
      <edge id="1997" source="26" target="59" weight="0.945623116655" />
      <edge id="1998" source="26" target="58" weight="3.3959929081" />
      <edge id="1999" source="26" target="55" weight="9.93570080328" />
      <edge id="2000" source="26" target="54" weight="0.892944131641" />
      <edge id="2001" source="26" target="57" weight="43.8510951895" />
      <edge id="2002" source="26" target="56" weight="4.58525276331" />
      <edge id="2003" source="26" target="51" weight="0.388303129953" />
      <edge id="2004" source="26" target="50" weight="8.58059428568" />
      <edge id="2005" source="26" target="53" weight="10.9974336261" />
      <edge id="2006" source="26" target="52" weight="49.9222492895" />
      <edge id="172" source="26" target="164" weight="8.20345522534" />
      <edge id="2008" source="26" target="115" weight="0.18144537295" />
      <edge id="2009" source="26" target="114" weight="2.63999755516" />
      <edge id="2010" source="26" target="88" weight="9.79460147694" />
      <edge id="2011" source="26" target="116" weight="1.78241765708" />
      <edge id="2012" source="26" target="111" weight="9.55849016575" />
      <edge id="2013" source="26" target="110" weight="0.268600456378" />
      <edge id="2014" source="26" target="113" weight="49.1605427122" />
      <edge id="2015" source="26" target="82" weight="95.7848135524" />
      <edge id="2016" source="26" target="83" weight="0.548765901925" />
      <edge id="2017" source="26" target="80" weight="45.847891867" />
      <edge id="2018" source="26" target="81" weight="2.26792852067" />
      <edge id="2019" source="26" target="119" weight="2.95874909132" />
      <edge id="2020" source="26" target="87" weight="1.3764228203" />
      <edge id="2021" source="26" target="84" weight="39.3494779133" />
      <edge id="2022" source="26" target="85" weight="18.1214428585" />
      <edge id="2024" source="26" target="3" weight="35.489899297" />
      <edge id="2025" source="26" target="7" weight="1.24118174616" />
      <edge id="2026" source="26" target="92" weight="12.2272323412" />
      <edge id="2027" source="26" target="108" weight="5.40157191488" />
      <edge id="2028" source="26" target="109" weight="0.0803242999775" />
      <edge id="2029" source="26" target="102" weight="1.6233052896" />
      <edge id="2030" source="26" target="103" weight="1.04488179527" />
      <edge id="2031" source="26" target="100" weight="44.7024925632" />
      <edge id="2032" source="26" target="101" weight="94.9271467891" />
      <edge id="2033" source="26" target="106" weight="24.281622925" />
      <edge id="2034" source="26" target="107" weight="1.00182704019" />
      <edge id="2035" source="26" target="104" weight="7.59239794109" />
      <edge id="2036" source="26" target="105" weight="0.453248326131" />
      <edge id="2037" source="26" target="39" weight="12.5572253146" />
      <edge id="2038" source="26" target="38" weight="13.3780615723" />
      <edge id="2039" source="26" target="32" weight="0.374130016289" />
      <edge id="2040" source="26" target="31" weight="11.4475904922" />
      <edge id="2041" source="26" target="30" weight="0.330865098185" />
      <edge id="2042" source="26" target="37" weight="14.4800878679" />
      <edge id="2043" source="26" target="36" weight="39.3031651924" />
      <edge id="2044" source="26" target="35" weight="43.1978206398" />
      <edge id="2045" source="26" target="34" weight="7.06137481895" />
      <edge id="2046" source="26" target="60" weight="108.156370454" />
      <edge id="2047" source="26" target="61" weight="0.525282878027" />
      <edge id="2048" source="26" target="62" weight="47.6873908215" />
      <edge id="2049" source="26" target="63" weight="7.60498676153" />
      <edge id="2050" source="26" target="64" weight="8.18152192698" />
      <edge id="2051" source="26" target="65" weight="0.924698606716" />
      <edge id="2052" source="26" target="66" weight="1.53115492671" />
      <edge id="2053" source="26" target="67" weight="0.270610824433" />
      <edge id="2054" source="26" target="68" weight="9.1994717989" />
      <edge id="2055" source="26" target="69" weight="0.423134489282" />
      <edge id="2056" source="26" target="2" weight="26.6252592261" />
      <edge id="1984" source="26" target="162" weight="1.47082778025" />
      <edge id="2058" source="26" target="99" weight="2.50525337948" />
      <edge id="2059" source="26" target="98" weight="0.783984873388" />
      <edge id="2060" source="26" target="168" weight="26.1144910916" />
      <edge id="2023" source="26" target="91" weight="62.9840194586" />
      <edge id="2061" source="26" target="90" weight="35.5372515136" />
      <edge id="2062" source="26" target="166" weight="2.90819098713" />
      <edge id="2063" source="26" target="167" weight="1.52459291356" />
      <edge id="2064" source="26" target="160" weight="7.24330420859" />
      <edge id="2065" source="26" target="161" weight="22.5067598811" />
      <edge id="2066" source="26" target="97" weight="3.88389321577" />
      <edge id="2067" source="26" target="96" weight="4.32951565999" />
      <edge id="2068" source="26" target="11" weight="1.60250282437" />
      <edge id="2069" source="26" target="10" weight="0.909125893382" />
      <edge id="2070" source="26" target="13" weight="3.08155337632" />
      <edge id="2071" source="26" target="12" weight="6.86908235758" />
      <edge id="2072" source="26" target="15" weight="25.0018179498" />
      <edge id="2073" source="26" target="14" weight="0.605328399267" />
      <edge id="2074" source="26" target="16" weight="1.33014830886" />
      <edge id="2075" source="26" target="19" weight="0.995993420815" />
      <edge id="2076" source="26" target="18" weight="2.30717094631" />
      <edge id="2077" source="26" target="117" weight="68.1578711367" />
      <edge id="2078" source="26" target="89" weight="0.231911652704" />
      <edge id="2079" source="26" target="151" weight="0.854469231921" />
      <edge id="2080" source="26" target="150" weight="16.771941771" />
      <edge id="2081" source="26" target="153" weight="12.4207232195" />
      <edge id="2082" source="26" target="155" weight="60.6014071515" />
      <edge id="2083" source="26" target="154" weight="11.8974760424" />
      <edge id="2084" source="26" target="157" weight="2.24067262218" />
      <edge id="2085" source="26" target="156" weight="14.5117572983" />
      <edge id="2086" source="26" target="159" weight="1.33065129934" />
      <edge id="2087" source="26" target="158" weight="9.11934714014" />
      <edge id="2088" source="26" target="48" weight="6.12507437714" />
      <edge id="2089" source="26" target="49" weight="111.667171495" />
      <edge id="2090" source="26" target="46" weight="3.30789953941" />
      <edge id="2091" source="26" target="86" weight="5.33982227783" />
      <edge id="2092" source="26" target="44" weight="1.51602765265" />
      <edge id="2093" source="26" target="42" weight="2.03712019667" />
      <edge id="2094" source="26" target="43" weight="0.514078415778" />
      <edge id="2095" source="26" target="40" weight="83.4867201377" />
      <edge id="2096" source="26" target="41" weight="0.194711494503" />
      <edge id="2097" source="26" target="1" weight="7.22911351408" />
      <edge id="2098" source="26" target="5" weight="0.225173210162" />
      <edge id="2099" source="26" target="9" weight="43.6032243663" />
      <edge id="2100" source="26" target="146" weight="0.322153117133" />
      <edge id="2101" source="26" target="147" weight="53.0646563891" />
      <edge id="2102" source="26" target="144" weight="0.150038080731" />
      <edge id="2103" source="26" target="145" weight="30.7064867518" />
      <edge id="2104" source="26" target="142" weight="3.68027991306" />
      <edge id="2105" source="26" target="143" weight="1.54116392325" />
      <edge id="2106" source="26" target="140" weight="0.0500713159673" />
      <edge id="2107" source="26" target="141" weight="0.584005937471" />
      <edge id="2108" source="26" target="148" weight="0.192587434231" />
      <edge id="2109" source="26" target="149" weight="17.6400517694" />
      <edge id="2110" source="26" target="77" weight="3.96450266226" />
      <edge id="2111" source="26" target="76" weight="2.65026994103" />
      <edge id="2112" source="26" target="75" weight="41.0823241939" />
      <edge id="2113" source="26" target="74" weight="2.70651701378" />
      <edge id="2114" source="26" target="73" weight="55.3194878686" />
      <edge id="2115" source="26" target="72" weight="19.3949213924" />
      <edge id="2116" source="26" target="71" weight="0.176205433383" />
      <edge id="2117" source="26" target="70" weight="28.8238496086" />
      <edge id="2118" source="26" target="79" weight="1.41603172449" />
      <edge id="2119" source="26" target="78" weight="0.250196232339" />
      <edge id="2120" source="26" target="47" weight="6.39635984742" />
      <edge id="2123" source="27" target="167" weight="0.548853318851" />
      <edge id="2124" source="27" target="20" weight="3.07720803794" />
      <edge id="2125" source="27" target="21" weight="5.19755391791" />
      <edge id="2126" source="27" target="22" weight="0.987692847739" />
      <edge id="2127" source="27" target="23" weight="1.79766561652" />
      <edge id="2128" source="27" target="95" weight="2.04803089297" />
      <edge id="2129" source="27" target="28" weight="39.1520762627" />
      <edge id="2130" source="27" target="161" weight="0.839242642355" />
      <edge id="2131" source="27" target="0" weight="58.1126750148" />
      <edge id="2132" source="27" target="4" weight="1.54044725013" />
      <edge id="2133" source="27" target="8" weight="0.0390745899102" />
      <edge id="2134" source="27" target="163" weight="1.36159454163" />
      <edge id="2137" source="27" target="120" weight="2.19006728442" />
      <edge id="2138" source="27" target="121" weight="0.655665137207" />
      <edge id="2139" source="27" target="122" weight="4.87419713352" />
      <edge id="2140" source="27" target="123" weight="0.134997969955" />
      <edge id="2141" source="27" target="124" weight="0.765276758451" />
      <edge id="2142" source="27" target="125" weight="0.907067383149" />
      <edge id="2143" source="27" target="127" weight="0.451635998028" />
      <edge id="2144" source="27" target="128" weight="5.5697743624" />
      <edge id="2145" source="27" target="129" weight="0.409691567216" />
      <edge id="2147" source="27" target="59" weight="0.465315327114" />
      <edge id="2148" source="27" target="58" weight="21.2839342845" />
      <edge id="2149" source="27" target="55" weight="0.248465189491" />
      <edge id="2150" source="27" target="54" weight="53.1503298704" />
      <edge id="2151" source="27" target="57" weight="2.29622632429" />
      <edge id="2152" source="27" target="56" weight="1.28381111757" />
      <edge id="2153" source="27" target="51" weight="6.76385981148" />
      <edge id="2154" source="27" target="50" weight="1.18213919122" />
      <edge id="2155" source="27" target="53" weight="0.724676313785" />
      <edge id="173" source="27" target="164" weight="4.17819393217" />
      <edge id="2157" source="27" target="115" weight="2.20481632259" />
      <edge id="2158" source="27" target="114" weight="4.61523903613" />
      <edge id="2159" source="27" target="88" weight="106.524073176" />
      <edge id="2160" source="27" target="116" weight="6.51858849632" />
      <edge id="2161" source="27" target="111" weight="1.79788271885" />
      <edge id="2162" source="27" target="110" weight="0.670943826632" />
      <edge id="2163" source="27" target="113" weight="19.0940921102" />
      <edge id="2164" source="27" target="112" weight="17.8518919161" />
      <edge id="2165" source="27" target="82" weight="8.32397644655" />
      <edge id="2166" source="27" target="83" weight="0.450304645849" />
      <edge id="2167" source="27" target="80" weight="1.60996283654" />
      <edge id="2136" source="27" target="119" weight="11.7824537971" />
      <edge id="2135" source="27" target="87" weight="13.2052693698" />
      <edge id="2170" source="27" target="84" weight="0.317652706108" />
      <edge id="2171" source="27" target="85" weight="41.7521830719" />
      <edge id="2172" source="27" target="3" weight="13.7721731403" />
      <edge id="2173" source="27" target="7" weight="16.9310365007" />
      <edge id="2174" source="27" target="108" weight="0.199303006225" />
      <edge id="2175" source="27" target="109" weight="0.78622992699" />
      <edge id="2176" source="27" target="102" weight="48.8943648043" />
      <edge id="2177" source="27" target="103" weight="74.4427908244" />
      <edge id="2178" source="27" target="100" weight="36.2453567015" />
      <edge id="2179" source="27" target="101" weight="2.05338981385" />
      <edge id="2180" source="27" target="106" weight="32.1853720235" />
      <edge id="2181" source="27" target="107" weight="5.07855306118" />
      <edge id="2182" source="27" target="104" weight="1.20872237465" />
      <edge id="2183" source="27" target="39" weight="35.3484819519" />
      <edge id="2184" source="27" target="38" weight="1.36663299936" />
      <edge id="2185" source="27" target="33" weight="6.53072636301" />
      <edge id="2186" source="27" target="32" weight="7.46633406403" />
      <edge id="2187" source="27" target="31" weight="17.2405616781" />
      <edge id="2188" source="27" target="30" weight="1.65169064166" />
      <edge id="2189" source="27" target="36" weight="11.7284122563" />
      <edge id="2190" source="27" target="35" weight="9.7775143615" />
      <edge id="2191" source="27" target="34" weight="3.73805540329" />
      <edge id="2192" source="27" target="60" weight="0.768917351484" />
      <edge id="2193" source="27" target="61" weight="0.568419213154" />
      <edge id="2194" source="27" target="62" weight="5.8514384474" />
      <edge id="2195" source="27" target="63" weight="0.0825633025321" />
      <edge id="2196" source="27" target="64" weight="4.37803047763" />
      <edge id="2197" source="27" target="65" weight="7.33924445159" />
      <edge id="2198" source="27" target="66" weight="0.358307751343" />
      <edge id="2199" source="27" target="67" weight="0.388666207282" />
      <edge id="2200" source="27" target="68" weight="1.86464110669" />
      <edge id="2201" source="27" target="69" weight="0.458617468803" />
      <edge id="2202" source="27" target="2" weight="2.85141623891" />
      <edge id="2203" source="27" target="162" weight="0.197174512146" />
      <edge id="2204" source="27" target="6" weight="1.34678685776" />
      <edge id="2205" source="27" target="99" weight="0.684657922959" />
      <edge id="2206" source="27" target="98" weight="0.290771297007" />
      <edge id="2146" source="27" target="91" weight="0.355823689746" />
      <edge id="2156" source="27" target="90" weight="0.315973491558" />
      <edge id="2207" source="27" target="92" weight="4.0085772172" />
      <edge id="2208" source="27" target="160" weight="0.870374771769" />
      <edge id="2209" source="27" target="94" weight="16.0838523682" />
      <edge id="2210" source="27" target="97" weight="0.22872175797" />
      <edge id="2211" source="27" target="96" weight="0.640459738188" />
      <edge id="2212" source="27" target="11" weight="0.0493114171479" />
      <edge id="2213" source="27" target="10" weight="1.74417724843" />
      <edge id="2214" source="27" target="13" weight="1.21667936024" />
      <edge id="2215" source="27" target="12" weight="1.18053593738" />
      <edge id="2216" source="27" target="15" weight="10.1059468504" />
      <edge id="2217" source="27" target="14" weight="0.999899035843" />
      <edge id="2218" source="27" target="17" weight="3.07015142328" />
      <edge id="2219" source="27" target="16" weight="29.2547392305" />
      <edge id="2220" source="27" target="19" weight="3.15967431013" />
      <edge id="2221" source="27" target="18" weight="0.191097467383" />
      <edge id="2222" source="27" target="117" weight="8.22546295391" />
      <edge id="2223" source="27" target="89" weight="0.788289556892" />
      <edge id="2224" source="27" target="150" weight="0.0863392171911" />
      <edge id="2225" source="27" target="153" weight="8.07214212073" />
      <edge id="2226" source="27" target="152" weight="2.2518713355" />
      <edge id="2227" source="27" target="155" weight="26.2999518369" />
      <edge id="2228" source="27" target="154" weight="0.0166358595194" />
      <edge id="2229" source="27" target="156" weight="17.1491929513" />
      <edge id="2230" source="27" target="159" weight="0.802876268836" />
      <edge id="2231" source="27" target="158" weight="20.1186608277" />
      <edge id="2232" source="27" target="48" weight="34.8583393462" />
      <edge id="2233" source="27" target="49" weight="0.354494179767" />
      <edge id="2234" source="27" target="46" weight="1.19378614938" />
      <edge id="2168" source="27" target="86" weight="2.31202504549" />
      <edge id="2236" source="27" target="45" weight="2.57890315613" />
      <edge id="2237" source="27" target="42" weight="0.777787433736" />
      <edge id="2238" source="27" target="43" weight="1.58454519532" />
      <edge id="2239" source="27" target="40" weight="0.871764926799" />
      <edge id="2169" source="27" target="118" weight="1.01020128741" />
      <edge id="2241" source="27" target="1" weight="1.18609031988" />
      <edge id="2242" source="27" target="5" weight="0.968620522862" />
      <edge id="2243" source="27" target="9" weight="2.68711057728" />
      <edge id="2244" source="27" target="146" weight="25.0975976435" />
      <edge id="2245" source="27" target="147" weight="14.9566255183" />
      <edge id="2246" source="27" target="144" weight="0.838802968774" />
      <edge id="2247" source="27" target="145" weight="0.242248822606" />
      <edge id="2248" source="27" target="142" weight="5.95944921846" />
      <edge id="2249" source="27" target="143" weight="0.326773070923" />
      <edge id="2250" source="27" target="140" weight="6.00295889013" />
      <edge id="2251" source="27" target="148" weight="3.98445145156" />
      <edge id="2252" source="27" target="149" weight="1.71141341477" />
      <edge id="2253" source="27" target="77" weight="2.86370881454" />
      <edge id="2254" source="27" target="76" weight="5.46792130026" />
      <edge id="2255" source="27" target="75" weight="2.9358410446" />
      <edge id="2256" source="27" target="74" weight="0.568120039143" />
      <edge id="2257" source="27" target="73" weight="0.273754255648" />
      <edge id="2258" source="27" target="72" weight="0.646009858695" />
      <edge id="2259" source="27" target="71" weight="0.425213692866" />
      <edge id="2260" source="27" target="79" weight="1.96556268014" />
      <edge id="2261" source="27" target="78" weight="58.2276555767" />
      <edge id="2240" source="27" target="41" weight="2.28881124696" />
      <edge id="2235" source="27" target="47" weight="8.24204057456" />
      <edge id="2265" source="20" target="21" weight="2.04056705826" />
      <edge id="2266" source="20" target="22" weight="11.4746375886" />
      <edge id="2267" source="20" target="23" weight="2.93260654155" />
      <edge id="2268" source="20" target="160" weight="6.96014959784" />
      <edge id="2269" source="20" target="28" weight="2.10720887246" />
      <edge id="2270" source="20" target="29" weight="0.325333013321" />
      <edge id="2271" source="20" target="161" weight="5.04728155905" />
      <edge id="2272" source="20" target="0" weight="5.34584295612" />
      <edge id="2273" source="20" target="4" weight="36.45962359" />
      <edge id="2274" source="20" target="8" weight="101.904095065" />
      <edge id="2275" source="20" target="96" weight="8.63672654691" />
      <edge id="2277" source="20" target="121" weight="0.197243257886" />
      <edge id="2278" source="20" target="122" weight="39.7289925072" />
      <edge id="2279" source="20" target="123" weight="32.4004623297" />
      <edge id="2280" source="20" target="124" weight="1.25572462258" />
      <edge id="2281" source="20" target="125" weight="21.0708185461" />
      <edge id="2282" source="20" target="127" weight="38.3610633249" />
      <edge id="2283" source="20" target="128" weight="18.8243442907" />
      <edge id="2284" source="20" target="129" weight="1.05546394712" />
      <edge id="2285" source="20" target="59" weight="1.60791562466" />
      <edge id="2286" source="20" target="58" weight="105.295317881" />
      <edge id="2287" source="20" target="57" weight="1.21813685759" />
      <edge id="2288" source="20" target="56" weight="2.10587809171" />
      <edge id="2289" source="20" target="51" weight="0.434392570573" />
      <edge id="2290" source="20" target="50" weight="1.50973739157" />
      <edge id="2291" source="20" target="53" weight="1.63737758425" />
      <edge id="2292" source="20" target="52" weight="2.17439784349" />
      <edge id="174" source="20" target="164" weight="1.17732247433" />
      <edge id="2294" source="20" target="115" weight="27.6720579669" />
      <edge id="2295" source="20" target="114" weight="3.66351394278" />
      <edge id="2296" source="20" target="88" weight="1.06344938115" />
      <edge id="2297" source="20" target="89" weight="17.0924748507" />
      <edge id="2298" source="20" target="111" weight="0.0315218941663" />
      <edge id="2299" source="20" target="110" weight="0.570823710547" />
      <edge id="2300" source="20" target="113" weight="9.06705910036" />
      <edge id="2301" source="20" target="112" weight="63.7537079926" />
      <edge id="2302" source="20" target="83" weight="15.1393463747" />
      <edge id="2303" source="20" target="80" weight="50.3907080717" />
      <edge id="2304" source="20" target="81" weight="38.34543552" />
      <edge id="2264" source="20" target="86" weight="0.341964352958" />
      <edge id="2276" source="20" target="87" weight="0.192664708181" />
      <edge id="2307" source="20" target="84" weight="0.892638818021" />
      <edge id="2308" source="20" target="85" weight="55.4055536405" />
      <edge id="2309" source="20" target="3" weight="11.8420416515" />
      <edge id="2310" source="20" target="7" weight="7.86231862812" />
      <edge id="2311" source="20" target="92" weight="0.648281251093" />
      <edge id="2312" source="20" target="108" weight="0.955976392934" />
      <edge id="2313" source="20" target="109" weight="1.47146739425" />
      <edge id="2314" source="20" target="102" weight="1.45807439727" />
      <edge id="2315" source="20" target="103" weight="0.0225667189953" />
      <edge id="2316" source="20" target="100" weight="5.40715202038" />
      <edge id="2317" source="20" target="101" weight="4.38810008794" />
      <edge id="2318" source="20" target="106" weight="0.0922122379119" />
      <edge id="2319" source="20" target="107" weight="0.296106118956" />
      <edge id="2320" source="20" target="104" weight="1.43622476539" />
      <edge id="2321" source="20" target="105" weight="8.75178379326" />
      <edge id="2322" source="20" target="39" weight="17.3493933801" />
      <edge id="2323" source="20" target="33" weight="28.7649990054" />
      <edge id="2324" source="20" target="32" weight="1.55275462409" />
      <edge id="2325" source="20" target="31" weight="9.84443699143" />
      <edge id="2326" source="20" target="30" weight="0.513172111107" />
      <edge id="2327" source="20" target="37" weight="0.264314453729" />
      <edge id="2328" source="20" target="36" weight="2.04561030549" />
      <edge id="2329" source="20" target="35" weight="6.14504188442" />
      <edge id="2330" source="20" target="34" weight="0.927624332696" />
      <edge id="2331" source="20" target="60" weight="9.96828358773" />
      <edge id="2332" source="20" target="61" weight="36.8739090464" />
      <edge id="2333" source="20" target="62" weight="135.276675957" />
      <edge id="2334" source="20" target="63" weight="1.03403415299" />
      <edge id="2335" source="20" target="97" weight="2.50004638649" />
      <edge id="2336" source="20" target="65" weight="0.648230416111" />
      <edge id="2337" source="20" target="66" weight="1.07065414406" />
      <edge id="2338" source="20" target="67" weight="6.83994931351" />
      <edge id="2339" source="20" target="68" weight="0.802013105515" />
      <edge id="2340" source="20" target="2" weight="0.762874705724" />
      <edge id="2341" source="20" target="6" weight="1.24921406892" />
      <edge id="2342" source="20" target="99" weight="24.7001801439" />
      <edge id="2343" source="20" target="98" weight="1.7123574045" />
      <edge id="2344" source="20" target="168" weight="0.128609506886" />
      <edge id="2345" source="20" target="91" weight="0.51094100333" />
      <edge id="2293" source="20" target="90" weight="0.880090117652" />
      <edge id="2346" source="20" target="167" weight="27.6933455163" />
      <edge id="2347" source="20" target="95" weight="48.8696389286" />
      <edge id="2348" source="20" target="94" weight="0.837014470678" />
      <edge id="2349" source="20" target="162" weight="7.69962172875" />
      <edge id="2350" source="20" target="163" weight="82.5160159111" />
      <edge id="2351" source="20" target="11" weight="0.109266074384" />
      <edge id="2352" source="20" target="10" weight="24.2662052666" />
      <edge id="2353" source="20" target="12" weight="10.0253665626" />
      <edge id="2354" source="20" target="15" weight="2.2140145657" />
      <edge id="2355" source="20" target="14" weight="15.7278098615" />
      <edge id="2356" source="20" target="17" weight="71.8219433574" />
      <edge id="2357" source="20" target="16" weight="0.413657259161" />
      <edge id="2358" source="20" target="19" weight="0.259323692508" />
      <edge id="2359" source="20" target="18" weight="0.196006305833" />
      <edge id="2360" source="20" target="117" weight="0.793221629855" />
      <edge id="2361" source="20" target="116" weight="0.277701944667" />
      <edge id="2362" source="20" target="151" weight="0.176410881039" />
      <edge id="2363" source="20" target="150" weight="34.785714231" />
      <edge id="2364" source="20" target="153" weight="0.759845716606" />
      <edge id="2365" source="20" target="152" weight="37.8590864714" />
      <edge id="2366" source="20" target="155" weight="48.721548939" />
      <edge id="2367" source="20" target="154" weight="1.13202167094" />
      <edge id="2368" source="20" target="157" weight="0.0243065219408" />
      <edge id="2369" source="20" target="156" weight="10.7422488226" />
      <edge id="2370" source="20" target="158" weight="12.4203050304" />
      <edge id="2371" source="20" target="48" weight="3.69883539629" />
      <edge id="2372" source="20" target="49" weight="35.5347973212" />
      <edge id="2373" source="20" target="46" weight="1.28010613024" />
      <edge id="2305" source="20" target="119" weight="4.29561290706" />
      <edge id="2375" source="20" target="44" weight="0.0458044649731" />
      <edge id="2376" source="20" target="45" weight="0.411391575635" />
      <edge id="2377" source="20" target="42" weight="0.220644865131" />
      <edge id="2378" source="20" target="43" weight="18.5217034152" />
      <edge id="2379" source="20" target="40" weight="1.32052086412" />
      <edge id="2306" source="20" target="118" weight="15.916646338" />
      <edge id="2381" source="20" target="1" weight="9.91080242145" />
      <edge id="2382" source="20" target="5" weight="13.2160947535" />
      <edge id="2383" source="20" target="9" weight="1.6070851253" />
      <edge id="2384" source="20" target="146" weight="1.53581240188" />
      <edge id="2385" source="20" target="147" weight="1.80047841688" />
      <edge id="2386" source="20" target="142" weight="0.117633811275" />
      <edge id="2387" source="20" target="143" weight="0.14204112719" />
      <edge id="2388" source="20" target="140" weight="2.13743338785" />
      <edge id="2389" source="20" target="141" weight="0.13767735155" />
      <edge id="2390" source="20" target="148" weight="0.593432523983" />
      <edge id="2391" source="20" target="149" weight="4.93826718317" />
      <edge id="2392" source="20" target="77" weight="3.76209501606" />
      <edge id="2393" source="20" target="76" weight="0.421054746286" />
      <edge id="2394" source="20" target="75" weight="13.8013627572" />
      <edge id="2395" source="20" target="74" weight="0.0231597259976" />
      <edge id="2396" source="20" target="73" weight="0.766868350633" />
      <edge id="2397" source="20" target="72" weight="10.2791381402" />
      <edge id="2398" source="20" target="71" weight="1.65479105912" />
      <edge id="2399" source="20" target="70" weight="2.51646335858" />
      <edge id="2400" source="20" target="79" weight="2.69815025709" />
      <edge id="2401" source="20" target="78" weight="0.508503332413" />
      <edge id="2380" source="20" target="41" weight="0.56597524512" />
      <edge id="2374" source="20" target="47" weight="19.8992401225" />
      <edge id="175" source="21" target="164" weight="9.95591460805" />
      <edge id="2404" source="21" target="22" weight="0.504035624826" />
      <edge id="2405" source="21" target="23" weight="1.81964164652" />
      <edge id="2406" source="21" target="28" weight="6.88538890478" />
      <edge id="2407" source="21" target="29" weight="0.642547475829" />
      <edge id="2408" source="21" target="161" weight="0.155164080305" />
      <edge id="2409" source="21" target="0" weight="95.2578852895" />
      <edge id="2410" source="21" target="4" weight="8.35238685047" />
      <edge id="2411" source="21" target="8" weight="0.243898787244" />
      <edge id="2412" source="21" target="163" weight="0.524744706661" />
      <edge id="2413" source="21" target="120" weight="2.0673056435" />
      <edge id="2414" source="21" target="121" weight="47.7154956864" />
      <edge id="2415" source="21" target="122" weight="121.500887487" />
      <edge id="2416" source="21" target="123" weight="0.263858943515" />
      <edge id="2417" source="21" target="124" weight="54.2920751027" />
      <edge id="2418" source="21" target="125" weight="9.97318002412" />
      <edge id="2419" source="21" target="126" weight="93.1028441303" />
      <edge id="2420" source="21" target="127" weight="3.33570409467" />
      <edge id="2421" source="21" target="128" weight="1.07156590266" />
      <edge id="2422" source="21" target="129" weight="36.0423981896" />
      <edge id="2424" source="21" target="59" weight="2.47953393937" />
      <edge id="2425" source="21" target="55" weight="0.997465369051" />
      <edge id="2426" source="21" target="54" weight="27.9531408285" />
      <edge id="2427" source="21" target="57" weight="0.969476536871" />
      <edge id="2428" source="21" target="56" weight="18.8601311907" />
      <edge id="2429" source="21" target="51" weight="2.10255448428" />
      <edge id="2430" source="21" target="50" weight="0.785360569483" />
      <edge id="2431" source="21" target="53" weight="53.0732971546" />
      <edge id="2432" source="21" target="52" weight="10.3717011774" />
      <edge id="2433" source="21" target="115" weight="0.743629392344" />
      <edge id="2434" source="21" target="114" weight="2.31037019483" />
      <edge id="2435" source="21" target="117" weight="2.34802531105" />
      <edge id="2436" source="21" target="116" weight="0.104804806057" />
      <edge id="2437" source="21" target="111" weight="0.85323313851" />
      <edge id="2438" source="21" target="110" weight="2.69713054923" />
      <edge id="2439" source="21" target="113" weight="0.324933297451" />
      <edge id="2440" source="21" target="112" weight="1.74544331591" />
      <edge id="2441" source="21" target="82" weight="2.43382242851" />
      <edge id="2442" source="21" target="83" weight="24.9254787324" />
      <edge id="2443" source="21" target="80" weight="2.37760371501" />
      <edge id="2444" source="21" target="81" weight="82.7371150555" />
      <edge id="2445" source="21" target="119" weight="3.61025529381" />
      <edge id="2423" source="21" target="118" weight="2.80486346442" />
      <edge id="2447" source="21" target="84" weight="0.0492455521357" />
      <edge id="2448" source="21" target="85" weight="2.83089066281" />
      <edge id="2449" source="21" target="3" weight="9.62237570959" />
      <edge id="2450" source="21" target="108" weight="2.02489037589" />
      <edge id="2451" source="21" target="109" weight="1.85816048352" />
      <edge id="2452" source="21" target="102" weight="0.417017715231" />
      <edge id="2453" source="21" target="100" weight="1.55046596571" />
      <edge id="2454" source="21" target="101" weight="0.472391469916" />
      <edge id="2455" source="21" target="106" weight="1.07924801814" />
      <edge id="2456" source="21" target="107" weight="0.809477466687" />
      <edge id="2457" source="21" target="104" weight="1.3953890504" />
      <edge id="2458" source="21" target="105" weight="3.113149738" />
      <edge id="2459" source="21" target="39" weight="25.1033528006" />
      <edge id="2460" source="21" target="38" weight="5.65335418311" />
      <edge id="2461" source="21" target="33" weight="1.78635038953" />
      <edge id="2462" source="21" target="32" weight="4.7120682384" />
      <edge id="2463" source="21" target="31" weight="2.72176313711" />
      <edge id="2464" source="21" target="30" weight="10.1931503168" />
      <edge id="2465" source="21" target="37" weight="0.065109530945" />
      <edge id="2466" source="21" target="36" weight="58.3742825688" />
      <edge id="2467" source="21" target="35" weight="5.16540493223" />
      <edge id="2468" source="21" target="34" weight="0.64352133484" />
      <edge id="2469" source="21" target="60" weight="5.01574953702" />
      <edge id="2470" source="21" target="61" weight="155.719658154" />
      <edge id="2471" source="21" target="62" weight="1.04068162727" />
      <edge id="2472" source="21" target="63" weight="13.4298805568" />
      <edge id="2473" source="21" target="64" weight="40.2371795071" />
      <edge id="2474" source="21" target="65" weight="1.1275455476" />
      <edge id="2475" source="21" target="66" weight="79.9367016514" />
      <edge id="2476" source="21" target="67" weight="0.339202387591" />
      <edge id="2477" source="21" target="68" weight="1.76997563943" />
      <edge id="2478" source="21" target="69" weight="37.6803141069" />
      <edge id="2479" source="21" target="2" weight="2.62158618894" />
      <edge id="2480" source="21" target="167" weight="1.40396241056" />
      <edge id="2481" source="21" target="97" weight="0.489494734599" />
      <edge id="2482" source="21" target="99" weight="18.5276092569" />
      <edge id="2483" source="21" target="98" weight="0.90536826417" />
      <edge id="2484" source="21" target="168" weight="0.211482005002" />
      <edge id="2402" source="21" target="91" weight="0.0320747056435" />
      <edge id="2485" source="21" target="90" weight="16.2400781237" />
      <edge id="2486" source="21" target="166" weight="2.59980065188" />
      <edge id="2487" source="21" target="92" weight="0.253482894657" />
      <edge id="2488" source="21" target="160" weight="0.231658132602" />
      <edge id="2489" source="21" target="94" weight="5.35476867795" />
      <edge id="2490" source="21" target="162" weight="29.9433791424" />
      <edge id="2491" source="21" target="96" weight="50.3825056987" />
      <edge id="2492" source="21" target="10" weight="3.45813888683" />
      <edge id="2493" source="21" target="13" weight="7.48956569509" />
      <edge id="2494" source="21" target="12" weight="11.8182882223" />
      <edge id="2495" source="21" target="15" weight="0.357521508647" />
      <edge id="2496" source="21" target="14" weight="0.533421336853" />
      <edge id="2497" source="21" target="17" weight="11.1539226539" />
      <edge id="2498" source="21" target="16" weight="3.30630534256" />
      <edge id="2499" source="21" target="19" weight="29.4454961617" />
      <edge id="2500" source="21" target="18" weight="1.23162400034" />
      <edge id="2501" source="21" target="88" weight="0.0065737833595" />
      <edge id="2502" source="21" target="89" weight="0.320119104333" />
      <edge id="2503" source="21" target="151" weight="15.2932359487" />
      <edge id="2504" source="21" target="150" weight="2.73905291684" />
      <edge id="2505" source="21" target="152" weight="155.123645578" />
      <edge id="2506" source="21" target="155" weight="4.26185256218" />
      <edge id="2507" source="21" target="154" weight="13.9666192377" />
      <edge id="2508" source="21" target="157" weight="36.3883885085" />
      <edge id="2509" source="21" target="156" weight="1.27132520944" />
      <edge id="2510" source="21" target="159" weight="2.15033471865" />
      <edge id="2511" source="21" target="158" weight="24.1688579278" />
      <edge id="2512" source="21" target="48" weight="5.16272650906" />
      <edge id="2513" source="21" target="49" weight="0.654506180247" />
      <edge id="2514" source="21" target="46" weight="95.1167671186" />
      <edge id="2515" source="21" target="47" weight="5.71203563889" />
      <edge id="2516" source="21" target="44" weight="48.1229507965" />
      <edge id="2517" source="21" target="45" weight="0.741374260632" />
      <edge id="2518" source="21" target="42" weight="0.301157603556" />
      <edge id="2519" source="21" target="43" weight="0.595159980476" />
      <edge id="2520" source="21" target="40" weight="184.253613313" />
      <edge id="2446" source="21" target="87" weight="3.73354910028" />
      <edge id="2522" source="21" target="1" weight="29.9194284934" />
      <edge id="2523" source="21" target="5" weight="28.3298225582" />
      <edge id="2524" source="21" target="9" weight="0.131447267129" />
      <edge id="2525" source="21" target="146" weight="0.0213608544342" />
      <edge id="2526" source="21" target="147" weight="218.282861199" />
      <edge id="2527" source="21" target="144" weight="0.554746207157" />
      <edge id="2528" source="21" target="145" weight="2.76047904192" />
      <edge id="2529" source="21" target="142" weight="12.0852570785" />
      <edge id="2530" source="21" target="143" weight="0.457138040798" />
      <edge id="2531" source="21" target="140" weight="0.92697081525" />
      <edge id="2532" source="21" target="141" weight="4.48959224408" />
      <edge id="2533" source="21" target="148" weight="5.79429387888" />
      <edge id="2534" source="21" target="149" weight="1.1147125929" />
      <edge id="2535" source="21" target="77" weight="2.46180943647" />
      <edge id="2536" source="21" target="76" weight="18.9494478194" />
      <edge id="2537" source="21" target="75" weight="1.12028051092" />
      <edge id="2538" source="21" target="74" weight="33.2882844615" />
      <edge id="2539" source="21" target="72" weight="47.7731207507" />
      <edge id="2540" source="21" target="71" weight="1.59434537674" />
      <edge id="2541" source="21" target="70" weight="11.1752329809" />
      <edge id="2542" source="21" target="79" weight="86.9012937875" />
      <edge id="2543" source="21" target="78" weight="2.45460916231" />
      <edge id="2521" source="21" target="41" weight="45.9820071658" />
      <edge id="2547" source="22" target="23" weight="4.1020168878" />
      <edge id="2548" source="22" target="160" weight="5.36114494519" />
      <edge id="2549" source="22" target="28" weight="18.9254307738" />
      <edge id="2550" source="22" target="29" weight="6.48965704557" />
      <edge id="2551" source="22" target="161" weight="3.78184763785" />
      <edge id="2552" source="22" target="0" weight="4.11997839011" />
      <edge id="2553" source="22" target="4" weight="0.997022129408" />
      <edge id="2554" source="22" target="8" weight="2.83893764078" />
      <edge id="2555" source="22" target="120" weight="0.135201673628" />
      <edge id="2556" source="22" target="121" weight="30.1426756154" />
      <edge id="2557" source="22" target="122" weight="25.1852824634" />
      <edge id="2558" source="22" target="123" weight="28.8782204534" />
      <edge id="2559" source="22" target="124" weight="0.51069466248" />
      <edge id="2560" source="22" target="125" weight="0.0218972454348" />
      <edge id="2561" source="22" target="127" weight="1.35738766184" />
      <edge id="2562" source="22" target="128" weight="0.543234803533" />
      <edge id="2563" source="22" target="129" weight="2.13550091469" />
      <edge id="2564" source="22" target="59" weight="0.60226400614" />
      <edge id="2565" source="22" target="58" weight="2.45113814757" />
      <edge id="2566" source="22" target="55" weight="0.262067412356" />
      <edge id="2567" source="22" target="54" weight="2.46680165551" />
      <edge id="2568" source="22" target="56" weight="0.075603024121" />
      <edge id="2569" source="22" target="51" weight="2.87548408454" />
      <edge id="2570" source="22" target="50" weight="0.287989255564" />
      <edge id="2571" source="22" target="53" weight="2.95318853942" />
      <edge id="2572" source="22" target="52" weight="0.31666059626" />
      <edge id="2573" source="22" target="115" weight="9.84468486422" />
      <edge id="2574" source="22" target="114" weight="2.46797889032" />
      <edge id="2575" source="22" target="88" weight="5.39515225645" />
      <edge id="2576" source="22" target="116" weight="1.20231919998" />
      <edge id="2577" source="22" target="111" weight="1.0504704876" />
      <edge id="2578" source="22" target="110" weight="0.0820222563315" />
      <edge id="2579" source="22" target="113" weight="0.408952700933" />
      <edge id="2580" source="22" target="112" weight="2.20047338612" />
      <edge id="2581" source="22" target="82" weight="0.258960137242" />
      <edge id="2582" source="22" target="80" weight="22.818881521" />
      <edge id="2583" source="22" target="81" weight="2.96382851325" />
      <edge id="2584" source="22" target="119" weight="2.18543441959" />
      <edge id="2659" source="22" target="118" weight="0.738834948013" />
      <edge id="2586" source="22" target="84" weight="0.245797382904" />
      <edge id="2587" source="22" target="85" weight="0.792765105523" />
      <edge id="2588" source="22" target="3" weight="3.06149977982" />
      <edge id="2589" source="22" target="7" weight="0.41513861128" />
      <edge id="2590" source="22" target="92" weight="1.34272477182" />
      <edge id="2591" source="22" target="108" weight="2.76704501914" />
      <edge id="2592" source="22" target="109" weight="0.108712715856" />
      <edge id="2593" source="22" target="102" weight="33.9296855661" />
      <edge id="2594" source="22" target="103" weight="10.2899402297" />
      <edge id="2595" source="22" target="100" weight="0.74315725099" />
      <edge id="2596" source="22" target="101" weight="1.38163972286" />
      <edge id="2597" source="22" target="106" weight="3.84392300373" />
      <edge id="2598" source="22" target="107" weight="0.148674663113" />
      <edge id="2599" source="22" target="104" weight="0.713892923164" />
      <edge id="2600" source="22" target="39" weight="206.875284053" />
      <edge id="2601" source="22" target="38" weight="15.8990260519" />
      <edge id="2602" source="22" target="33" weight="0.9011967715" />
      <edge id="2603" source="22" target="32" weight="1.95737615419" />
      <edge id="2604" source="22" target="31" weight="2.58082183409" />
      <edge id="2605" source="22" target="30" weight="1.66469897964" />
      <edge id="2606" source="22" target="37" weight="0.925227760234" />
      <edge id="2607" source="22" target="36" weight="0.775585516311" />
      <edge id="2608" source="22" target="35" weight="4.25699002834" />
      <edge id="2609" source="22" target="60" weight="7.76347482696" />
      <edge id="2610" source="22" target="61" weight="0.914529245843" />
      <edge id="2611" source="22" target="62" weight="0.655225988914" />
      <edge id="2612" source="22" target="63" weight="1.74213851717" />
      <edge id="2613" source="22" target="97" weight="80.048924572" />
      <edge id="2614" source="22" target="65" weight="7.0505067685" />
      <edge id="2615" source="22" target="66" weight="0.275535763986" />
      <edge id="2616" source="22" target="68" weight="0.158960092095" />
      <edge id="2617" source="22" target="69" weight="2.52622104884" />
      <edge id="2618" source="22" target="2" weight="12.9747882987" />
      <edge id="2619" source="22" target="6" weight="16.2400201357" />
      <edge id="2620" source="22" target="99" weight="4.62301761709" />
      <edge id="2621" source="22" target="98" weight="1.06488547972" />
      <edge id="2622" source="22" target="168" weight="1.92988258668" />
      <edge id="176" source="22" target="164" weight="1.41822251224" />
      <edge id="2623" source="22" target="90" weight="0.416536519952" />
      <edge id="2624" source="22" target="166" weight="3.53738037454" />
      <edge id="2625" source="22" target="167" weight="2.82503035162" />
      <edge id="2626" source="22" target="95" weight="39.7733036366" />
      <edge id="2627" source="22" target="94" weight="26.7763418147" />
      <edge id="2628" source="22" target="162" weight="1.2511535846" />
      <edge id="2629" source="22" target="163" weight="1.28768556988" />
      <edge id="2630" source="22" target="11" weight="0.335652657946" />
      <edge id="2631" source="22" target="10" weight="24.5796394896" />
      <edge id="2632" source="22" target="13" weight="0.302964515646" />
      <edge id="2633" source="22" target="12" weight="8.09064996331" />
      <edge id="2634" source="22" target="14" weight="26.5665182524" />
      <edge id="2635" source="22" target="17" weight="3.41899470253" />
      <edge id="2636" source="22" target="16" weight="26.9322024742" />
      <edge id="2637" source="22" target="18" weight="14.9256764928" />
      <edge id="2638" source="22" target="117" weight="17.4009371673" />
      <edge id="2639" source="22" target="89" weight="0.245620715918" />
      <edge id="2640" source="22" target="151" weight="3.50134695563" />
      <edge id="2641" source="22" target="150" weight="1.51295994794" />
      <edge id="2642" source="22" target="153" weight="0.014660151044" />
      <edge id="2643" source="22" target="152" weight="5.17706671726" />
      <edge id="2644" source="22" target="155" weight="5.78038824101" />
      <edge id="2645" source="22" target="154" weight="2.02460256902" />
      <edge id="2646" source="22" target="157" weight="0.41503347497" />
      <edge id="2647" source="22" target="156" weight="1.13755451371" />
      <edge id="2648" source="22" target="159" weight="0.802963827253" />
      <edge id="2649" source="22" target="158" weight="43.4997410317" />
      <edge id="2650" source="22" target="48" weight="17.0560152243" />
      <edge id="2651" source="22" target="49" weight="16.6130401047" />
      <edge id="2652" source="22" target="46" weight="0.329336147352" />
      <edge id="2653" source="22" target="86" weight="7.34829297294" />
      <edge id="2654" source="22" target="44" weight="0.0733846812152" />
      <edge id="2655" source="22" target="45" weight="3.77931954188" />
      <edge id="2656" source="22" target="42" weight="0.713972715245" />
      <edge id="2657" source="22" target="43" weight="2.78598965454" />
      <edge id="2658" source="22" target="40" weight="21.3362016884" />
      <edge id="2585" source="22" target="87" weight="0.612737338894" />
      <edge id="2660" source="22" target="1" weight="0.12264868979" />
      <edge id="2661" source="22" target="5" weight="13.8278380796" />
      <edge id="2662" source="22" target="9" weight="0.670684234167" />
      <edge id="2663" source="22" target="146" weight="2.53492902867" />
      <edge id="2664" source="22" target="147" weight="14.810792874" />
      <edge id="2665" source="22" target="144" weight="3.82629531119" />
      <edge id="2666" source="22" target="145" weight="2.72268376699" />
      <edge id="2667" source="22" target="142" weight="0.776920486142" />
      <edge id="2668" source="22" target="143" weight="2.61057666119" />
      <edge id="2669" source="22" target="140" weight="8.9258995681" />
      <edge id="2670" source="22" target="141" weight="157.54372183" />
      <edge id="2671" source="22" target="148" weight="0.12988471328" />
      <edge id="2672" source="22" target="149" weight="0.3647188917" />
      <edge id="2673" source="22" target="77" weight="38.1236015142" />
      <edge id="2674" source="22" target="76" weight="7.92313140632" />
      <edge id="2675" source="22" target="75" weight="0.0990661794559" />
      <edge id="2676" source="22" target="74" weight="0.0371439568899" />
      <edge id="2677" source="22" target="73" weight="165.142083461" />
      <edge id="2678" source="22" target="72" weight="0.592391163414" />
      <edge id="2679" source="22" target="71" weight="14.2472330511" />
      <edge id="2680" source="22" target="70" weight="43.2991993403" />
      <edge id="2681" source="22" target="79" weight="0.129127795054" />
      <edge id="2682" source="22" target="78" weight="3.59877587209" />
      <edge id="2546" source="22" target="41" weight="4.58990039483" />
      <edge id="2683" source="22" target="47" weight="6.17411496138" />
      <edge id="2687" source="23" target="95" weight="1.85527864992" />
      <edge id="2688" source="23" target="28" weight="0.402628257247" />
      <edge id="2689" source="23" target="29" weight="2.05131806682" />
      <edge id="2690" source="23" target="94" weight="1.65101182567" />
      <edge id="2691" source="23" target="0" weight="0.472663632635" />
      <edge id="2766" source="23" target="4" weight="3.5986542874" />
      <edge id="2693" source="23" target="8" weight="2.05775965087" />
      <edge id="2694" source="23" target="96" weight="5.32212008332" />
      <edge id="2696" source="23" target="120" weight="21.6923962645" />
      <edge id="2697" source="23" target="121" weight="58.3966704405" />
      <edge id="2698" source="23" target="122" weight="50.5763088546" />
      <edge id="2699" source="23" target="123" weight="2.88588807343" />
      <edge id="2700" source="23" target="124" weight="1.54249414723" />
      <edge id="2701" source="23" target="125" weight="2.7756918682" />
      <edge id="2702" source="23" target="126" weight="0.615412411311" />
      <edge id="2703" source="23" target="127" weight="0.111876203169" />
      <edge id="2704" source="23" target="128" weight="2.55962591959" />
      <edge id="2705" source="23" target="129" weight="0.702935990455" />
      <edge id="2707" source="23" target="55" weight="104.49306233" />
      <edge id="2708" source="23" target="54" weight="1.69657352997" />
      <edge id="2709" source="23" target="57" weight="2.93503085545" />
      <edge id="2710" source="23" target="56" weight="2.72470181524" />
      <edge id="2711" source="23" target="51" weight="0.410416822947" />
      <edge id="2712" source="23" target="50" weight="0.0236198935138" />
      <edge id="2713" source="23" target="53" weight="96.5447661711" />
      <edge id="2714" source="23" target="52" weight="0.485416580126" />
      <edge id="177" source="23" target="164" weight="0.937210976205" />
      <edge id="2716" source="23" target="115" weight="0.266287284144" />
      <edge id="2717" source="23" target="114" weight="0.0317536454336" />
      <edge id="2718" source="23" target="117" weight="0.427305985794" />
      <edge id="2719" source="23" target="116" weight="3.32875487186" />
      <edge id="2720" source="23" target="111" weight="0.533208936801" />
      <edge id="2721" source="23" target="110" weight="2.69010852563" />
      <edge id="2722" source="23" target="113" weight="1.03917398029" />
      <edge id="2723" source="23" target="112" weight="0.428682676116" />
      <edge id="2724" source="23" target="82" weight="5.56401857438" />
      <edge id="2725" source="23" target="83" weight="112.762078766" />
      <edge id="2726" source="23" target="80" weight="21.2016439158" />
      <edge id="2727" source="23" target="81" weight="0.258246369547" />
      <edge id="2686" source="23" target="86" weight="0.736282203056" />
      <edge id="2695" source="23" target="87" weight="29.5740792281" />
      <edge id="2730" source="23" target="84" weight="2.05431624128" />
      <edge id="2731" source="23" target="85" weight="0.57724138071" />
      <edge id="2732" source="23" target="3" weight="4.82682777245" />
      <edge id="2733" source="23" target="7" weight="2.08503561335" />
      <edge id="2734" source="23" target="108" weight="1.41502911802" />
      <edge id="2735" source="23" target="109" weight="0.00688582852066" />
      <edge id="2736" source="23" target="102" weight="0.415527307179" />
      <edge id="2737" source="23" target="103" weight="5.68930966307" />
      <edge id="2738" source="23" target="100" weight="5.47536802199" />
      <edge id="2739" source="23" target="101" weight="0.759717970127" />
      <edge id="2740" source="23" target="106" weight="3.25320786997" />
      <edge id="2741" source="23" target="107" weight="1.38586377741" />
      <edge id="2742" source="23" target="104" weight="1.68505506497" />
      <edge id="2743" source="23" target="105" weight="3.4787501851" />
      <edge id="2744" source="23" target="39" weight="23.4739310364" />
      <edge id="2745" source="23" target="38" weight="3.05579152123" />
      <edge id="2746" source="23" target="33" weight="27.7266907876" />
      <edge id="2747" source="23" target="32" weight="9.9020750332" />
      <edge id="2748" source="23" target="31" weight="44.518805013" />
      <edge id="2749" source="23" target="30" weight="0.0783001651169" />
      <edge id="2750" source="23" target="36" weight="8.61332956862" />
      <edge id="2751" source="23" target="35" weight="2.02936534056" />
      <edge id="2752" source="23" target="34" weight="0.00492083868207" />
      <edge id="2753" source="23" target="60" weight="5.27687290092" />
      <edge id="2754" source="23" target="61" weight="0.0386494891159" />
      <edge id="2755" source="23" target="62" weight="2.40599036148" />
      <edge id="2756" source="23" target="63" weight="0.088915956151" />
      <edge id="2757" source="23" target="64" weight="2.42078001778" />
      <edge id="2758" source="23" target="65" weight="0.392939370683" />
      <edge id="2759" source="23" target="66" weight="2.39343986508" />
      <edge id="2760" source="23" target="67" weight="0.62259430331" />
      <edge id="2761" source="23" target="68" weight="72.6052423807" />
      <edge id="2762" source="23" target="69" weight="21.4798013429" />
      <edge id="2763" source="23" target="2" weight="5.17847876759" />
      <edge id="2764" source="23" target="167" weight="0.504132056254" />
      <edge id="2765" source="23" target="6" weight="6.95835515967" />
      <edge id="2692" source="23" target="97" weight="0.187057655918" />
      <edge id="2767" source="23" target="99" weight="223.152314646" />
      <edge id="2768" source="23" target="98" weight="80.152630583" />
      <edge id="2769" source="23" target="168" weight="1.15217515876" />
      <edge id="2684" source="23" target="91" weight="1.29578778427" />
      <edge id="2715" source="23" target="90" weight="3.05315894226" />
      <edge id="2770" source="23" target="166" weight="1.01113631696" />
      <edge id="2771" source="23" target="92" weight="1.44600331621" />
      <edge id="2772" source="23" target="160" weight="1.84677495859" />
      <edge id="2773" source="23" target="161" weight="17.204298667" />
      <edge id="2774" source="23" target="162" weight="0.316266714452" />
      <edge id="2775" source="23" target="163" weight="0.778300723892" />
      <edge id="2776" source="23" target="11" weight="2.01606427271" />
      <edge id="2777" source="23" target="10" weight="6.60953537772" />
      <edge id="2778" source="23" target="13" weight="0.267180715676" />
      <edge id="2779" source="23" target="12" weight="6.0102350873" />
      <edge id="2780" source="23" target="15" weight="23.5092764946" />
      <edge id="2781" source="23" target="14" weight="5.21389379005" />
      <edge id="2782" source="23" target="17" weight="1.6350738323" />
      <edge id="2783" source="23" target="16" weight="0.450285212236" />
      <edge id="2784" source="23" target="19" weight="0.131043745203" />
      <edge id="2785" source="23" target="18" weight="2.03441016269" />
      <edge id="2786" source="23" target="88" weight="2.538691703" />
      <edge id="2787" source="23" target="89" weight="7.97244191465" />
      <edge id="2788" source="23" target="151" weight="0.382497875059" />
      <edge id="2789" source="23" target="150" weight="3.07488919859" />
      <edge id="2790" source="23" target="153" weight="1.73198989467" />
      <edge id="2791" source="23" target="152" weight="0.0622872175797" />
      <edge id="2792" source="23" target="155" weight="4.73885312446" />
      <edge id="2793" source="23" target="154" weight="2.94355531341" />
      <edge id="2794" source="23" target="156" weight="7.80085752505" />
      <edge id="2795" source="23" target="159" weight="0.0500974116337" />
      <edge id="2796" source="23" target="158" weight="1.10501901846" />
      <edge id="2797" source="23" target="48" weight="3.46237472497" />
      <edge id="2798" source="23" target="49" weight="24.1321608577" />
      <edge id="2799" source="23" target="46" weight="0.432767970096" />
      <edge id="2728" source="23" target="119" weight="1.99122721849" />
      <edge id="2801" source="23" target="44" weight="15.0880255663" />
      <edge id="2802" source="23" target="45" weight="7.10455329157" />
      <edge id="2803" source="23" target="42" weight="3.13777775556" />
      <edge id="2804" source="23" target="43" weight="0.261010440418" />
      <edge id="2805" source="23" target="40" weight="1.03097306162" />
      <edge id="2729" source="23" target="118" weight="10.9185750285" />
      <edge id="2807" source="23" target="1" weight="135.450055767" />
      <edge id="2808" source="23" target="5" weight="0.083402146986" />
      <edge id="2809" source="23" target="9" weight="0.791621026292" />
      <edge id="2810" source="23" target="146" weight="1.90731608406" />
      <edge id="2811" source="23" target="147" weight="8.44784449577" />
      <edge id="2812" source="23" target="144" weight="6.77529662841" />
      <edge id="2813" source="23" target="145" weight="44.9991957514" />
      <edge id="2814" source="23" target="142" weight="14.2650203549" />
      <edge id="2815" source="23" target="143" weight="0.266945925362" />
      <edge id="2816" source="23" target="140" weight="56.8529022672" />
      <edge id="2817" source="23" target="141" weight="0.927949077649" />
      <edge id="2818" source="23" target="148" weight="2.9621797935" />
      <edge id="2819" source="23" target="149" weight="6.32780777997" />
      <edge id="2820" source="23" target="77" weight="0.235468431833" />
      <edge id="2821" source="23" target="76" weight="54.3759597188" />
      <edge id="2822" source="23" target="75" weight="10.854005636" />
      <edge id="2823" source="23" target="74" weight="3.48614714469" />
      <edge id="2824" source="23" target="73" weight="1.02796267119" />
      <edge id="2825" source="23" target="72" weight="1.37638472076" />
      <edge id="2826" source="23" target="71" weight="1.01316322677" />
      <edge id="2827" source="23" target="79" weight="10.0322666753" />
      <edge id="2828" source="23" target="78" weight="66.1218119481" />
      <edge id="2806" source="23" target="41" weight="4.33519057162" />
      <edge id="2800" source="23" target="47" weight="91.6676395274" />
      <edge id="2832" source="95" target="28" weight="0.331321572269" />
      <edge id="2833" source="95" target="29" weight="3.38655277321" />
      <edge id="2910" source="95" target="161" weight="1.09432370735" />
      <edge id="2835" source="95" target="0" weight="0.514121838881" />
      <edge id="2902" source="95" target="4" weight="2.58244587041" />
      <edge id="2837" source="95" target="8" weight="23.9994799325" />
      <edge id="2912" source="95" target="163" weight="1.01393235527" />
      <edge id="2839" source="95" target="120" weight="0.117052590267" />
      <edge id="2840" source="95" target="121" weight="145.576015756" />
      <edge id="2841" source="95" target="122" weight="1.45786203304" />
      <edge id="2842" source="95" target="123" weight="0.395319761568" />
      <edge id="2843" source="95" target="124" weight="0.114962202254" />
      <edge id="2844" source="95" target="125" weight="0.668646337009" />
      <edge id="2845" source="95" target="126" weight="0.817466479399" />
      <edge id="2846" source="95" target="127" weight="3.26613974075" />
      <edge id="2847" source="95" target="128" weight="31.9444115943" />
      <edge id="2848" source="95" target="129" weight="4.88625539673" />
      <edge id="2849" source="95" target="59" weight="10.8067933368" />
      <edge id="2850" source="95" target="55" weight="1.86765522057" />
      <edge id="2851" source="95" target="54" weight="0.169375162944" />
      <edge id="2852" source="95" target="57" weight="7.48515820376" />
      <edge id="2853" source="95" target="56" weight="0.481245389277" />
      <edge id="2854" source="95" target="51" weight="0.153846153846" />
      <edge id="2855" source="95" target="50" weight="36.8456247439" />
      <edge id="2856" source="95" target="53" weight="1.37058841891" />
      <edge id="2857" source="95" target="52" weight="0.970968704048" />
      <edge id="2858" source="95" target="115" weight="1.91652942057" />
      <edge id="2859" source="95" target="114" weight="37.9707915829" />
      <edge id="2860" source="95" target="117" weight="0.872979413398" />
      <edge id="2861" source="95" target="89" weight="3.54420510981" />
      <edge id="2862" source="95" target="111" weight="7.72417524483" />
      <edge id="2863" source="95" target="110" weight="5.93580109472" />
      <edge id="2864" source="95" target="113" weight="0.554698915139" />
      <edge id="2865" source="95" target="112" weight="17.2139181108" />
      <edge id="2866" source="95" target="82" weight="0.648107332357" />
      <edge id="2867" source="95" target="83" weight="2.84327582459" />
      <edge id="2868" source="95" target="80" weight="1.07371818933" />
      <edge id="2869" source="95" target="81" weight="28.3198447405" />
      <edge id="2870" source="95" target="118" weight="17.2380683888" />
      <edge id="2871" source="95" target="84" weight="0.357210882359" />
      <edge id="2872" source="95" target="85" weight="0.305198840607" />
      <edge id="2873" source="95" target="3" weight="0.0241411327762" />
      <edge id="2874" source="95" target="7" weight="10.0859930975" />
      <edge id="2875" source="95" target="108" weight="2.13497379325" />
      <edge id="2876" source="95" target="109" weight="8.5324953244" />
      <edge id="2877" source="95" target="102" weight="29.8660858203" />
      <edge id="2878" source="95" target="103" weight="0.116110196137" />
      <edge id="2879" source="95" target="100" weight="0.404967344118" />
      <edge id="2880" source="95" target="101" weight="0.392528720612" />
      <edge id="2881" source="95" target="106" weight="0.808349519713" />
      <edge id="2882" source="95" target="107" weight="0.168507235339" />
      <edge id="2883" source="95" target="105" weight="28.7191444261" />
      <edge id="2884" source="95" target="39" weight="4.0157927995" />
      <edge id="2885" source="95" target="38" weight="16.1737109311" />
      <edge id="2886" source="95" target="33" weight="7.47009196152" />
      <edge id="2887" source="95" target="32" weight="0.965895249695" />
      <edge id="2888" source="95" target="31" weight="1.1000048536" />
      <edge id="2889" source="95" target="30" weight="1.31214626899" />
      <edge id="2890" source="95" target="37" weight="1.25129898214" />
      <edge id="2891" source="95" target="36" weight="0.268570102136" />
      <edge id="2892" source="95" target="34" weight="0.262109422313" />
      <edge id="2893" source="95" target="60" weight="0.842763664357" />
      <edge id="2894" source="95" target="62" weight="17.707183871" />
      <edge id="2895" source="95" target="63" weight="7.80025110055" />
      <edge id="2836" source="95" target="97" weight="1.50665945234" />
      <edge id="2896" source="95" target="65" weight="4.65492543171" />
      <edge id="2897" source="95" target="67" weight="11.0679648046" />
      <edge id="2898" source="95" target="68" weight="4.08102906477" />
      <edge id="2899" source="95" target="69" weight="1.41089893586" />
      <edge id="2900" source="95" target="2" weight="43.5065932123" />
      <edge id="2831" source="95" target="167" weight="4.2337074712" />
      <edge id="2901" source="95" target="6" weight="4.75943229247" />
      <edge id="2903" source="95" target="99" weight="22.6701049002" />
      <edge id="2904" source="95" target="98" weight="2.30832372551" />
      <edge id="2905" source="95" target="168" weight="0.271968534152" />
      <edge id="178" source="95" target="164" weight="30.8490350149" />
      <edge id="2906" source="95" target="90" weight="0.639323775549" />
      <edge id="2907" source="95" target="166" weight="1.46388333611" />
      <edge id="2908" source="95" target="92" weight="0.772091236481" />
      <edge id="2909" source="95" target="160" weight="18.4807774466" />
      <edge id="2834" source="95" target="94" weight="48.5639277006" />
      <edge id="2911" source="95" target="162" weight="24.4615641294" />
      <edge id="2838" source="95" target="96" weight="0.0102853874352" />
      <edge id="2913" source="95" target="11" weight="6.89473491769" />
      <edge id="2914" source="95" target="10" weight="23.0778830273" />
      <edge id="2915" source="95" target="13" weight="0.821651379169" />
      <edge id="2916" source="95" target="12" weight="1.13109418111" />
      <edge id="2917" source="95" target="15" weight="10.1016403217" />
      <edge id="2918" source="95" target="14" weight="0.0522036799315" />
      <edge id="2919" source="95" target="17" weight="3.0329833303" />
      <edge id="2920" source="95" target="16" weight="36.2632877235" />
      <edge id="2921" source="95" target="19" weight="0.593042163824" />
      <edge id="2922" source="95" target="18" weight="0.196949503924" />
      <edge id="2923" source="95" target="88" weight="21.9151247327" />
      <edge id="2924" source="95" target="116" weight="0.0833689915847" />
      <edge id="2925" source="95" target="150" weight="0.256996890271" />
      <edge id="2926" source="95" target="153" weight="1.24073333521" />
      <edge id="2927" source="95" target="154" weight="2.15508559623" />
      <edge id="2928" source="95" target="157" weight="0.209851038382" />
      <edge id="2929" source="95" target="156" weight="11.4500609013" />
      <edge id="2930" source="95" target="159" weight="0.544403573305" />
      <edge id="2931" source="95" target="158" weight="31.9954867648" />
      <edge id="2932" source="95" target="48" weight="0.875658103603" />
      <edge id="2933" source="95" target="49" weight="0.515710063813" />
      <edge id="2934" source="95" target="46" weight="5.31792826959" />
      <edge id="2935" source="95" target="47" weight="3.1767020226" />
      <edge id="2936" source="95" target="44" weight="0.572477088978" />
      <edge id="2937" source="95" target="45" weight="5.07064049649" />
      <edge id="2938" source="95" target="42" weight="12.3074119988" />
      <edge id="2939" source="95" target="43" weight="3.76179047162" />
      <edge id="2940" source="95" target="40" weight="1.02627196469" />
      <edge id="2941" source="95" target="87" weight="10.1192297138" />
      <edge id="2942" source="95" target="1" weight="0.125521848038" />
      <edge id="2943" source="95" target="5" weight="1.13945866838" />
      <edge id="2944" source="95" target="9" weight="13.0297624479" />
      <edge id="2945" source="95" target="146" weight="3.77808727948" />
      <edge id="2946" source="95" target="147" weight="31.0794574316" />
      <edge id="2947" source="95" target="145" weight="120.272242108" />
      <edge id="2948" source="95" target="142" weight="28.7366914268" />
      <edge id="2949" source="95" target="143" weight="3.04823906837" />
      <edge id="2950" source="95" target="140" weight="17.5684808581" />
      <edge id="2951" source="95" target="141" weight="1.80157835049" />
      <edge id="2952" source="95" target="148" weight="4.32410756107" />
      <edge id="2953" source="95" target="149" weight="12.2846916639" />
      <edge id="2954" source="95" target="77" weight="0.19433746969" />
      <edge id="2955" source="95" target="76" weight="14.2476754335" />
      <edge id="2956" source="95" target="75" weight="1.45359105181" />
      <edge id="2957" source="95" target="74" weight="3.35114664211" />
      <edge id="2958" source="95" target="73" weight="0.359718353451" />
      <edge id="2959" source="95" target="72" weight="27.9147185065" />
      <edge id="2960" source="95" target="71" weight="0.849824100195" />
      <edge id="2961" source="95" target="70" weight="0.0194217374728" />
      <edge id="2962" source="95" target="79" weight="0.432848588537" />
      <edge id="2963" source="95" target="78" weight="3.53975267291" />
      <edge id="2964" source="95" target="41" weight="24.5398727774" />
      <edge id="2969" source="28" target="29" weight="44.4213650393" />
      <edge id="2970" source="28" target="161" weight="63.6127203892" />
      <edge id="2971" source="28" target="0" weight="15.106815517" />
      <edge id="2972" source="28" target="97" weight="48.4592802001" />
      <edge id="2973" source="28" target="8" weight="4.12748793749" />
      <edge id="2975" source="28" target="120" weight="0.344630616908" />
      <edge id="2976" source="28" target="121" weight="19.9849642888" />
      <edge id="2977" source="28" target="122" weight="0.855643936607" />
      <edge id="2978" source="28" target="123" weight="99.3071546464" />
      <edge id="2979" source="28" target="124" weight="0.623876765083" />
      <edge id="2980" source="28" target="126" weight="27.7295688375" />
      <edge id="2981" source="28" target="127" weight="2.04880569965" />
      <edge id="2982" source="28" target="128" weight="4.81448350311" />
      <edge id="2983" source="28" target="129" weight="1.02436792754" />
      <edge id="2985" source="28" target="59" weight="0.0307680790538" />
      <edge id="2986" source="28" target="55" weight="0.208275350218" />
      <edge id="2987" source="28" target="54" weight="0.0243595439064" />
      <edge id="2988" source="28" target="57" weight="33.7820173719" />
      <edge id="2989" source="28" target="56" weight="0.181739904412" />
      <edge id="2990" source="28" target="51" weight="5.23112039616" />
      <edge id="2991" source="28" target="50" weight="4.71180497933" />
      <edge id="2992" source="28" target="53" weight="10.4308480097" />
      <edge id="2993" source="28" target="52" weight="1.20565388721" />
      <edge id="179" source="28" target="164" weight="0.891099700471" />
      <edge id="2995" source="28" target="115" weight="0.720370120921" />
      <edge id="2996" source="28" target="114" weight="0.932933673697" />
      <edge id="2997" source="28" target="88" weight="0.450173584961" />
      <edge id="2998" source="28" target="89" weight="9.84185932151" />
      <edge id="2999" source="28" target="111" weight="0.355432702276" />
      <edge id="3000" source="28" target="110" weight="1.62036441711" />
      <edge id="3001" source="28" target="113" weight="17.4671643868" />
      <edge id="3002" source="28" target="112" weight="59.6636325149" />
      <edge id="3003" source="28" target="82" weight="0.950890568993" />
      <edge id="3004" source="28" target="83" weight="0.221294658097" />
      <edge id="3005" source="28" target="80" weight="0.185357089385" />
      <edge id="3006" source="28" target="81" weight="5.73824925043" />
      <edge id="3007" source="28" target="86" weight="12.0885486973" />
      <edge id="2984" source="28" target="118" weight="3.23568262797" />
      <edge id="3009" source="28" target="84" weight="5.48785262646" />
      <edge id="3010" source="28" target="85" weight="4.67794472249" />
      <edge id="3012" source="28" target="3" weight="42.8981093246" />
      <edge id="3013" source="28" target="7" weight="26.1785636804" />
      <edge id="3014" source="28" target="92" weight="9.15781414431" />
      <edge id="3015" source="28" target="108" weight="0.0294954334481" />
      <edge id="3016" source="28" target="109" weight="1.20738220492" />
      <edge id="3017" source="28" target="102" weight="25.0565065041" />
      <edge id="3018" source="28" target="103" weight="52.7739367756" />
      <edge id="3019" source="28" target="100" weight="0.234815325523" />
      <edge id="3020" source="28" target="101" weight="0.790333763284" />
      <edge id="3021" source="28" target="106" weight="24.881278662" />
      <edge id="3022" source="28" target="107" weight="39.6291018064" />
      <edge id="3023" source="28" target="104" weight="0.249535747447" />
      <edge id="3024" source="28" target="105" weight="0.481437248033" />
      <edge id="3025" source="28" target="39" weight="5.29736702202" />
      <edge id="3026" source="28" target="33" weight="12.3933377238" />
      <edge id="3027" source="28" target="32" weight="8.63322577426" />
      <edge id="3028" source="28" target="31" weight="0.0711024815869" />
      <edge id="3029" source="28" target="30" weight="0.806593108887" />
      <edge id="3030" source="28" target="37" weight="10.3617394496" />
      <edge id="3031" source="28" target="36" weight="27.4291325133" />
      <edge id="3032" source="28" target="35" weight="2.19219101254" />
      <edge id="3033" source="28" target="34" weight="2.37553041018" />
      <edge id="3034" source="28" target="60" weight="25.6761388649" />
      <edge id="3035" source="28" target="61" weight="27.6236662033" />
      <edge id="3036" source="28" target="62" weight="8.62000254112" />
      <edge id="3037" source="28" target="63" weight="2.41565269841" />
      <edge id="3038" source="28" target="64" weight="2.14882401728" />
      <edge id="3039" source="28" target="65" weight="17.8020226042" />
      <edge id="3040" source="28" target="66" weight="27.4364596021" />
      <edge id="3041" source="28" target="67" weight="55.6938437308" />
      <edge id="3042" source="28" target="68" weight="5.61118787743" />
      <edge id="3043" source="28" target="69" weight="0.0176413182194" />
      <edge id="3044" source="28" target="2" weight="46.3406397273" />
      <edge id="3045" source="28" target="6" weight="9.24841991165" />
      <edge id="3046" source="28" target="99" weight="5.03528492848" />
      <edge id="3047" source="28" target="98" weight="1.90496967215" />
      <edge id="3048" source="28" target="168" weight="0.0217817896389" />
      <edge id="3011" source="28" target="91" weight="21.425134719" />
      <edge id="2994" source="28" target="90" weight="32.2884751991" />
      <edge id="2967" source="28" target="166" weight="3.58540635133" />
      <edge id="3049" source="28" target="167" weight="0.449162223915" />
      <edge id="2968" source="28" target="160" weight="28.7063512661" />
      <edge id="3050" source="28" target="94" weight="87.8407185715" />
      <edge id="3051" source="28" target="162" weight="0.609109820501" />
      <edge id="3052" source="28" target="96" weight="3.34937068616" />
      <edge id="3053" source="28" target="10" weight="4.94014362681" />
      <edge id="3054" source="28" target="13" weight="2.70032805591" />
      <edge id="3055" source="28" target="12" weight="0.815003659178" />
      <edge id="3056" source="28" target="15" weight="70.2213813691" />
      <edge id="3057" source="28" target="14" weight="4.9986724754" />
      <edge id="3058" source="28" target="17" weight="0.59960040227" />
      <edge id="3059" source="28" target="16" weight="1.19547853373" />
      <edge id="3060" source="28" target="19" weight="0.302383163107" />
      <edge id="3061" source="28" target="18" weight="13.7257333763" />
      <edge id="3062" source="28" target="117" weight="23.3942855826" />
      <edge id="3063" source="28" target="116" weight="13.8089261386" />
      <edge id="3064" source="28" target="151" weight="0.198905278783" />
      <edge id="3065" source="28" target="150" weight="0.0201138147567" />
      <edge id="3066" source="28" target="153" weight="6.40945962908" />
      <edge id="3067" source="28" target="152" weight="3.84445445752" />
      <edge id="3068" source="28" target="155" weight="1.21681460604" />
      <edge id="3069" source="28" target="154" weight="1.34209295467" />
      <edge id="3070" source="28" target="157" weight="2.89162417982" />
      <edge id="3071" source="28" target="156" weight="0.274901273187" />
      <edge id="3072" source="28" target="159" weight="0.337794386026" />
      <edge id="3073" source="28" target="158" weight="27.9388883679" />
      <edge id="3074" source="28" target="49" weight="17.7517445996" />
      <edge id="3075" source="28" target="46" weight="15.0312475762" />
      <edge id="2974" source="28" target="119" weight="7.21485458744" />
      <edge id="3077" source="28" target="44" weight="35.9789056622" />
      <edge id="3078" source="28" target="45" weight="0.355919620805" />
      <edge id="3079" source="28" target="42" weight="3.79194936299" />
      <edge id="3080" source="28" target="43" weight="11.6090678626" />
      <edge id="3081" source="28" target="40" weight="4.74733355947" />
      <edge id="3008" source="28" target="87" weight="1.83069037444" />
      <edge id="3083" source="28" target="1" weight="1.01908475098" />
      <edge id="3084" source="28" target="5" weight="88.5258796681" />
      <edge id="3085" source="28" target="9" weight="0.261145091457" />
      <edge id="3086" source="28" target="146" weight="1.21143689796" />
      <edge id="3087" source="28" target="147" weight="4.56691859511" />
      <edge id="3088" source="28" target="144" weight="1.96488260911" />
      <edge id="3089" source="28" target="145" weight="1.50396868544" />
      <edge id="3090" source="28" target="142" weight="1.09160645913" />
      <edge id="3091" source="28" target="143" weight="1.43618039349" />
      <edge id="3092" source="28" target="140" weight="4.8514681247" />
      <edge id="3093" source="28" target="141" weight="60.5189326928" />
      <edge id="3094" source="28" target="148" weight="0.464203233256" />
      <edge id="3095" source="28" target="149" weight="36.7199422334" />
      <edge id="3096" source="28" target="76" weight="88.0622146625" />
      <edge id="3097" source="28" target="75" weight="7.12103058075" />
      <edge id="3098" source="28" target="74" weight="2.68868640297" />
      <edge id="3099" source="28" target="73" weight="86.6949424295" />
      <edge id="3100" source="28" target="72" weight="1.03862853721" />
      <edge id="3101" source="28" target="71" weight="2.03957205586" />
      <edge id="3102" source="28" target="70" weight="0.181290721425" />
      <edge id="3103" source="28" target="79" weight="2.14687988969" />
      <edge id="3104" source="28" target="78" weight="102.59044829" />
      <edge id="3082" source="28" target="41" weight="53.4038200021" />
      <edge id="3076" source="28" target="47" weight="25.1746598437" />
      <edge id="3106" source="29" target="92" weight="8.47087057904" />
      <edge id="3107" source="29" target="161" weight="0.835725735102" />
      <edge id="3108" source="29" target="0" weight="2.98034519107" />
      <edge id="3109" source="29" target="4" weight="108.995974134" />
      <edge id="3110" source="29" target="163" weight="0.79304302219" />
      <edge id="3111" source="29" target="120" weight="0.269851453374" />
      <edge id="3112" source="29" target="121" weight="0.145757206659" />
      <edge id="3113" source="29" target="122" weight="0.404776191048" />
      <edge id="3114" source="29" target="123" weight="0.0459278276993" />
      <edge id="3115" source="29" target="124" weight="0.2284144427" />
      <edge id="3116" source="29" target="125" weight="0.835494975044" />
      <edge id="3117" source="29" target="126" weight="0.749356975224" />
      <edge id="3118" source="29" target="127" weight="8.00443314257" />
      <edge id="3119" source="29" target="128" weight="4.37674994007" />
      <edge id="3120" source="29" target="129" weight="2.64523778656" />
      <edge id="3122" source="29" target="59" weight="0.326256594792" />
      <edge id="3123" source="29" target="58" weight="0.816889202636" />
      <edge id="3125" source="29" target="55" weight="50.0912397317" />
      <edge id="3126" source="29" target="54" weight="6.6681439723" />
      <edge id="3127" source="29" target="57" weight="54.8446661252" />
      <edge id="3128" source="29" target="56" weight="1.31472103163" />
      <edge id="3129" source="29" target="51" weight="2.28284090616" />
      <edge id="3130" source="29" target="50" weight="8.35777156527" />
      <edge id="3131" source="29" target="52" weight="45.4710463128" />
      <edge id="180" source="29" target="164" weight="20.4341444634" />
      <edge id="3133" source="29" target="115" weight="93.5120117972" />
      <edge id="3134" source="29" target="114" weight="0.507960282423" />
      <edge id="3135" source="29" target="117" weight="0.288144208269" />
      <edge id="3136" source="29" target="89" weight="9.09190538683" />
      <edge id="3137" source="29" target="111" weight="31.1575668715" />
      <edge id="3138" source="29" target="110" weight="0.301442817659" />
      <edge id="3139" source="29" target="113" weight="0.8339407579" />
      <edge id="3140" source="29" target="112" weight="1.43902787238" />
      <edge id="3141" source="29" target="82" weight="1.66849370686" />
      <edge id="3142" source="29" target="83" weight="0.271392939371" />
      <edge id="3143" source="29" target="80" weight="100.652311348" />
      <edge id="3144" source="29" target="81" weight="1.95059041934" />
      <edge id="3145" source="29" target="86" weight="3.46846891138" />
      <edge id="3121" source="29" target="118" weight="0.900609291698" />
      <edge id="3147" source="29" target="84" weight="77.3037169217" />
      <edge id="3148" source="29" target="85" weight="69.0170506688" />
      <edge id="3149" source="29" target="3" weight="16.8620452465" />
      <edge id="3150" source="29" target="7" weight="1.06945829869" />
      <edge id="3151" source="29" target="108" weight="27.4698054342" />
      <edge id="3152" source="29" target="109" weight="0.214454084962" />
      <edge id="3153" source="29" target="102" weight="11.0705917578" />
      <edge id="3154" source="29" target="103" weight="10.6471448677" />
      <edge id="3155" source="29" target="100" weight="0.882055407661" />
      <edge id="3156" source="29" target="101" weight="3.6964075901" />
      <edge id="3157" source="29" target="106" weight="0.190022848439" />
      <edge id="3158" source="29" target="107" weight="0.515488902493" />
      <edge id="3159" source="29" target="104" weight="11.2949591673" />
      <edge id="3160" source="29" target="105" weight="2.93148006748" />
      <edge id="3161" source="29" target="39" weight="0.21000989899" />
      <edge id="3162" source="29" target="38" weight="4.54918259517" />
      <edge id="3163" source="29" target="33" weight="0.238059589759" />
      <edge id="3164" source="29" target="32" weight="7.18280434377" />
      <edge id="3165" source="29" target="31" weight="8.70939243054" />
      <edge id="3166" source="29" target="30" weight="7.62372309357" />
      <edge id="3167" source="29" target="37" weight="0.037316748112" />
      <edge id="3168" source="29" target="36" weight="1.70095405088" />
      <edge id="3169" source="29" target="35" weight="22.4598140364" />
      <edge id="3170" source="29" target="34" weight="6.72163237418" />
      <edge id="3171" source="29" target="60" weight="0.744218952798" />
      <edge id="3172" source="29" target="61" weight="0.499120529406" />
      <edge id="3173" source="29" target="62" weight="14.5710762616" />
      <edge id="3174" source="29" target="63" weight="0.658654955705" />
      <edge id="3132" source="29" target="64" weight="0.83314815889" />
      <edge id="3176" source="29" target="65" weight="0.552187008309" />
      <edge id="3177" source="29" target="66" weight="91.4020934667" />
      <edge id="3178" source="29" target="68" weight="0.863929532602" />
      <edge id="3179" source="29" target="69" weight="9.68865006686" />
      <edge id="3180" source="29" target="6" weight="9.94424100929" />
      <edge id="3175" source="29" target="97" weight="3.61241795657" />
      <edge id="3181" source="29" target="99" weight="9.87702078522" />
      <edge id="3182" source="29" target="98" weight="26.0612701478" />
      <edge id="3183" source="29" target="168" weight="0.477289193206" />
      <edge id="3184" source="29" target="91" weight="40.3828886153" />
      <edge id="3185" source="29" target="90" weight="9.20171794227" />
      <edge id="3105" source="29" target="166" weight="0.597127141128" />
      <edge id="3186" source="29" target="167" weight="17.361582096" />
      <edge id="3187" source="29" target="160" weight="52.7544258065" />
      <edge id="3188" source="29" target="94" weight="0.72382791702" />
      <edge id="3189" source="29" target="162" weight="2.88606005732" />
      <edge id="3190" source="29" target="96" weight="0.0381460848035" />
      <edge id="3191" source="29" target="11" weight="0.534089288261" />
      <edge id="3192" source="29" target="10" weight="2.93261139933" />
      <edge id="3193" source="29" target="13" weight="0.00278134360291" />
      <edge id="3194" source="29" target="12" weight="0.0169361046959" />
      <edge id="3195" source="29" target="15" weight="10.0397686973" />
      <edge id="3196" source="29" target="14" weight="0.505427799614" />
      <edge id="3197" source="29" target="17" weight="12.7784327199" />
      <edge id="3198" source="29" target="16" weight="1.34756320255" />
      <edge id="3199" source="29" target="19" weight="3.08070189761" />
      <edge id="3200" source="29" target="18" weight="71.2545690257" />
      <edge id="3201" source="29" target="88" weight="0.117651414186" />
      <edge id="3202" source="29" target="116" weight="0.841618624911" />
      <edge id="3203" source="29" target="151" weight="17.0894640027" />
      <edge id="3204" source="29" target="150" weight="5.34399529523" />
      <edge id="3205" source="29" target="153" weight="0.785974757432" />
      <edge id="3206" source="29" target="152" weight="1.42412028871" />
      <edge id="3207" source="29" target="155" weight="10.7856054836" />
      <edge id="3208" source="29" target="154" weight="3.39205568223" />
      <edge id="3209" source="29" target="157" weight="2.33498797958" />
      <edge id="3210" source="29" target="156" weight="47.7353026976" />
      <edge id="3211" source="29" target="159" weight="2.72038508066" />
      <edge id="3212" source="29" target="158" weight="29.5055203871" />
      <edge id="3213" source="29" target="48" weight="77.4970254206" />
      <edge id="3214" source="29" target="49" weight="25.8552001775" />
      <edge id="3215" source="29" target="46" weight="0.958159160175" />
      <edge id="3216" source="29" target="119" weight="10.3334891924" />
      <edge id="3217" source="29" target="44" weight="52.4760250709" />
      <edge id="3218" source="29" target="45" weight="0.334034037372" />
      <edge id="3219" source="29" target="42" weight="82.0053861052" />
      <edge id="3220" source="29" target="43" weight="0.883163107397" />
      <edge id="3221" source="29" target="40" weight="6.19548323536" />
      <edge id="3146" source="29" target="87" weight="10.6892550961" />
      <edge id="3223" source="29" target="1" weight="1.64069604339" />
      <edge id="3224" source="29" target="9" weight="1.19257085128" />
      <edge id="3225" source="29" target="146" weight="3.42482281835" />
      <edge id="3226" source="29" target="147" weight="0.404855646271" />
      <edge id="3227" source="29" target="144" weight="18.4262245057" />
      <edge id="3228" source="29" target="145" weight="9.55660966816" />
      <edge id="3229" source="29" target="142" weight="1.60287962932" />
      <edge id="3230" source="29" target="143" weight="0.129740518962" />
      <edge id="3231" source="29" target="140" weight="0.477549779292" />
      <edge id="3232" source="29" target="141" weight="2.71867610376" />
      <edge id="3233" source="29" target="148" weight="0.569531412741" />
      <edge id="3234" source="29" target="149" weight="9.0811005115" />
      <edge id="3235" source="29" target="77" weight="1.42697367578" />
      <edge id="3236" source="29" target="74" weight="0.382326555533" />
      <edge id="3237" source="29" target="73" weight="26.7809618279" />
      <edge id="3238" source="29" target="71" weight="61.5445275594" />
      <edge id="3239" source="29" target="70" weight="0.989641853248" />
      <edge id="3240" source="29" target="79" weight="22.988994183" />
      <edge id="3241" source="29" target="78" weight="0.667355014969" />
      <edge id="3222" source="29" target="41" weight="18.0180026963" />
      <edge id="3242" source="29" target="47" weight="0.393828664231" />
      <edge id="3245" source="161" target="0" weight="1.18070679018" />
      <edge id="3246" source="161" target="4" weight="4.48061076319" />
      <edge id="3247" source="161" target="8" weight="0.679053167233" />
      <edge id="3325" source="161" target="163" weight="7.53499204804" />
      <edge id="3251" source="161" target="120" weight="2.23807668785" />
      <edge id="3252" source="161" target="121" weight="101.55556699" />
      <edge id="3253" source="161" target="122" weight="7.50777607484" />
      <edge id="3254" source="161" target="123" weight="37.4655957822" />
      <edge id="3255" source="161" target="124" weight="6.75659764515" />
      <edge id="3256" source="161" target="125" weight="1.77845249122" />
      <edge id="3257" source="161" target="126" weight="0.109291698401" />
      <edge id="3258" source="161" target="127" weight="0.740174003266" />
      <edge id="3259" source="161" target="128" weight="14.7815983449" />
      <edge id="3260" source="161" target="129" weight="1.34917610532" />
      <edge id="3262" source="161" target="58" weight="8.4738314089" />
      <edge id="3263" source="161" target="55" weight="10.2883699673" />
      <edge id="3264" source="161" target="54" weight="0.50359066864" />
      <edge id="3265" source="161" target="56" weight="0.216488659546" />
      <edge id="3266" source="161" target="51" weight="36.3138584757" />
      <edge id="3267" source="161" target="50" weight="12.9744371362" />
      <edge id="3268" source="161" target="53" weight="6.71863268277" />
      <edge id="3269" source="161" target="52" weight="0.749492488835" />
      <edge id="265" source="161" target="164" weight="0.682761618613" />
      <edge id="3270" source="161" target="115" weight="13.3771854552" />
      <edge id="3271" source="161" target="114" weight="0.309265248967" />
      <edge id="3336" source="161" target="117" weight="4.9993111242" />
      <edge id="3273" source="161" target="89" weight="40.7521508647" />
      <edge id="3274" source="161" target="111" weight="2.08105323653" />
      <edge id="3275" source="161" target="110" weight="0.802258008015" />
      <edge id="3276" source="161" target="113" weight="22.1877380046" />
      <edge id="3277" source="161" target="112" weight="0.466835957027" />
      <edge id="3278" source="161" target="82" weight="3.90347725701" />
      <edge id="3279" source="161" target="83" weight="15.8208301599" />
      <edge id="3280" source="161" target="80" weight="54.5983646816" />
      <edge id="3281" source="161" target="81" weight="26.6633062068" />
      <edge id="3250" source="161" target="119" weight="8.64543835167" />
      <edge id="3283" source="161" target="118" weight="1.77244832699" />
      <edge id="3284" source="161" target="84" weight="4.80294996468" />
      <edge id="3285" source="161" target="85" weight="1.15778442624" />
      <edge id="3286" source="161" target="3" weight="25.6193350935" />
      <edge id="3287" source="161" target="7" weight="5.18181336045" />
      <edge id="3288" source="161" target="108" weight="0.0627444164422" />
      <edge id="3289" source="161" target="109" weight="12.2548630029" />
      <edge id="3290" source="161" target="102" weight="58.979189859" />
      <edge id="3291" source="161" target="103" weight="24.2401892569" />
      <edge id="3292" source="161" target="100" weight="1.01360580897" />
      <edge id="3293" source="161" target="101" weight="0.209687078904" />
      <edge id="3294" source="161" target="106" weight="0.00247729149463" />
      <edge id="3295" source="161" target="107" weight="0.0132386799693" />
      <edge id="3296" source="161" target="104" weight="0.0834897589078" />
      <edge id="3297" source="161" target="105" weight="11.4104810752" />
      <edge id="3298" source="161" target="39" weight="0.379120879121" />
      <edge id="3299" source="161" target="38" weight="2.34830768914" />
      <edge id="3300" source="161" target="33" weight="40.0173506634" />
      <edge id="3301" source="161" target="32" weight="15.1451475614" />
      <edge id="3302" source="161" target="31" weight="1.01762163834" />
      <edge id="3303" source="161" target="30" weight="0.209849925945" />
      <edge id="3304" source="161" target="37" weight="0.96820883203" />
      <edge id="3305" source="161" target="36" weight="22.8309674814" />
      <edge id="3306" source="161" target="35" weight="2.4492215874" />
      <edge id="3307" source="161" target="34" weight="0.135135135135" />
      <edge id="3308" source="161" target="60" weight="21.6980756293" />
      <edge id="3309" source="161" target="61" weight="23.6360195072" />
      <edge id="3310" source="161" target="62" weight="2.29022396116" />
      <edge id="3311" source="161" target="63" weight="29.8450118559" />
      <edge id="3312" source="161" target="64" weight="68.6675025522" />
      <edge id="3313" source="161" target="65" weight="0.250239256838" />
      <edge id="3314" source="161" target="66" weight="7.91643454039" />
      <edge id="3315" source="161" target="67" weight="7.89203432706" />
      <edge id="3316" source="161" target="69" weight="2.41618661969" />
      <edge id="3318" source="161" target="6" weight="0.864586747045" />
      <edge id="3324" source="161" target="97" weight="7.8611091729" />
      <edge id="3319" source="161" target="98" weight="0.107504827295" />
      <edge id="3320" source="161" target="168" weight="4.77867038649" />
      <edge id="3261" source="161" target="91" weight="0.505919269719" />
      <edge id="3244" source="161" target="90" weight="0.789179654466" />
      <edge id="3321" source="161" target="166" weight="5.21667803288" />
      <edge id="3322" source="161" target="167" weight="52.2764850287" />
      <edge id="3323" source="161" target="94" weight="0.715752110514" />
      <edge id="3317" source="161" target="162" weight="6.38857907696" />
      <edge id="3248" source="161" target="96" weight="1.90728600032" />
      <edge id="3326" source="161" target="11" weight="1.26802490599" />
      <edge id="3327" source="161" target="10" weight="0.956383595157" />
      <edge id="3328" source="161" target="13" weight="15.5112338157" />
      <edge id="3329" source="161" target="12" weight="14.344779226" />
      <edge id="3330" source="161" target="15" weight="3.77743237558" />
      <edge id="3331" source="161" target="14" weight="21.7354515065" />
      <edge id="3332" source="161" target="17" weight="0.00165152766309" />
      <edge id="3333" source="161" target="16" weight="0.894844558024" />
      <edge id="3334" source="161" target="19" weight="0.155644054037" />
      <edge id="3335" source="161" target="18" weight="3.23686376299" />
      <edge id="3272" source="161" target="88" weight="2.90086904686" />
      <edge id="3337" source="161" target="116" weight="2.86886243156" />
      <edge id="3338" source="161" target="151" weight="1.85582291376" />
      <edge id="3339" source="161" target="150" weight="5.46066066785" />
      <edge id="3340" source="161" target="153" weight="0.282031674394" />
      <edge id="3341" source="161" target="152" weight="3.65956373481" />
      <edge id="3342" source="161" target="155" weight="0.598090591214" />
      <edge id="3355" source="161" target="41" weight="2.68486230721" />
      <edge id="3343" source="161" target="157" weight="3.86962240792" />
      <edge id="3344" source="161" target="156" weight="18.4139219605" />
      <edge id="3345" source="161" target="159" weight="0.0897830493206" />
      <edge id="3346" source="161" target="158" weight="0.0844761431424" />
      <edge id="3347" source="161" target="48" weight="0.272144715485" />
      <edge id="3348" source="161" target="46" weight="14.1774338535" />
      <edge id="3282" source="161" target="86" weight="26.2597612855" />
      <edge id="3350" source="161" target="44" weight="0.398175971341" />
      <edge id="3351" source="161" target="45" weight="0.00399756669853" />
      <edge id="3352" source="161" target="42" weight="2.35628309018" />
      <edge id="3353" source="161" target="43" weight="37.0229076277" />
      <edge id="3354" source="161" target="40" weight="1.00420412903" />
      <edge id="3249" source="161" target="87" weight="0.353316494444" />
      <edge id="3356" source="161" target="1" weight="9.3439752817" />
      <edge id="3357" source="161" target="5" weight="10.3580101342" />
      <edge id="3358" source="161" target="9" weight="8.1222156587" />
      <edge id="3359" source="161" target="144" weight="0.880106682876" />
      <edge id="3360" source="161" target="145" weight="0.983336462556" />
      <edge id="3361" source="161" target="142" weight="0.447293296268" />
      <edge id="3362" source="161" target="143" weight="3.16792234128" />
      <edge id="3363" source="161" target="140" weight="44.6752154188" />
      <edge id="3364" source="161" target="141" weight="0.872463116684" />
      <edge id="3365" source="161" target="148" weight="0.771521567081" />
      <edge id="3366" source="161" target="149" weight="9.36772860715" />
      <edge id="3367" source="161" target="76" weight="0.320030972813" />
      <edge id="3368" source="161" target="75" weight="29.9446007715" />
      <edge id="3369" source="161" target="74" weight="1.62295327063" />
      <edge id="3370" source="161" target="73" weight="6.80507704767" />
      <edge id="3371" source="161" target="72" weight="2.82450678149" />
      <edge id="3372" source="161" target="71" weight="0.558443272576" />
      <edge id="3373" source="161" target="70" weight="0.843324749691" />
      <edge id="3374" source="161" target="79" weight="13.3571903393" />
      <edge id="3375" source="161" target="78" weight="0.696944673823" />
      <edge id="3349" source="161" target="47" weight="32.2207654344" />
      <edge id="3378" source="0" target="94" weight="0.918901739038" />
      <edge id="3379" source="0" target="4" weight="32.1017926407" />
      <edge id="3380" source="0" target="8" weight="1.17141437791" />
      <edge id="3381" source="0" target="96" weight="2.10892500713" />
      <edge id="3384" source="0" target="121" weight="12.510994076" />
      <edge id="3385" source="0" target="122" weight="0.760220130678" />
      <edge id="3386" source="0" target="123" weight="5.37609042782" />
      <edge id="3387" source="0" target="124" weight="0.669726718892" />
      <edge id="3388" source="0" target="125" weight="9.28257770174" />
      <edge id="3389" source="0" target="126" weight="85.1078096681" />
      <edge id="3390" source="0" target="127" weight="0.615143423876" />
      <edge id="3391" source="0" target="128" weight="7.61910476419" />
      <edge id="3392" source="0" target="129" weight="2.60579264018" />
      <edge id="3393" source="0" target="59" weight="12.1123171572" />
      <edge id="3394" source="0" target="55" weight="45.7829445717" />
      <edge id="3395" source="0" target="54" weight="1.71924294721" />
      <edge id="3396" source="0" target="57" weight="0.375196700117" />
      <edge id="3397" source="0" target="56" weight="12.7319938576" />
      <edge id="3398" source="0" target="51" weight="0.126033646992" />
      <edge id="3399" source="0" target="50" weight="10.6834318854" />
      <edge id="3400" source="0" target="53" weight="5.70109723407" />
      <edge id="3401" source="0" target="52" weight="0.890376192758" />
      <edge id="182" source="0" target="164" weight="73.304478067" />
      <edge id="3404" source="0" target="115" weight="3.53967681262" />
      <edge id="3405" source="0" target="88" weight="1.83791208791" />
      <edge id="3406" source="0" target="89" weight="0.505700228009" />
      <edge id="3407" source="0" target="111" weight="3.68025367917" />
      <edge id="3408" source="0" target="113" weight="4.78685745904" />
      <edge id="3409" source="0" target="112" weight="0.865829776485" />
      <edge id="3410" source="0" target="82" weight="0.192554557125" />
      <edge id="3411" source="0" target="83" weight="2.38405734886" />
      <edge id="3412" source="0" target="80" weight="6.46610583494" />
      <edge id="3413" source="0" target="81" weight="1.99139517611" />
      <edge id="3383" source="0" target="119" weight="0.327446203816" />
      <edge id="3382" source="0" target="87" weight="0.143037958379" />
      <edge id="3416" source="0" target="84" weight="0.504707674892" />
      <edge id="3417" source="0" target="85" weight="1.50626145472" />
      <edge id="3418" source="0" target="3" weight="21.7090581151" />
      <edge id="3419" source="0" target="7" weight="18.788267595" />
      <edge id="3420" source="0" target="108" weight="4.6262553858" />
      <edge id="3421" source="0" target="109" weight="2.17204030779" />
      <edge id="3422" source="0" target="102" weight="0.768658360725" />
      <edge id="3423" source="0" target="103" weight="0.862048126411" />
      <edge id="3424" source="0" target="100" weight="1.49010525276" />
      <edge id="3425" source="0" target="101" weight="1.99467006981" />
      <edge id="3426" source="0" target="106" weight="4.83868793689" />
      <edge id="3427" source="0" target="107" weight="1.85280273855" />
      <edge id="3428" source="0" target="104" weight="1.2219243431" />
      <edge id="3429" source="0" target="105" weight="1.15478902472" />
      <edge id="3430" source="0" target="32" weight="0.34468534152" />
      <edge id="3431" source="0" target="31" weight="7.95565451341" />
      <edge id="3432" source="0" target="37" weight="38.345466857" />
      <edge id="3433" source="0" target="36" weight="8.0467577946" />
      <edge id="3434" source="0" target="35" weight="0.38856812933" />
      <edge id="3435" source="0" target="34" weight="1.30925994366" />
      <edge id="3436" source="0" target="60" weight="27.0161360086" />
      <edge id="3437" source="0" target="61" weight="4.33180425188" />
      <edge id="3438" source="0" target="62" weight="39.8997620174" />
      <edge id="3439" source="0" target="63" weight="40.9213069763" />
      <edge id="3402" source="0" target="64" weight="9.08302185328" />
      <edge id="3441" source="0" target="65" weight="0.0186405150472" />
      <edge id="3442" source="0" target="66" weight="8.46811982305" />
      <edge id="3443" source="0" target="69" weight="7.83920126117" />
      <edge id="3444" source="0" target="6" weight="101.39935501" />
      <edge id="3440" source="0" target="97" weight="23.9852688788" />
      <edge id="3445" source="0" target="99" weight="22.0300366623" />
      <edge id="3446" source="0" target="98" weight="1.01927972487" />
      <edge id="3447" source="0" target="168" weight="0.642851024172" />
      <edge id="3448" source="0" target="91" weight="11.9403568289" />
      <edge id="3403" source="0" target="90" weight="0.220082727143" />
      <edge id="3449" source="0" target="166" weight="7.09108364335" />
      <edge id="3450" source="0" target="167" weight="1.14784016456" />
      <edge id="3451" source="0" target="160" weight="1.37519248627" />
      <edge id="3452" source="0" target="162" weight="11.0224889061" />
      <edge id="3453" source="0" target="163" weight="0.43189180406" />
      <edge id="3454" source="0" target="11" weight="2.81035979506" />
      <edge id="3455" source="0" target="10" weight="214.792838525" />
      <edge id="3456" source="0" target="13" weight="5.50979836743" />
      <edge id="3457" source="0" target="12" weight="2.26375336313" />
      <edge id="3458" source="0" target="15" weight="17.3552988161" />
      <edge id="3459" source="0" target="14" weight="1.62163334742" />
      <edge id="3460" source="0" target="17" weight="4.09184271992" />
      <edge id="3461" source="0" target="16" weight="8.61311042588" />
      <edge id="3462" source="0" target="19" weight="0.37168679934" />
      <edge id="3463" source="0" target="18" weight="63.8897980632" />
      <edge id="3464" source="0" target="117" weight="15.6233642906" />
      <edge id="3465" source="0" target="116" weight="3.91903390803" />
      <edge id="3466" source="0" target="151" weight="21.4992650003" />
      <edge id="3467" source="0" target="150" weight="27.2253287424" />
      <edge id="3468" source="0" target="153" weight="13.7341595172" />
      <edge id="3469" source="0" target="152" weight="89.0830220962" />
      <edge id="3470" source="0" target="155" weight="0.332635186596" />
      <edge id="3471" source="0" target="154" weight="0.84965159349" />
      <edge id="3472" source="0" target="157" weight="0.197620874904" />
      <edge id="3473" source="0" target="156" weight="21.5050634267" />
      <edge id="3474" source="0" target="158" weight="24.4843393736" />
      <edge id="3475" source="0" target="48" weight="18.6020986887" />
      <edge id="3476" source="0" target="49" weight="38.6809308166" />
      <edge id="3477" source="0" target="46" weight="15.1817997329" />
      <edge id="3414" source="0" target="86" weight="54.6720799056" />
      <edge id="3479" source="0" target="44" weight="0.318182291158" />
      <edge id="3480" source="0" target="45" weight="3.16732509653" />
      <edge id="3481" source="0" target="42" weight="3.13670295563" />
      <edge id="3482" source="0" target="43" weight="0.97432605905" />
      <edge id="3483" source="0" target="40" weight="6.49077688881" />
      <edge id="3415" source="0" target="118" weight="7.46344860709" />
      <edge id="3485" source="0" target="1" weight="6.55774887134" />
      <edge id="3486" source="0" target="5" weight="0.0852629513344" />
      <edge id="3487" source="0" target="9" weight="48.9105858902" />
      <edge id="3488" source="0" target="146" weight="0.32093652506" />
      <edge id="3489" source="0" target="147" weight="0.949094285414" />
      <edge id="3490" source="0" target="144" weight="1.56003949679" />
      <edge id="3491" source="0" target="145" weight="1.44825920577" />
      <edge id="3492" source="0" target="142" weight="57.8430844539" />
      <edge id="3493" source="0" target="143" weight="0.841772389158" />
      <edge id="3494" source="0" target="140" weight="2.97422720566" />
      <edge id="3495" source="0" target="141" weight="2.48505164185" />
      <edge id="3496" source="0" target="148" weight="6.37098295108" />
      <edge id="3497" source="0" target="149" weight="7.53607463356" />
      <edge id="3498" source="0" target="77" weight="0.853616524141" />
      <edge id="3499" source="0" target="76" weight="6.26598578804" />
      <edge id="3500" source="0" target="75" weight="0.48090862825" />
      <edge id="3501" source="0" target="74" weight="0.764809269424" />
      <edge id="3502" source="0" target="73" weight="0.19485008954" />
      <edge id="3503" source="0" target="72" weight="0.463180746282" />
      <edge id="3504" source="0" target="71" weight="2.74318799108" />
      <edge id="3505" source="0" target="70" weight="1.84531657599" />
      <edge id="3506" source="0" target="79" weight="1.70218010007" />
      <edge id="3507" source="0" target="78" weight="0.457543749088" />
      <edge id="3484" source="0" target="41" weight="0.715189564964" />
      <edge id="3478" source="0" target="47" weight="6.29838550799" />
      <edge id="3510" source="4" target="166" weight="1.87848120857" />
      <edge id="3511" source="4" target="8" weight="0.580956288578" />
      <edge id="3512" source="4" target="163" weight="8.48764869464" />
      <edge id="3514" source="4" target="120" weight="2.72325607348" />
      <edge id="3515" source="4" target="121" weight="18.6860400603" />
      <edge id="3516" source="4" target="123" weight="23.2013225644" />
      <edge id="3517" source="4" target="126" weight="22.8828947638" />
      <edge id="3518" source="4" target="127" weight="0.412803527901" />
      <edge id="3519" source="4" target="128" weight="0.249492488835" />
      <edge id="3520" source="4" target="129" weight="0.427217088684" />
      <edge id="3522" source="4" target="59" weight="0.512060482419" />
      <edge id="3523" source="4" target="58" weight="1.94235951549" />
      <edge id="3524" source="4" target="55" weight="2.60567982865" />
      <edge id="3525" source="4" target="54" weight="10.090270688" />
      <edge id="3526" source="4" target="57" weight="37.920448249" />
      <edge id="3527" source="4" target="56" weight="1.82175792939" />
      <edge id="3528" source="4" target="51" weight="0.547791317593" />
      <edge id="3529" source="4" target="50" weight="6.7324917986" />
      <edge id="3530" source="4" target="53" weight="53.1898933633" />
      <edge id="3531" source="4" target="52" weight="4.5652226089" />
      <edge id="183" source="4" target="164" weight="0.917864844675" />
      <edge id="3533" source="4" target="115" weight="5.48831212506" />
      <edge id="3534" source="4" target="114" weight="4.94599002302" />
      <edge id="3535" source="4" target="117" weight="3.929700286" />
      <edge id="3536" source="4" target="116" weight="0.458498733616" />
      <edge id="3537" source="4" target="111" weight="16.3739233152" />
      <edge id="3538" source="4" target="110" weight="3.13620424226" />
      <edge id="3539" source="4" target="113" weight="15.9251829928" />
      <edge id="3540" source="4" target="112" weight="1.07858333799" />
      <edge id="3541" source="4" target="82" weight="4.68443094974" />
      <edge id="3542" source="4" target="83" weight="1.2219708158" />
      <edge id="3543" source="4" target="80" weight="0.332296756997" />
      <edge id="3544" source="4" target="81" weight="3.17842736111" />
      <edge id="3513" source="4" target="119" weight="0.833786033442" />
      <edge id="3546" source="4" target="118" weight="3.02347368937" />
      <edge id="3547" source="4" target="84" weight="5.0590935929" />
      <edge id="3548" source="4" target="85" weight="2.10901400582" />
      <edge id="3549" source="4" target="3" weight="10.2195026896" />
      <edge id="3550" source="4" target="7" weight="2.04365188177" />
      <edge id="3551" source="4" target="108" weight="4.85377658376" />
      <edge id="3552" source="4" target="109" weight="39.6973776441" />
      <edge id="3553" source="4" target="102" weight="0.161030770904" />
      <edge id="3554" source="4" target="103" weight="4.15571270185" />
      <edge id="3555" source="4" target="167" weight="3.63895448313" />
      <edge id="3556" source="4" target="101" weight="15.7306840418" />
      <edge id="3557" source="4" target="106" weight="6.88296412581" />
      <edge id="3558" source="4" target="107" weight="46.9134698549" />
      <edge id="3559" source="4" target="104" weight="3.29507911881" />
      <edge id="3560" source="4" target="105" weight="2.3084340697" />
      <edge id="3561" source="4" target="39" weight="0.233787920957" />
      <edge id="3562" source="4" target="38" weight="0.354162946995" />
      <edge id="3563" source="4" target="33" weight="0.267684756324" />
      <edge id="3564" source="4" target="32" weight="38.5867034681" />
      <edge id="3565" source="4" target="31" weight="73.3895817345" />
      <edge id="3566" source="4" target="30" weight="6.48409987205" />
      <edge id="3567" source="4" target="37" weight="0.441270220432" />
      <edge id="3568" source="4" target="34" weight="5.89736473642" />
      <edge id="3569" source="4" target="60" weight="3.43176201112" />
      <edge id="3570" source="4" target="61" weight="0.700972586254" />
      <edge id="3571" source="4" target="62" weight="43.3546461892" />
      <edge id="3572" source="4" target="63" weight="19.7556750978" />
      <edge id="3573" source="4" target="64" weight="3.23706571799" />
      <edge id="3574" source="4" target="65" weight="4.17129889464" />
      <edge id="3575" source="4" target="66" weight="5.89028057001" />
      <edge id="3576" source="4" target="67" weight="7.16565099902" />
      <edge id="3577" source="4" target="69" weight="22.8524073645" />
      <edge id="3578" source="4" target="2" weight="4.54387526295" />
      <edge id="3579" source="4" target="6" weight="8.825783109" />
      <edge id="3580" source="4" target="99" weight="0.0316896194284" />
      <edge id="3581" source="4" target="98" weight="0.178178963893" />
      <edge id="3582" source="4" target="168" weight="0.308651514709" />
      <edge id="3521" source="4" target="91" weight="0.300977343403" />
      <edge id="3532" source="4" target="90" weight="2.46406351444" />
      <edge id="3583" source="4" target="92" weight="1.37293041223" />
      <edge id="3584" source="4" target="160" weight="3.89909591476" />
      <edge id="3585" source="4" target="94" weight="4.53422034091" />
      <edge id="3586" source="4" target="162" weight="25.7173844761" />
      <edge id="3587" source="4" target="96" weight="3.98807103123" />
      <edge id="3588" source="4" target="11" weight="9.64209606098" />
      <edge id="3589" source="4" target="10" weight="4.62459264289" />
      <edge id="3590" source="4" target="13" weight="37.9270085698" />
      <edge id="3591" source="4" target="12" weight="0.587295875221" />
      <edge id="3592" source="4" target="15" weight="72.9142975908" />
      <edge id="3593" source="4" target="14" weight="18.0447278331" />
      <edge id="3594" source="4" target="17" weight="39.2199298138" />
      <edge id="3595" source="4" target="16" weight="11.3821839038" />
      <edge id="3596" source="4" target="19" weight="10.8697859882" />
      <edge id="3597" source="4" target="18" weight="13.3886774138" />
      <edge id="3598" source="4" target="88" weight="108.791717418" />
      <edge id="3599" source="4" target="89" weight="0.197523345514" />
      <edge id="3600" source="4" target="151" weight="5.11828100456" />
      <edge id="3601" source="4" target="150" weight="0.041648837541" />
      <edge id="3602" source="4" target="153" weight="4.43212597234" />
      <edge id="3603" source="4" target="152" weight="0.716988894095" />
      <edge id="3604" source="4" target="155" weight="3.15333595482" />
      <edge id="3605" source="4" target="154" weight="17.3327437803" />
      <edge id="3606" source="4" target="157" weight="1.17836986587" />
      <edge id="3607" source="4" target="156" weight="7.02653977097" />
      <edge id="3608" source="4" target="159" weight="0.122429550647" />
      <edge id="3609" source="4" target="158" weight="13.2969786608" />
      <edge id="3610" source="4" target="48" weight="28.9005259328" />
      <edge id="3611" source="4" target="49" weight="10.0260859537" />
      <edge id="3612" source="4" target="46" weight="2.36457540502" />
      <edge id="3545" source="4" target="86" weight="0.735755573906" />
      <edge id="3614" source="4" target="44" weight="5.68822806568" />
      <edge id="3615" source="4" target="45" weight="3.6691683607" />
      <edge id="3616" source="4" target="42" weight="1.64138296178" />
      <edge id="3617" source="4" target="43" weight="3.36081118615" />
      <edge id="3618" source="4" target="40" weight="3.75237401573" />
      <edge id="3619" source="4" target="87" weight="0.78269673435" />
      <edge id="3620" source="4" target="1" weight="4.28982729833" />
      <edge id="3621" source="4" target="9" weight="25.1006386263" />
      <edge id="3622" source="4" target="146" weight="0.0583919748465" />
      <edge id="3623" source="4" target="147" weight="0.417274515037" />
      <edge id="3624" source="4" target="144" weight="12.4212714816" />
      <edge id="3625" source="4" target="145" weight="0.572884175917" />
      <edge id="3626" source="4" target="142" weight="5.59298133279" />
      <edge id="3627" source="4" target="143" weight="55.3504229689" />
      <edge id="3628" source="4" target="140" weight="0.0444247001333" />
      <edge id="3629" source="4" target="141" weight="4.86039267667" />
      <edge id="3630" source="4" target="148" weight="7.628277787" />
      <edge id="3631" source="4" target="149" weight="2.73770057498" />
      <edge id="3632" source="4" target="77" weight="26.3934291795" />
      <edge id="3633" source="4" target="76" weight="0.378657945154" />
      <edge id="3634" source="4" target="75" weight="0.782936899387" />
      <edge id="3635" source="4" target="74" weight="6.29407734723" />
      <edge id="3636" source="4" target="73" weight="0.195843770294" />
      <edge id="3637" source="4" target="72" weight="3.46488687474" />
      <edge id="3638" source="4" target="71" weight="44.8378863535" />
      <edge id="3639" source="4" target="70" weight="2.32560665721" />
      <edge id="3640" source="4" target="79" weight="0.0331102806987" />
      <edge id="3641" source="4" target="78" weight="2.69576577334" />
      <edge id="3613" source="4" target="47" weight="11.9284789949" />
      <edge id="3645" source="8" target="160" weight="2.91283175019" />
      <edge id="3646" source="8" target="94" weight="20.0986757835" />
      <edge id="3647" source="8" target="96" weight="0.115318784767" />
      <edge id="3649" source="8" target="120" weight="6.30227062846" />
      <edge id="3650" source="8" target="121" weight="33.5316748781" />
      <edge id="3651" source="8" target="123" weight="9.53043064912" />
      <edge id="3652" source="8" target="124" weight="5.49636272366" />
      <edge id="3653" source="8" target="125" weight="34.8938423214" />
      <edge id="3654" source="8" target="126" weight="84.57095898" />
      <edge id="3655" source="8" target="127" weight="0.37428187113" />
      <edge id="3656" source="8" target="128" weight="1.29105027212" />
      <edge id="3657" source="8" target="129" weight="14.6667444696" />
      <edge id="3658" source="8" target="59" weight="1.85527421097" />
      <edge id="3659" source="8" target="58" weight="0.656728061446" />
      <edge id="3660" source="8" target="55" weight="1.06298747902" />
      <edge id="3661" source="8" target="54" weight="3.94151435243" />
      <edge id="3662" source="8" target="57" weight="17.8855766079" />
      <edge id="3663" source="8" target="56" weight="3.18854163771" />
      <edge id="3664" source="8" target="51" weight="27.7626691042" />
      <edge id="3665" source="8" target="50" weight="4.47384601422" />
      <edge id="3666" source="8" target="53" weight="51.4645620551" />
      <edge id="3667" source="8" target="52" weight="24.6697907979" />
      <edge id="184" source="8" target="164" weight="0.00895898119354" />
      <edge id="3669" source="8" target="115" weight="2.50179842213" />
      <edge id="3670" source="8" target="114" weight="12.6144853151" />
      <edge id="3671" source="8" target="117" weight="16.4152271249" />
      <edge id="3672" source="8" target="89" weight="1.33021121106" />
      <edge id="3673" source="8" target="111" weight="0.625186557747" />
      <edge id="3674" source="8" target="110" weight="6.6567147498" />
      <edge id="3675" source="8" target="113" weight="1.35436923218" />
      <edge id="3676" source="8" target="112" weight="31.8000113206" />
      <edge id="3677" source="8" target="82" weight="2.58323394452" />
      <edge id="3678" source="8" target="83" weight="52.2991435694" />
      <edge id="3679" source="8" target="80" weight="0.134002096122" />
      <edge id="3680" source="8" target="81" weight="1.27121396671" />
      <edge id="3644" source="8" target="86" weight="148.259108898" />
      <edge id="3648" source="8" target="87" weight="0.986143187067" />
      <edge id="3683" source="8" target="84" weight="9.98377792067" />
      <edge id="3684" source="8" target="85" weight="26.4708416181" />
      <edge id="3685" source="8" target="3" weight="43.2606650535" />
      <edge id="3686" source="8" target="7" weight="4.20797900807" />
      <edge id="3687" source="8" target="108" weight="7.69232638039" />
      <edge id="3688" source="8" target="109" weight="39.0148560817" />
      <edge id="3689" source="8" target="102" weight="16.1697459584" />
      <edge id="3690" source="8" target="103" weight="71.1876637244" />
      <edge id="3691" source="8" target="167" weight="0.0281613569642" />
      <edge id="3692" source="8" target="101" weight="0.79637489057" />
      <edge id="3693" source="8" target="106" weight="71.6667164543" />
      <edge id="3694" source="8" target="107" weight="127.764108873" />
      <edge id="3695" source="8" target="104" weight="0.829086521337" />
      <edge id="3696" source="8" target="105" weight="0.435771041266" />
      <edge id="3697" source="8" target="39" weight="95.2098048329" />
      <edge id="3698" source="8" target="38" weight="0.969964722856" />
      <edge id="3699" source="8" target="33" weight="75.2239232681" />
      <edge id="3700" source="8" target="32" weight="28.8068752951" />
      <edge id="3701" source="8" target="31" weight="9.78199855541" />
      <edge id="3702" source="8" target="30" weight="1.62139259208" />
      <edge id="3703" source="8" target="37" weight="42.516858572" />
      <edge id="3704" source="8" target="36" weight="11.7242579102" />
      <edge id="3705" source="8" target="35" weight="1.58121260782" />
      <edge id="3706" source="8" target="34" weight="6.32199713656" />
      <edge id="3707" source="8" target="60" weight="0.250287797391" />
      <edge id="3708" source="8" target="61" weight="0.00375347196156" />
      <edge id="3709" source="8" target="62" weight="5.85411855273" />
      <edge id="3710" source="8" target="63" weight="0.282154890285" />
      <edge id="3711" source="8" target="64" weight="6.30722984477" />
      <edge id="3712" source="8" target="65" weight="3.28773110587" />
      <edge id="3713" source="8" target="66" weight="16.9500928505" />
      <edge id="3714" source="8" target="67" weight="1.53309771972" />
      <edge id="3715" source="8" target="68" weight="0.592538239808" />
      <edge id="3716" source="8" target="69" weight="2.05509451635" />
      <edge id="3717" source="8" target="2" weight="15.209141594" />
      <edge id="3718" source="8" target="6" weight="28.5572295466" />
      <edge id="3719" source="8" target="99" weight="19.6857680263" />
      <edge id="3720" source="8" target="98" weight="0.774858516159" />
      <edge id="3721" source="8" target="168" weight="10.4025706436" />
      <edge id="3722" source="8" target="91" weight="8.91793800391" />
      <edge id="3668" source="8" target="90" weight="21.4815467283" />
      <edge id="3723" source="8" target="166" weight="1.08949461831" />
      <edge id="3724" source="8" target="92" weight="1.26624723889" />
      <edge id="3725" source="8" target="97" weight="2.4393215" />
      <edge id="3726" source="8" target="163" weight="3.99490809154" />
      <edge id="3727" source="8" target="11" weight="23.8752490616" />
      <edge id="3728" source="8" target="10" weight="0.627686108979" />
      <edge id="3729" source="8" target="13" weight="5.15643204894" />
      <edge id="3730" source="8" target="12" weight="0.277516033077" />
      <edge id="3731" source="8" target="15" weight="24.6416595204" />
      <edge id="3732" source="8" target="14" weight="68.1952183035" />
      <edge id="3733" source="8" target="17" weight="173.572641099" />
      <edge id="3734" source="8" target="16" weight="1.13115933617" />
      <edge id="3735" source="8" target="19" weight="11.0218873942" />
      <edge id="3736" source="8" target="18" weight="5.51282316756" />
      <edge id="3737" source="8" target="88" weight="4.14705101443" />
      <edge id="3738" source="8" target="116" weight="0.193092214333" />
      <edge id="3739" source="8" target="151" weight="30.2759468724" />
      <edge id="3740" source="8" target="150" weight="4.94990920403" />
      <edge id="3741" source="8" target="153" weight="38.2787674119" />
      <edge id="3742" source="8" target="152" weight="1.63182212991" />
      <edge id="3743" source="8" target="155" weight="2.89538293192" />
      <edge id="3744" source="8" target="154" weight="1.97286936287" />
      <edge id="3745" source="8" target="157" weight="43.1446487899" />
      <edge id="3746" source="8" target="156" weight="4.7106640087" />
      <edge id="3747" source="8" target="159" weight="14.616243264" />
      <edge id="3748" source="8" target="158" weight="75.6573299314" />
      <edge id="3749" source="8" target="48" weight="5.65686827799" />
      <edge id="3750" source="8" target="49" weight="65.1001910293" />
      <edge id="3681" source="8" target="119" weight="1.32510204346" />
      <edge id="3752" source="8" target="44" weight="14.3468538185" />
      <edge id="3753" source="8" target="45" weight="0.0334059004579" />
      <edge id="3754" source="8" target="42" weight="42.5321815107" />
      <edge id="3755" source="8" target="43" weight="8.74391191488" />
      <edge id="3756" source="8" target="40" weight="2.42034316091" />
      <edge id="3682" source="8" target="118" weight="0.446362001909" />
      <edge id="3758" source="8" target="1" weight="18.9171305954" />
      <edge id="3759" source="8" target="5" weight="6.24025544394" />
      <edge id="3760" source="8" target="9" weight="5.30140423439" />
      <edge id="3761" source="8" target="146" weight="1.32723518018" />
      <edge id="3762" source="8" target="147" weight="0.207093143788" />
      <edge id="3763" source="8" target="144" weight="3.27299449206" />
      <edge id="3764" source="8" target="145" weight="8.07748165893" />
      <edge id="3765" source="8" target="142" weight="2.2531665904" />
      <edge id="3766" source="8" target="143" weight="1.98642374421" />
      <edge id="3767" source="8" target="140" weight="6.23915612173" />
      <edge id="3768" source="8" target="141" weight="4.95820346309" />
      <edge id="3769" source="8" target="148" weight="0.992869728924" />
      <edge id="3770" source="8" target="149" weight="2.55352331479" />
      <edge id="3771" source="8" target="77" weight="14.0601496546" />
      <edge id="3772" source="8" target="76" weight="20.0803325006" />
      <edge id="3773" source="8" target="75" weight="99.6288122061" />
      <edge id="3774" source="8" target="74" weight="0.176405056304" />
      <edge id="3775" source="8" target="73" weight="1.77927978792" />
      <edge id="3776" source="8" target="72" weight="0.72436445109" />
      <edge id="3777" source="8" target="71" weight="6.9358168816" />
      <edge id="3778" source="8" target="79" weight="28.2753134382" />
      <edge id="3779" source="8" target="78" weight="1.35508241758" />
      <edge id="3757" source="8" target="41" weight="8.06383142055" />
      <edge id="3751" source="8" target="47" weight="0.272688844138" />
      <edge id="3784" source="163" target="120" weight="0.518962857496" />
      <edge id="3785" source="163" target="121" weight="45.0276913964" />
      <edge id="3786" source="163" target="122" weight="1.68258794537" />
      <edge id="3787" source="163" target="123" weight="20.3783701089" />
      <edge id="3788" source="163" target="124" weight="1.81872833859" />
      <edge id="3789" source="163" target="125" weight="0.107244070128" />
      <edge id="3790" source="163" target="126" weight="0.0947845180285" />
      <edge id="3791" source="163" target="127" weight="0.630664893301" />
      <edge id="3792" source="163" target="128" weight="1.34121253386" />
      <edge id="3793" source="163" target="129" weight="0.546369476603" />
      <edge id="3795" source="163" target="59" weight="0.457487832327" />
      <edge id="3796" source="163" target="58" weight="58.1835392539" />
      <edge id="3797" source="163" target="55" weight="0.408169774602" />
      <edge id="3798" source="163" target="54" weight="4.43647261178" />
      <edge id="3799" source="163" target="57" weight="0.363477129382" />
      <edge id="3800" source="163" target="56" weight="2.60628314879" />
      <edge id="3801" source="163" target="51" weight="1.69130753831" />
      <edge id="3802" source="163" target="53" weight="0.59887448021" />
      <edge id="267" source="163" target="164" weight="0.590113631395" />
      <edge id="3804" source="163" target="115" weight="7.90824198132" />
      <edge id="3805" source="163" target="114" weight="1.7239473161" />
      <edge id="3806" source="163" target="117" weight="2.28060176511" />
      <edge id="3807" source="163" target="89" weight="15.3804709052" />
      <edge id="3808" source="163" target="111" weight="0.872981341625" />
      <edge id="3809" source="163" target="110" weight="142.593180688" />
      <edge id="3810" source="163" target="113" weight="2.97728444615" />
      <edge id="3811" source="163" target="112" weight="0.30653043092" />
      <edge id="3812" source="163" target="82" weight="1.57689601475" />
      <edge id="3813" source="163" target="83" weight="0.428021555042" />
      <edge id="3814" source="163" target="80" weight="0.0820370209438" />
      <edge id="3815" source="163" target="81" weight="0.65297097396" />
      <edge id="3816" source="163" target="119" weight="0.402879354874" />
      <edge id="3794" source="163" target="118" weight="0.463098523941" />
      <edge id="3818" source="163" target="84" weight="3.29764373369" />
      <edge id="3819" source="163" target="85" weight="3.66489286218" />
      <edge id="3820" source="163" target="3" weight="0.658781254679" />
      <edge id="3821" source="163" target="7" weight="10.2466912352" />
      <edge id="3822" source="163" target="108" weight="3.36859774073" />
      <edge id="3823" source="163" target="109" weight="0.682231706548" />
      <edge id="3824" source="163" target="102" weight="0.973373443096" />
      <edge id="3825" source="163" target="103" weight="0.12405790429" />
      <edge id="3826" source="163" target="100" weight="1.26675552171" />
      <edge id="3827" source="163" target="101" weight="2.34868215802" />
      <edge id="3828" source="163" target="106" weight="16.5959509552" />
      <edge id="3829" source="163" target="107" weight="7.0116419987" />
      <edge id="3830" source="163" target="104" weight="1.95397362339" />
      <edge id="3831" source="163" target="105" weight="0.195777772874" />
      <edge id="3832" source="163" target="39" weight="0.423153692615" />
      <edge id="3833" source="163" target="38" weight="0.425009350984" />
      <edge id="3834" source="163" target="33" weight="3.59806470292" />
      <edge id="3835" source="163" target="31" weight="0.22293348177" />
      <edge id="3836" source="163" target="37" weight="0.0171773444754" />
      <edge id="3837" source="163" target="36" weight="0.0255313079447" />
      <edge id="3838" source="163" target="35" weight="8.37325575141" />
      <edge id="3839" source="163" target="34" weight="0.579544219864" />
      <edge id="3840" source="163" target="60" weight="9.07498259265" />
      <edge id="3841" source="163" target="61" weight="0.310219260252" />
      <edge id="3842" source="163" target="62" weight="50.3466090327" />
      <edge id="3843" source="163" target="63" weight="0.281658780963" />
      <edge id="3844" source="163" target="64" weight="0.985632263921" />
      <edge id="3845" source="163" target="65" weight="2.36943651002" />
      <edge id="3846" source="163" target="66" weight="0.218496977815" />
      <edge id="3847" source="163" target="67" weight="1.01056943404" />
      <edge id="3848" source="163" target="68" weight="0.179062735535" />
      <edge id="3849" source="163" target="69" weight="0.0078213261493" />
      <edge id="3850" source="163" target="2" weight="1.14580589787" />
      <edge id="3857" source="163" target="167" weight="0.257061630564" />
      <edge id="3852" source="163" target="6" weight="0.773495143356" />
      <edge id="3859" source="163" target="97" weight="5.08728270431" />
      <edge id="3853" source="163" target="99" weight="7.30462434585" />
      <edge id="3854" source="163" target="98" weight="0.975750577367" />
      <edge id="3855" source="163" target="168" weight="0.409535686876" />
      <edge id="3897" source="163" target="91" weight="0.0885547927349" />
      <edge id="3856" source="163" target="166" weight="0.0889185072353" />
      <edge id="3782" source="163" target="92" weight="0.713959052069" />
      <edge id="3858" source="163" target="160" weight="1.11329017517" />
      <edge id="3783" source="163" target="94" weight="33.2695775582" />
      <edge id="3851" source="163" target="162" weight="10.2789552948" />
      <edge id="3860" source="163" target="96" weight="5.41361741964" />
      <edge id="3861" source="163" target="11" weight="9.63673327857" />
      <edge id="3862" source="163" target="10" weight="0.986127725749" />
      <edge id="3863" source="163" target="13" weight="11.8040552397" />
      <edge id="3864" source="163" target="12" weight="0.341733942603" />
      <edge id="3865" source="163" target="15" weight="8.30160141594" />
      <edge id="3866" source="163" target="14" weight="0.22209852491" />
      <edge id="3867" source="163" target="17" weight="1.439707488" />
      <edge id="3868" source="163" target="16" weight="1.25242905789" />
      <edge id="3869" source="163" target="19" weight="0.105482883384" />
      <edge id="3870" source="163" target="18" weight="0.331337443037" />
      <edge id="3871" source="163" target="88" weight="4.23964478841" />
      <edge id="3872" source="163" target="116" weight="1.3514161215" />
      <edge id="3873" source="163" target="151" weight="0.243247725132" />
      <edge id="3874" source="163" target="150" weight="3.46486232088" />
      <edge id="3875" source="163" target="153" weight="0.965597780753" />
      <edge id="3876" source="163" target="152" weight="0.396352741811" />
      <edge id="3877" source="163" target="155" weight="5.78465346535" />
      <edge id="3878" source="163" target="154" weight="1.01656511805" />
      <edge id="3879" source="163" target="157" weight="0.841632345356" />
      <edge id="3880" source="163" target="156" weight="2.20108518189" />
      <edge id="3881" source="163" target="159" weight="0.609525547795" />
      <edge id="3882" source="163" target="158" weight="7.29576572174" />
      <edge id="3883" source="163" target="48" weight="3.03139717425" />
      <edge id="3884" source="163" target="49" weight="0.444059394125" />
      <edge id="3885" source="163" target="46" weight="2.16007421516" />
      <edge id="3886" source="163" target="86" weight="51.5482673607" />
      <edge id="3887" source="163" target="44" weight="2.36535696365" />
      <edge id="3888" source="163" target="45" weight="0.0319658631532" />
      <edge id="3889" source="163" target="42" weight="0.666125420066" />
      <edge id="3890" source="163" target="43" weight="0.13785321821" />
      <edge id="3891" source="163" target="40" weight="1.21601914563" />
      <edge id="3817" source="163" target="87" weight="154.583949822" />
      <edge id="3893" source="163" target="1" weight="0.797779157767" />
      <edge id="3894" source="163" target="5" weight="15.5899364598" />
      <edge id="3895" source="163" target="9" weight="17.2825952525" />
      <edge id="3896" source="163" target="146" weight="1.03789788526" />
      <edge id="3803" source="163" target="147" weight="0.0769822940724" />
      <edge id="3898" source="163" target="144" weight="1.04821858241" />
      <edge id="3899" source="163" target="145" weight="6.20668760271" />
      <edge id="3900" source="163" target="142" weight="2.02069509141" />
      <edge id="3901" source="163" target="143" weight="9.66801403988" />
      <edge id="3902" source="163" target="140" weight="0.311504080635" />
      <edge id="3903" source="163" target="141" weight="0.668905103882" />
      <edge id="3904" source="163" target="148" weight="121.982018166" />
      <edge id="3905" source="163" target="149" weight="0.458631147451" />
      <edge id="3906" source="163" target="77" weight="4.06217455798" />
      <edge id="3907" source="163" target="76" weight="3.93024809102" />
      <edge id="3908" source="163" target="75" weight="0.0212450134521" />
      <edge id="3909" source="163" target="74" weight="0.0332885648503" />
      <edge id="3910" source="163" target="73" weight="0.0134419152276" />
      <edge id="3911" source="163" target="72" weight="0.654142941257" />
      <edge id="3912" source="163" target="71" weight="2.08509945946" />
      <edge id="3913" source="163" target="70" weight="0.191981960904" />
      <edge id="3914" source="163" target="79" weight="3.92804882555" />
      <edge id="3915" source="163" target="78" weight="0.488312433351" />
      <edge id="3892" source="163" target="41" weight="27.3043148694" />
      <edge id="3920" source="120" target="96" weight="0.00162403572879" />
      <edge id="3921" source="120" target="121" weight="0.77765222553" />
      <edge id="3922" source="120" target="122" weight="2.82391955259" />
      <edge id="3923" source="120" target="123" weight="4.63727348555" />
      <edge id="3924" source="120" target="124" weight="0.662333642835" />
      <edge id="3925" source="120" target="125" weight="0.227455871067" />
      <edge id="3926" source="120" target="126" weight="0.00162890567155" />
      <edge id="3927" source="120" target="127" weight="8.08844802446" />
      <edge id="3928" source="120" target="128" weight="0.923212137256" />
      <edge id="3929" source="120" target="129" weight="0.814493187603" />
      <edge id="3930" source="120" target="118" weight="0.168336456745" />
      <edge id="3931" source="120" target="59" weight="2.6990527505" />
      <edge id="3932" source="120" target="58" weight="0.261100897495" />
      <edge id="3933" source="120" target="55" weight="6.52426369026" />
      <edge id="3934" source="120" target="54" weight="68.9834616481" />
      <edge id="3935" source="120" target="57" weight="4.99667442819" />
      <edge id="3936" source="120" target="56" weight="10.3204406682" />
      <edge id="3937" source="120" target="51" weight="0.479358566474" />
      <edge id="3938" source="120" target="50" weight="4.07133536445" />
      <edge id="3939" source="120" target="53" weight="0.41088033371" />
      <edge id="187" source="120" target="164" weight="0.36143187067" />
      <edge id="3941" source="120" target="115" weight="0.484174508127" />
      <edge id="3942" source="120" target="114" weight="0.261419852432" />
      <edge id="3943" source="120" target="117" weight="1.62614078474" />
      <edge id="3944" source="120" target="89" weight="0.505876464401" />
      <edge id="3945" source="120" target="111" weight="1.44981121977" />
      <edge id="3946" source="120" target="110" weight="0.898582989041" />
      <edge id="3947" source="120" target="113" weight="28.2292038118" />
      <edge id="3948" source="120" target="112" weight="2.327682301" />
      <edge id="3949" source="120" target="82" weight="0.0971330765939" />
      <edge id="3950" source="120" target="83" weight="0.560567812786" />
      <edge id="3951" source="120" target="80" weight="1.56374175677" />
      <edge id="3952" source="120" target="81" weight="23.5932211916" />
      <edge id="3953" source="120" target="86" weight="2.83638895246" />
      <edge id="3954" source="120" target="87" weight="33.3719989075" />
      <edge id="3955" source="120" target="84" weight="24.7685180481" />
      <edge id="3956" source="120" target="85" weight="0.836628308565" />
      <edge id="3957" source="120" target="3" weight="13.8372312562" />
      <edge id="3958" source="120" target="7" weight="0.176673154664" />
      <edge id="3959" source="120" target="108" weight="6.73566295957" />
      <edge id="3960" source="120" target="109" weight="7.65666770965" />
      <edge id="3961" source="120" target="102" weight="5.94658367511" />
      <edge id="3962" source="120" target="103" weight="4.92555358496" />
      <edge id="3963" source="120" target="100" weight="0.189607584303" />
      <edge id="3964" source="120" target="101" weight="6.01302755784" />
      <edge id="3965" source="120" target="106" weight="8.13850173901" />
      <edge id="3966" source="120" target="107" weight="30.3810400411" />
      <edge id="3967" source="120" target="104" weight="4.27236249685" />
      <edge id="3968" source="120" target="105" weight="0.175224646983" />
      <edge id="3969" source="120" target="39" weight="0.932962658804" />
      <edge id="3970" source="120" target="38" weight="15.0683564705" />
      <edge id="3971" source="120" target="33" weight="1.1339911413" />
      <edge id="3972" source="120" target="32" weight="0.954323112889" />
      <edge id="3973" source="120" target="31" weight="0.0528806011689" />
      <edge id="3974" source="120" target="30" weight="0.300652340752" />
      <edge id="3975" source="120" target="37" weight="0.264013209351" />
      <edge id="3976" source="120" target="36" weight="3.94073598631" />
      <edge id="3977" source="120" target="35" weight="3.40755364663" />
      <edge id="3978" source="120" target="34" weight="2.0008671931" />
      <edge id="3979" source="120" target="60" weight="3.56882949729" />
      <edge id="3980" source="120" target="61" weight="2.50853922449" />
      <edge id="3981" source="120" target="63" weight="3.40105201217" />
      <edge id="3982" source="120" target="64" weight="0.434535669451" />
      <edge id="3983" source="120" target="65" weight="0.433384462051" />
      <edge id="3984" source="120" target="66" weight="3.32745713903" />
      <edge id="3985" source="120" target="67" weight="1.3088748813" />
      <edge id="3986" source="120" target="68" weight="2.61905630051" />
      <edge id="3987" source="120" target="69" weight="1.31300336271" />
      <edge id="3988" source="120" target="2" weight="17.0910026219" />
      <edge id="3989" source="120" target="167" weight="0.70079071924" />
      <edge id="3990" source="120" target="6" weight="1.9616032896" />
      <edge id="3919" source="120" target="97" weight="1.2233787147" />
      <edge id="3991" source="120" target="99" weight="0.194536438074" />
      <edge id="3992" source="120" target="98" weight="23.4629680213" />
      <edge id="3993" source="120" target="91" weight="1.20518414355" />
      <edge id="3940" source="120" target="90" weight="0.504210772083" />
      <edge id="3994" source="120" target="166" weight="2.88771143411" />
      <edge id="3995" source="120" target="92" weight="1.08918733949" />
      <edge id="3996" source="120" target="160" weight="70.5946183908" />
      <edge id="3918" source="120" target="94" weight="22.445106817" />
      <edge id="3997" source="120" target="162" weight="0.334684695728" />
      <edge id="3998" source="120" target="11" weight="15.8618087949" />
      <edge id="3999" source="120" target="10" weight="1.83556986175" />
      <edge id="4000" source="120" target="13" weight="0.546621043627" />
      <edge id="4001" source="120" target="12" weight="8.00481899971" />
      <edge id="4002" source="120" target="15" weight="8.90699098761" />
      <edge id="4003" source="120" target="14" weight="0.767171910975" />
      <edge id="4004" source="120" target="17" weight="65.7004479181" />
      <edge id="4005" source="120" target="16" weight="35.0318582777" />
      <edge id="4006" source="120" target="19" weight="0.347729542963" />
      <edge id="4007" source="120" target="116" weight="0.924749807544" />
      <edge id="4008" source="120" target="151" weight="21.5657372399" />
      <edge id="4009" source="120" target="150" weight="18.833298684" />
      <edge id="4010" source="120" target="153" weight="1.24445251338" />
      <edge id="4011" source="120" target="152" weight="2.5930733888" />
      <edge id="4012" source="120" target="155" weight="16.4577303884" />
      <edge id="4013" source="120" target="154" weight="0.305983034307" />
      <edge id="4014" source="120" target="157" weight="0.67379526661" />
      <edge id="4015" source="120" target="156" weight="3.72435829166" />
      <edge id="4016" source="120" target="159" weight="0.343356217954" />
      <edge id="4017" source="120" target="158" weight="0.991915900217" />
      <edge id="4018" source="120" target="48" weight="2.36890055069" />
      <edge id="4019" source="120" target="49" weight="25.5244495883" />
      <edge id="4020" source="120" target="46" weight="85.0957517442" />
      <edge id="4021" source="120" target="119" weight="1.19073104504" />
      <edge id="4022" source="120" target="44" weight="0.107005388761" />
      <edge id="4023" source="120" target="45" weight="105.2641295" />
      <edge id="4024" source="120" target="42" weight="0.942158498693" />
      <edge id="4025" source="120" target="43" weight="18.478692202" />
      <edge id="4026" source="120" target="41" weight="0.513767732903" />
      <edge id="4027" source="120" target="1" weight="17.4548445646" />
      <edge id="4028" source="120" target="5" weight="55.5784806418" />
      <edge id="4029" source="120" target="9" weight="17.568439562" />
      <edge id="4030" source="120" target="146" weight="5.33397335893" />
      <edge id="4031" source="120" target="147" weight="3.59140737191" />
      <edge id="4032" source="120" target="144" weight="96.0279362907" />
      <edge id="4033" source="120" target="145" weight="50.2579019312" />
      <edge id="4034" source="120" target="142" weight="5.41744556508" />
      <edge id="4035" source="120" target="143" weight="5.887026086" />
      <edge id="4036" source="120" target="140" weight="7.18888592489" />
      <edge id="4037" source="120" target="141" weight="3.26436780142" />
      <edge id="4038" source="120" target="148" weight="0.221397842283" />
      <edge id="4039" source="120" target="149" weight="23.5038293378" />
      <edge id="4040" source="120" target="77" weight="0.90213735815" />
      <edge id="4041" source="120" target="76" weight="34.1877661091" />
      <edge id="4042" source="120" target="74" weight="0.0790537505615" />
      <edge id="4043" source="120" target="72" weight="0.147753236862" />
      <edge id="4044" source="120" target="71" weight="0.67709711053" />
      <edge id="4045" source="120" target="70" weight="3.04069691118" />
      <edge id="4046" source="120" target="79" weight="0.928109842149" />
      <edge id="4047" source="120" target="78" weight="3.50322729172" />
      <edge id="4048" source="120" target="47" weight="12.9975230908" />
      <edge id="4051" source="121" target="94" weight="9.69823099495" />
      <edge id="4052" source="121" target="122" weight="44.4943970963" />
      <edge id="4053" source="121" target="123" weight="0.605340714474" />
      <edge id="4054" source="121" target="124" weight="82.066803093" />
      <edge id="4055" source="121" target="125" weight="1.39079902828" />
      <edge id="4056" source="121" target="126" weight="2.10360741013" />
      <edge id="4057" source="121" target="127" weight="60.0145423439" />
      <edge id="4058" source="121" target="128" weight="40.3512186786" />
      <edge id="4059" source="121" target="129" weight="1.61522336872" />
      <edge id="4061" source="121" target="59" weight="0.309418036428" />
      <edge id="4062" source="121" target="58" weight="6.44721367963" />
      <edge id="4063" source="121" target="55" weight="23.3494362209" />
      <edge id="4064" source="121" target="54" weight="44.9174174472" />
      <edge id="4065" source="121" target="57" weight="43.1736863312" />
      <edge id="4066" source="121" target="56" weight="34.4620088706" />
      <edge id="4067" source="121" target="51" weight="0.529697714441" />
      <edge id="4068" source="121" target="50" weight="0.0720326091466" />
      <edge id="4069" source="121" target="53" weight="0.0209968602826" />
      <edge id="4070" source="121" target="52" weight="0.0467636156259" />
      <edge id="188" source="121" target="164" weight="0.20604953309" />
      <edge id="4071" source="121" target="115" weight="0.185629316961" />
      <edge id="4072" source="121" target="114" weight="19.6201257436" />
      <edge id="4073" source="121" target="117" weight="1.34351505248" />
      <edge id="4074" source="121" target="89" weight="2.7044965342" />
      <edge id="4075" source="121" target="111" weight="8.01848712027" />
      <edge id="4076" source="121" target="110" weight="1.8028448299" />
      <edge id="4077" source="121" target="113" weight="77.6642803301" />
      <edge id="4078" source="121" target="112" weight="23.3708591" />
      <edge id="4079" source="121" target="82" weight="0.183373003269" />
      <edge id="4080" source="121" target="83" weight="4.84460494509" />
      <edge id="4081" source="121" target="81" weight="0.0771134805788" />
      <edge id="4082" source="121" target="119" weight="14.5991784349" />
      <edge id="4060" source="121" target="118" weight="0.699711299714" />
      <edge id="4084" source="121" target="84" weight="5.668214732" />
      <edge id="4085" source="121" target="85" weight="98.489406369" />
      <edge id="4086" source="121" target="3" weight="2.70056582704" />
      <edge id="4087" source="121" target="7" weight="8.5424074217" />
      <edge id="4088" source="121" target="108" weight="0.276708030238" />
      <edge id="4089" source="121" target="109" weight="62.7607444359" />
      <edge id="4090" source="121" target="102" weight="21.7307225324" />
      <edge id="4091" source="121" target="103" weight="2.9087470914" />
      <edge id="4092" source="121" target="100" weight="0.831174861649" />
      <edge id="4093" source="121" target="101" weight="0.12865497076" />
      <edge id="4094" source="121" target="106" weight="0.201111027701" />
      <edge id="4095" source="121" target="107" weight="0.393231085407" />
      <edge id="4096" source="121" target="104" weight="1.87043182082" />
      <edge id="4097" source="121" target="105" weight="0.131949733435" />
      <edge id="4098" source="121" target="39" weight="1.04044447239" />
      <edge id="4099" source="121" target="38" weight="51.8608324599" />
      <edge id="4100" source="121" target="33" weight="1.33838751664" />
      <edge id="4101" source="121" target="32" weight="0.408431291837" />
      <edge id="4102" source="121" target="31" weight="25.2909817859" />
      <edge id="4103" source="121" target="30" weight="0.150773485951" />
      <edge id="4104" source="121" target="37" weight="6.41230454691" />
      <edge id="4105" source="121" target="36" weight="1.41174793271" />
      <edge id="4106" source="121" target="35" weight="2.65174119248" />
      <edge id="4107" source="121" target="34" weight="4.28068009814" />
      <edge id="4108" source="121" target="60" weight="1.19430886146" />
      <edge id="4109" source="121" target="61" weight="17.6885033457" />
      <edge id="4110" source="121" target="63" weight="21.8755772879" />
      <edge id="4111" source="121" target="64" weight="47.5864134395" />
      <edge id="4112" source="121" target="65" weight="0.137977629307" />
      <edge id="4113" source="121" target="66" weight="2.21227840685" />
      <edge id="4114" source="121" target="67" weight="19.9936774908" />
      <edge id="4115" source="121" target="68" weight="0.178571428571" />
      <edge id="4116" source="121" target="69" weight="0.0242461110628" />
      <edge id="4117" source="121" target="2" weight="0.364184304738" />
      <edge id="4118" source="121" target="162" weight="2.67750353376" />
      <edge id="4119" source="121" target="6" weight="0.205329972696" />
      <edge id="4120" source="121" target="99" weight="0.0607341467785" />
      <edge id="4121" source="121" target="98" weight="13.7113040815" />
      <edge id="4122" source="121" target="168" weight="0.186172209294" />
      <edge id="4123" source="121" target="91" weight="21.8513781726" />
      <edge id="4124" source="121" target="90" weight="17.9609082161" />
      <edge id="4125" source="121" target="166" weight="41.6039061891" />
      <edge id="4126" source="121" target="160" weight="8.2686883713" />
      <edge id="4127" source="121" target="97" weight="5.20138255535" />
      <edge id="4128" source="121" target="96" weight="20.0885079158" />
      <edge id="4129" source="121" target="11" weight="15.4166652827" />
      <edge id="4130" source="121" target="10" weight="0.316070068545" />
      <edge id="4131" source="121" target="13" weight="2.88101493882" />
      <edge id="4132" source="121" target="12" weight="35.1495398372" />
      <edge id="4133" source="121" target="15" weight="1.08647999399" />
      <edge id="4134" source="121" target="14" weight="1.84046310832" />
      <edge id="4135" source="121" target="17" weight="0.312421935653" />
      <edge id="4136" source="121" target="19" weight="19.125449826" />
      <edge id="4137" source="121" target="18" weight="0.0934213956722" />
      <edge id="4138" source="121" target="88" weight="4.03374742595" />
      <edge id="4139" source="121" target="116" weight="1.08566788469" />
      <edge id="4140" source="121" target="151" weight="50.097904421" />
      <edge id="4141" source="121" target="150" weight="140.068122461" />
      <edge id="4142" source="121" target="152" weight="37.8291491624" />
      <edge id="4143" source="121" target="155" weight="2.48171809525" />
      <edge id="4144" source="121" target="154" weight="1.54188294164" />
      <edge id="4145" source="121" target="157" weight="15.0170506513" />
      <edge id="4146" source="121" target="156" weight="21.9747059833" />
      <edge id="4147" source="121" target="159" weight="1.54340318639" />
      <edge id="4148" source="121" target="48" weight="0.516964022367" />
      <edge id="4149" source="121" target="49" weight="0.947700337066" />
      <edge id="4150" source="121" target="46" weight="182.143907058" />
      <edge id="4151" source="121" target="86" weight="4.36540862576" />
      <edge id="4152" source="121" target="44" weight="1.92743420171" />
      <edge id="4153" source="121" target="45" weight="0.842186297152" />
      <edge id="4154" source="121" target="42" weight="18.4623071014" />
      <edge id="4155" source="121" target="43" weight="9.05245192484" />
      <edge id="4156" source="121" target="40" weight="9.74919330321" />
      <edge id="4083" source="121" target="87" weight="20.818961065" />
      <edge id="4158" source="121" target="1" weight="2.83984229758" />
      <edge id="4159" source="121" target="5" weight="18.1355728317" />
      <edge id="4160" source="121" target="9" weight="3.3933264249" />
      <edge id="4161" source="121" target="146" weight="6.41609068409" />
      <edge id="4162" source="121" target="147" weight="41.2207328156" />
      <edge id="4163" source="121" target="144" weight="5.58882617413" />
      <edge id="4164" source="121" target="145" weight="1.67136199328" />
      <edge id="4165" source="121" target="142" weight="0.389407629613" />
      <edge id="4166" source="121" target="143" weight="1.03835802239" />
      <edge id="4167" source="121" target="140" weight="16.7180592279" />
      <edge id="4168" source="121" target="141" weight="167.239170346" />
      <edge id="4169" source="121" target="148" weight="0.114538104507" />
      <edge id="4170" source="121" target="149" weight="1.19117999567" />
      <edge id="4171" source="121" target="77" weight="9.13838996524" />
      <edge id="4172" source="121" target="76" weight="3.43218377906" />
      <edge id="4173" source="121" target="74" weight="0.674989849777" />
      <edge id="4174" source="121" target="73" weight="4.45308780399" />
      <edge id="4175" source="121" target="72" weight="1.24684016923" />
      <edge id="4176" source="121" target="71" weight="8.62770487529" />
      <edge id="4177" source="121" target="79" weight="0.326410011297" />
      <edge id="4178" source="121" target="78" weight="16.9908355616" />
      <edge id="4157" source="121" target="41" weight="0.780401315063" />
      <edge id="4179" source="121" target="47" weight="0.191138437151" />
      <edge id="4182" source="122" target="160" weight="16.5817889717" />
      <edge id="4183" source="122" target="94" weight="0.154203666842" />
      <edge id="4184" source="122" target="162" weight="3.21438964643" />
      <edge id="4185" source="122" target="96" weight="5.26397088144" />
      <edge id="4187" source="122" target="123" weight="74.6231007259" />
      <edge id="4188" source="122" target="124" weight="0.600226465347" />
      <edge id="4189" source="122" target="125" weight="41.6418605214" />
      <edge id="4190" source="122" target="126" weight="3.72715976258" />
      <edge id="4191" source="122" target="128" weight="0.675196931666" />
      <edge id="4192" source="122" target="59" weight="2.15955391776" />
      <edge id="4193" source="122" target="58" weight="0.149408073028" />
      <edge id="4194" source="122" target="55" weight="0.163174562844" />
      <edge id="4195" source="122" target="54" weight="0.16420245171" />
      <edge id="4196" source="122" target="57" weight="4.7247040534" />
      <edge id="4197" source="122" target="56" weight="0.854038577169" />
      <edge id="4198" source="122" target="51" weight="0.0737105465743" />
      <edge id="4199" source="122" target="50" weight="0.634518504966" />
      <edge id="4200" source="122" target="53" weight="0.197407896316" />
      <edge id="4201" source="122" target="52" weight="1.79986082493" />
      <edge id="189" source="122" target="164" weight="0.613622548476" />
      <edge id="4203" source="122" target="114" weight="1.27574519857" />
      <edge id="4204" source="122" target="117" weight="0.0721228849154" />
      <edge id="4205" source="122" target="116" weight="1.7450699883" />
      <edge id="4206" source="122" target="111" weight="11.3745440907" />
      <edge id="4207" source="122" target="110" weight="1.21873536475" />
      <edge id="4208" source="122" target="113" weight="0.61193008802" />
      <edge id="4209" source="122" target="112" weight="55.4607980402" />
      <edge id="4210" source="122" target="82" weight="47.0876647416" />
      <edge id="4211" source="122" target="83" weight="0.986423885199" />
      <edge id="4212" source="122" target="81" weight="0.225085592951" />
      <edge id="4213" source="122" target="86" weight="0.805246649558" />
      <edge id="4214" source="122" target="87" weight="0.111281657713" />
      <edge id="4215" source="122" target="85" weight="38.6545093399" />
      <edge id="4216" source="122" target="3" weight="7.81580966999" />
      <edge id="4217" source="122" target="109" weight="20.7185820186" />
      <edge id="4218" source="122" target="102" weight="2.44786459688" />
      <edge id="4219" source="122" target="103" weight="0.420015732681" />
      <edge id="4220" source="122" target="100" weight="1.69611576542" />
      <edge id="4221" source="122" target="101" weight="21.9328985294" />
      <edge id="4222" source="122" target="106" weight="0.392640308011" />
      <edge id="4223" source="122" target="107" weight="3.017131741" />
      <edge id="4224" source="122" target="104" weight="36.2195140823" />
      <edge id="4225" source="122" target="105" weight="0.674713710925" />
      <edge id="4226" source="122" target="39" weight="86.196327126" />
      <edge id="4227" source="122" target="38" weight="0.117059181368" />
      <edge id="4228" source="122" target="33" weight="24.1418787658" />
      <edge id="4229" source="122" target="32" weight="2.7319116527" />
      <edge id="4230" source="122" target="30" weight="0.495334660325" />
      <edge id="4231" source="122" target="37" weight="12.039590172" />
      <edge id="4232" source="122" target="36" weight="0.274332810047" />
      <edge id="4233" source="122" target="35" weight="4.27903773777" />
      <edge id="4234" source="122" target="34" weight="3.3792541046" />
      <edge id="4235" source="122" target="60" weight="0.926963931861" />
      <edge id="4236" source="122" target="61" weight="0.741085504091" />
      <edge id="4237" source="122" target="62" weight="1.13971611467" />
      <edge id="4238" source="122" target="63" weight="3.07408505557" />
      <edge id="4239" source="122" target="64" weight="4.84966755331" />
      <edge id="4240" source="122" target="65" weight="0.204279579446" />
      <edge id="4241" source="122" target="66" weight="0.101493881841" />
      <edge id="4242" source="122" target="67" weight="0.0331163804576" />
      <edge id="4243" source="122" target="68" weight="0.0664811972371" />
      <edge id="4244" source="122" target="69" weight="1.10757721961" />
      <edge id="4245" source="122" target="2" weight="3.92169950682" />
      <edge id="4246" source="122" target="167" weight="0.336631524263" />
      <edge id="4247" source="122" target="6" weight="15.0337282895" />
      <edge id="4248" source="122" target="99" weight="0.303130395616" />
      <edge id="4249" source="122" target="98" weight="6.93977578865" />
      <edge id="4250" source="122" target="168" weight="4.5900738657" />
      <edge id="4251" source="122" target="91" weight="0.883743944532" />
      <edge id="4181" source="122" target="90" weight="2.04952785166" />
      <edge id="4252" source="122" target="166" weight="2.35753620518" />
      <edge id="4253" source="122" target="92" weight="7.39058442195" />
      <edge id="4254" source="122" target="97" weight="11.2110393655" />
      <edge id="4255" source="122" target="11" weight="2.14065575454" />
      <edge id="4256" source="122" target="10" weight="0.0607126815392" />
      <edge id="4257" source="122" target="13" weight="0.141186442506" />
      <edge id="4258" source="122" target="12" weight="2.05905359436" />
      <edge id="4259" source="122" target="15" weight="0.388210104481" />
      <edge id="4260" source="122" target="14" weight="20.4613384117" />
      <edge id="4261" source="122" target="17" weight="40.2879195326" />
      <edge id="4262" source="122" target="16" weight="0.413577163487" />
      <edge id="4263" source="122" target="19" weight="4.70510278477" />
      <edge id="4264" source="122" target="18" weight="0.526946107784" />
      <edge id="4265" source="122" target="88" weight="0.275803346661" />
      <edge id="4266" source="122" target="89" weight="23.7896870678" />
      <edge id="4267" source="122" target="153" weight="3.80204847886" />
      <edge id="4268" source="122" target="152" weight="0.266065021203" />
      <edge id="4269" source="122" target="155" weight="0.969428757529" />
      <edge id="4270" source="122" target="154" weight="0.194730125366" />
      <edge id="4271" source="122" target="157" weight="37.1286180178" />
      <edge id="4272" source="122" target="156" weight="0.144073042402" />
      <edge id="4273" source="122" target="159" weight="1.2006820031" />
      <edge id="4274" source="122" target="158" weight="0.500757444781" />
      <edge id="4275" source="122" target="48" weight="0.036557501904" />
      <edge id="4276" source="122" target="49" weight="25.5270349352" />
      <edge id="4277" source="122" target="46" weight="0.0367993153616" />
      <edge id="4186" source="122" target="119" weight="0.603253706126" />
      <edge id="4279" source="122" target="45" weight="32.5219883939" />
      <edge id="4280" source="122" target="42" weight="0.35679670311" />
      <edge id="4281" source="122" target="43" weight="0.340693627745" />
      <edge id="4282" source="122" target="41" weight="0.521623262319" />
      <edge id="4283" source="122" target="9" weight="1.79238618524" />
      <edge id="4284" source="122" target="146" weight="0.689368347396" />
      <edge id="4285" source="122" target="147" weight="4.01136756137" />
      <edge id="4286" source="122" target="144" weight="2.63929134449" />
      <edge id="4287" source="122" target="142" weight="0.541773595666" />
      <edge id="4288" source="122" target="143" weight="8.93270111256" />
      <edge id="4289" source="122" target="140" weight="31.2363936641" />
      <edge id="4290" source="122" target="148" weight="0.987806498344" />
      <edge id="4291" source="122" target="149" weight="10.0276910887" />
      <edge id="4292" source="122" target="77" weight="52.9197437408" />
      <edge id="4293" source="122" target="75" weight="0.329616730812" />
      <edge id="4294" source="122" target="74" weight="13.3946137251" />
      <edge id="4295" source="122" target="71" weight="0.92985162265" />
      <edge id="4296" source="122" target="70" weight="4.92415589361" />
      <edge id="4297" source="122" target="79" weight="2.75455905625" />
      <edge id="4298" source="122" target="78" weight="0.4181711146" />
      <edge id="4278" source="122" target="47" weight="45.6806382858" />
      <edge id="4300" source="123" target="90" weight="8.83402145007" />
      <edge id="4302" source="123" target="160" weight="0.338562819835" />
      <edge id="4303" source="123" target="94" weight="1.0969926298" />
      <edge id="4304" source="123" target="96" weight="10.9462904177" />
      <edge id="4305" source="123" target="124" weight="18.0797902023" />
      <edge id="4306" source="123" target="125" weight="3.15001323036" />
      <edge id="4307" source="123" target="126" weight="7.38142768167" />
      <edge id="4308" source="123" target="128" weight="1.17251982503" />
      <edge id="4309" source="123" target="129" weight="0.376840103732" />
      <edge id="4310" source="123" target="118" weight="0.377535101404" />
      <edge id="4311" source="123" target="59" weight="0.195246557086" />
      <edge id="4312" source="123" target="54" weight="1.04413423548" />
      <edge id="4313" source="123" target="57" weight="0.893425813591" />
      <edge id="4314" source="123" target="56" weight="0.157905977149" />
      <edge id="4315" source="123" target="51" weight="0.518359758247" />
      <edge id="4316" source="123" target="50" weight="0.236703207471" />
      <edge id="4317" source="123" target="53" weight="9.20200396589" />
      <edge id="4318" source="123" target="52" weight="0.101053273758" />
      <edge id="190" source="123" target="164" weight="0.738865777446" />
      <edge id="4319" source="123" target="115" weight="12.3840863845" />
      <edge id="4320" source="123" target="114" weight="27.8626484109" />
      <edge id="4321" source="123" target="88" weight="3.14006693423" />
      <edge id="4322" source="123" target="116" weight="1.62183320648" />
      <edge id="4323" source="123" target="111" weight="12.5170301876" />
      <edge id="4324" source="123" target="110" weight="1.1589793557" />
      <edge id="4325" source="123" target="113" weight="0.0383729854183" />
      <edge id="4326" source="123" target="112" weight="0.226093833003" />
      <edge id="4327" source="123" target="82" weight="0.168332319458" />
      <edge id="4328" source="123" target="83" weight="10.4223206451" />
      <edge id="4329" source="123" target="80" weight="60.6994582264" />
      <edge id="4330" source="123" target="81" weight="1.77969746037" />
      <edge id="4331" source="123" target="119" weight="3.06276041366" />
      <edge id="4332" source="123" target="87" weight="0.363761877208" />
      <edge id="4333" source="123" target="84" weight="13.100853041" />
      <edge id="4334" source="123" target="85" weight="6.64950917334" />
      <edge id="4336" source="123" target="3" weight="4.1848992902" />
      <edge id="4337" source="123" target="7" weight="0.850704422807" />
      <edge id="4301" source="123" target="92" weight="12.9850469154" />
      <edge id="4338" source="123" target="108" weight="1.11217563319" />
      <edge id="4339" source="123" target="109" weight="16.6905364445" />
      <edge id="4340" source="123" target="102" weight="9.89842484508" />
      <edge id="4341" source="123" target="103" weight="2.27259766182" />
      <edge id="4342" source="123" target="106" weight="1.40546097518" />
      <edge id="4343" source="123" target="107" weight="3.18155531219" />
      <edge id="4344" source="123" target="104" weight="11.0625254196" />
      <edge id="4345" source="123" target="105" weight="3.51585391266" />
      <edge id="4346" source="123" target="39" weight="2.14635424465" />
      <edge id="4347" source="123" target="38" weight="0.626441083995" />
      <edge id="4348" source="123" target="33" weight="0.0999619192688" />
      <edge id="4349" source="123" target="32" weight="52.9522696436" />
      <edge id="4350" source="123" target="31" weight="0.492818006812" />
      <edge id="4351" source="123" target="30" weight="41.037046592" />
      <edge id="4352" source="123" target="37" weight="10.5074711791" />
      <edge id="4353" source="123" target="36" weight="0.658853688203" />
      <edge id="4354" source="123" target="35" weight="1.22174253077" />
      <edge id="4355" source="123" target="34" weight="1.64790400461" />
      <edge id="4356" source="123" target="61" weight="2.55382215289" />
      <edge id="4357" source="123" target="62" weight="0.0749767873723" />
      <edge id="4358" source="123" target="63" weight="5.01530889272" />
      <edge id="4359" source="123" target="64" weight="31.9581409881" />
      <edge id="4360" source="123" target="65" weight="0.902865300584" />
      <edge id="4361" source="123" target="66" weight="3.93924109097" />
      <edge id="4362" source="123" target="67" weight="11.2740252687" />
      <edge id="4363" source="123" target="68" weight="1.10755938417" />
      <edge id="4364" source="123" target="69" weight="0.188590972587" />
      <edge id="4365" source="123" target="2" weight="36.2151347537" />
      <edge id="4366" source="123" target="162" weight="14.8374803133" />
      <edge id="4367" source="123" target="6" weight="0.493877455522" />
      <edge id="4368" source="123" target="99" weight="0.648274603222" />
      <edge id="4369" source="123" target="98" weight="10.2274975064" />
      <edge id="4370" source="123" target="168" weight="0.0389056624559" />
      <edge id="4335" source="123" target="91" weight="0.293879907621" />
      <edge id="4371" source="123" target="166" weight="0.191795178919" />
      <edge id="4372" source="123" target="167" weight="0.250256250255" />
      <edge id="4373" source="123" target="97" weight="10.8015042458" />
      <edge id="4374" source="123" target="11" weight="17.6253177713" />
      <edge id="4375" source="123" target="10" weight="33.9579207921" />
      <edge id="4376" source="123" target="13" weight="5.98405318282" />
      <edge id="4377" source="123" target="12" weight="0.780318170348" />
      <edge id="4378" source="123" target="14" weight="1.1214526476" />
      <edge id="4379" source="123" target="17" weight="80.9056282812" />
      <edge id="4380" source="123" target="16" weight="1.2991286972" />
      <edge id="4381" source="123" target="19" weight="1.52267161575" />
      <edge id="4382" source="123" target="18" weight="3.29062597029" />
      <edge id="4383" source="123" target="117" weight="4.14073246118" />
      <edge id="4384" source="123" target="151" weight="0.389624007441" />
      <edge id="4385" source="123" target="153" weight="0.3110247294" />
      <edge id="4386" source="123" target="152" weight="9.10438187195" />
      <edge id="4387" source="123" target="155" weight="52.932785978" />
      <edge id="4388" source="123" target="157" weight="0.106816450876" />
      <edge id="4389" source="123" target="156" weight="0.173370417915" />
      <edge id="4390" source="123" target="159" weight="1.24713115301" />
      <edge id="4391" source="123" target="158" weight="1.03480139206" />
      <edge id="4392" source="123" target="48" weight="43.8077795087" />
      <edge id="4393" source="123" target="49" weight="0.118191104325" />
      <edge id="4394" source="123" target="46" weight="23.1512688085" />
      <edge id="4395" source="123" target="86" weight="3.3858091914" />
      <edge id="4396" source="123" target="44" weight="0.078650626689" />
      <edge id="4397" source="123" target="45" weight="4.9649340698" />
      <edge id="4398" source="123" target="42" weight="7.28732607373" />
      <edge id="4399" source="123" target="43" weight="3.13363392172" />
      <edge id="4400" source="123" target="40" weight="2.49469083078" />
      <edge id="4401" source="123" target="41" weight="2.19341833573" />
      <edge id="4402" source="123" target="1" weight="12.936192993" />
      <edge id="4403" source="123" target="5" weight="1.56904125315" />
      <edge id="4404" source="123" target="9" weight="5.88849439818" />
      <edge id="4405" source="123" target="146" weight="4.14628408845" />
      <edge id="4406" source="123" target="147" weight="1.25086427899" />
      <edge id="4407" source="123" target="144" weight="18.0064842281" />
      <edge id="4408" source="123" target="145" weight="1.27993618083" />
      <edge id="4409" source="123" target="142" weight="0.246798787362" />
      <edge id="4410" source="123" target="143" weight="2.98196490263" />
      <edge id="4411" source="123" target="140" weight="0.801785875382" />
      <edge id="4412" source="123" target="141" weight="37.0739304446" />
      <edge id="4413" source="123" target="148" weight="0.52443162989" />
      <edge id="4414" source="123" target="149" weight="1.17541958976" />
      <edge id="4415" source="123" target="77" weight="35.9049168554" />
      <edge id="4416" source="123" target="76" weight="0.916275605491" />
      <edge id="4417" source="123" target="73" weight="41.8959224408" />
      <edge id="4418" source="123" target="72" weight="0.211018961716" />
      <edge id="4419" source="123" target="71" weight="0.426084364074" />
      <edge id="4420" source="123" target="79" weight="3.29878685715" />
      <edge id="4421" source="123" target="78" weight="0.0595602560534" />
      <edge id="4422" source="123" target="47" weight="0.846877673225" />
      <edge id="4425" source="124" target="166" weight="0.15874426181" />
      <edge id="4426" source="124" target="97" weight="4.56167801893" />
      <edge id="4427" source="124" target="125" weight="1.719352783" />
      <edge id="4428" source="124" target="126" weight="0.641264239007" />
      <edge id="4429" source="124" target="127" weight="3.20872542883" />
      <edge id="4430" source="124" target="129" weight="4.93076626605" />
      <edge id="4432" source="124" target="59" weight="0.876417987099" />
      <edge id="4433" source="124" target="58" weight="0.143509507411" />
      <edge id="4434" source="124" target="55" weight="3.58165459704" />
      <edge id="4435" source="124" target="54" weight="5.33696126288" />
      <edge id="4436" source="124" target="57" weight="5.43175753669" />
      <edge id="4437" source="124" target="56" weight="1.35483856521" />
      <edge id="4438" source="124" target="51" weight="0.477404581549" />
      <edge id="4439" source="124" target="50" weight="2.49184717795" />
      <edge id="4440" source="124" target="53" weight="1.18024447135" />
      <edge id="4441" source="124" target="52" weight="3.27781969267" />
      <edge id="191" source="124" target="164" weight="3.26203601551" />
      <edge id="4443" source="124" target="115" weight="1.66862912185" />
      <edge id="4444" source="124" target="114" weight="7.79081632653" />
      <edge id="4445" source="124" target="88" weight="4.24628459341" />
      <edge id="4446" source="124" target="116" weight="36.8838224644" />
      <edge id="4447" source="124" target="111" weight="20.5299463905" />
      <edge id="4448" source="124" target="110" weight="3.37316516255" />
      <edge id="4449" source="124" target="113" weight="33.9646888495" />
      <edge id="4450" source="124" target="112" weight="6.54789933984" />
      <edge id="4451" source="124" target="82" weight="0.648865954638" />
      <edge id="4452" source="124" target="83" weight="1.98481761135" />
      <edge id="4453" source="124" target="80" weight="0.617997916322" />
      <edge id="4454" source="124" target="81" weight="0.641729848313" />
      <edge id="4455" source="124" target="119" weight="4.60064777847" />
      <edge id="4456" source="124" target="118" weight="14.3230394583" />
      <edge id="4457" source="124" target="84" weight="0.182852922777" />
      <edge id="4458" source="124" target="3" weight="0.83048484362" />
      <edge id="4459" source="124" target="7" weight="0.636237134948" />
      <edge id="4460" source="124" target="92" weight="2.75265877805" />
      <edge id="4461" source="124" target="108" weight="0.627508416071" />
      <edge id="4462" source="124" target="109" weight="35.555999859" />
      <edge id="4463" source="124" target="102" weight="0.395689956824" />
      <edge id="4464" source="124" target="103" weight="6.65405373985" />
      <edge id="4465" source="124" target="100" weight="0.180016515277" />
      <edge id="4466" source="124" target="101" weight="1.58185969915" />
      <edge id="4467" source="124" target="106" weight="1.34085666819" />
      <edge id="4468" source="124" target="104" weight="5.65866084621" />
      <edge id="4469" source="124" target="105" weight="8.2782824159" />
      <edge id="4470" source="124" target="39" weight="1.53174689596" />
      <edge id="4471" source="124" target="38" weight="0.836818879509" />
      <edge id="4472" source="124" target="33" weight="17.2212247526" />
      <edge id="4473" source="124" target="32" weight="10.0794012026" />
      <edge id="4474" source="124" target="31" weight="2.16798956181" />
      <edge id="4475" source="124" target="30" weight="0.139637712167" />
      <edge id="4476" source="124" target="37" weight="0.322695496567" />
      <edge id="4477" source="124" target="36" weight="8.92867367587" />
      <edge id="4478" source="124" target="35" weight="0.397660549279" />
      <edge id="4479" source="124" target="34" weight="3.32188067039" />
      <edge id="4480" source="124" target="60" weight="0.200969904436" />
      <edge id="4481" source="124" target="61" weight="1.36374133949" />
      <edge id="4482" source="124" target="62" weight="1.842061103" />
      <edge id="4483" source="124" target="63" weight="1.36028961567" />
      <edge id="4484" source="124" target="64" weight="0.132233373403" />
      <edge id="4485" source="124" target="65" weight="0.336987413723" />
      <edge id="4486" source="124" target="66" weight="5.00739357519" />
      <edge id="4487" source="124" target="67" weight="34.8148694889" />
      <edge id="4488" source="124" target="68" weight="2.94291989539" />
      <edge id="4489" source="124" target="69" weight="35.4274122213" />
      <edge id="4490" source="124" target="2" weight="4.31348378441" />
      <edge id="4491" source="124" target="6" weight="0.289760884489" />
      <edge id="4492" source="124" target="99" weight="12.8375587855" />
      <edge id="4493" source="124" target="98" weight="2.21441811762" />
      <edge id="4494" source="124" target="168" weight="1.60355717963" />
      <edge id="4431" source="124" target="91" weight="0.109729009329" />
      <edge id="4442" source="124" target="90" weight="23.3823790592" />
      <edge id="4495" source="124" target="167" weight="19.4455016698" />
      <edge id="4496" source="124" target="160" weight="4.33157761171" />
      <edge id="4497" source="124" target="94" weight="1.26824559784" />
      <edge id="4498" source="124" target="162" weight="57.6600173479" />
      <edge id="4499" source="124" target="96" weight="0.742963030882" />
      <edge id="4500" source="124" target="11" weight="11.9995130525" />
      <edge id="4501" source="124" target="10" weight="0.865776231098" />
      <edge id="4502" source="124" target="13" weight="1.78598525154" />
      <edge id="4503" source="124" target="12" weight="1.24741509751" />
      <edge id="4504" source="124" target="15" weight="2.87563400601" />
      <edge id="4505" source="124" target="14" weight="16.2762752498" />
      <edge id="4506" source="124" target="17" weight="3.64225192913" />
      <edge id="4507" source="124" target="16" weight="0.180479761466" />
      <edge id="4508" source="124" target="19" weight="5.11577708006" />
      <edge id="4509" source="124" target="18" weight="7.72604552678" />
      <edge id="4510" source="124" target="117" weight="2.22919204222" />
      <edge id="4511" source="124" target="89" weight="0.346379906443" />
      <edge id="4512" source="124" target="151" weight="9.45774386284" />
      <edge id="4513" source="124" target="150" weight="6.01892674712" />
      <edge id="4514" source="124" target="153" weight="0.11460561974" />
      <edge id="4515" source="124" target="152" weight="0.719454818716" />
      <edge id="4516" source="124" target="155" weight="2.52093166193" />
      <edge id="4517" source="124" target="154" weight="0.308413958283" />
      <edge id="4518" source="124" target="157" weight="6.3928063238" />
      <edge id="4519" source="124" target="159" weight="30.5453574626" />
      <edge id="4520" source="124" target="158" weight="2.43960911412" />
      <edge id="4521" source="124" target="48" weight="0.122990859359" />
      <edge id="4522" source="124" target="49" weight="46.6292942247" />
      <edge id="4523" source="124" target="46" weight="3.29403764255" />
      <edge id="4524" source="124" target="47" weight="8.52944175473" />
      <edge id="4525" source="124" target="44" weight="2.48931289033" />
      <edge id="4526" source="124" target="45" weight="0.401756547423" />
      <edge id="4527" source="124" target="42" weight="12.2046297874" />
      <edge id="4528" source="124" target="43" weight="20.7331240188" />
      <edge id="4529" source="124" target="40" weight="0.468105694419" />
      <edge id="4530" source="124" target="41" weight="1.12608392" />
      <edge id="4531" source="124" target="1" weight="0.0138994668698" />
      <edge id="4532" source="124" target="5" weight="5.83332977136" />
      <edge id="4533" source="124" target="9" weight="1.44847794205" />
      <edge id="4534" source="124" target="146" weight="1.45205382196" />
      <edge id="4535" source="124" target="147" weight="2.52762389579" />
      <edge id="4536" source="124" target="144" weight="33.6566962271" />
      <edge id="4537" source="124" target="145" weight="0.54086722947" />
      <edge id="4538" source="124" target="142" weight="11.5073070178" />
      <edge id="4539" source="124" target="143" weight="1.14172865526" />
      <edge id="4540" source="124" target="140" weight="16.1350962767" />
      <edge id="4541" source="124" target="141" weight="0.478953884246" />
      <edge id="4542" source="124" target="148" weight="1.21502390937" />
      <edge id="4543" source="124" target="149" weight="0.999647720971" />
      <edge id="4544" source="124" target="76" weight="1.84569489689" />
      <edge id="4545" source="124" target="75" weight="1.9850116992" />
      <edge id="4546" source="124" target="74" weight="29.0605428466" />
      <edge id="4547" source="124" target="72" weight="1.9908113768" />
      <edge id="4548" source="124" target="71" weight="0.677335559885" />
      <edge id="4549" source="124" target="70" weight="0.136087664742" />
      <edge id="4550" source="124" target="79" weight="4.57259859368" />
      <edge id="4551" source="124" target="78" weight="4.06318038483" />
      <edge id="4554" source="125" target="166" weight="0.0575442648191" />
      <edge id="4556" source="125" target="160" weight="1.19761335858" />
      <edge id="4557" source="125" target="94" weight="0.0341047503045" />
      <edge id="4558" source="125" target="162" weight="13.6300578035" />
      <edge id="4559" source="125" target="126" weight="74.0165770541" />
      <edge id="4560" source="125" target="127" weight="3.27474141468" />
      <edge id="4561" source="125" target="129" weight="0.44117268516" />
      <edge id="4563" source="125" target="58" weight="5.68005967721" />
      <edge id="4564" source="125" target="55" weight="0.197332762801" />
      <edge id="4565" source="125" target="54" weight="0.44935262757" />
      <edge id="4566" source="125" target="57" weight="1.94080432828" />
      <edge id="4567" source="125" target="56" weight="8.13967532599" />
      <edge id="4568" source="125" target="51" weight="0.688747472867" />
      <edge id="4569" source="125" target="50" weight="65.6149407369" />
      <edge id="4570" source="125" target="53" weight="2.51758082135" />
      <edge id="4571" source="125" target="52" weight="0.552930463185" />
      <edge id="192" source="125" target="164" weight="1.67853861448" />
      <edge id="4572" source="125" target="115" weight="18.1074934654" />
      <edge id="4573" source="125" target="114" weight="0.803589907867" />
      <edge id="4574" source="125" target="117" weight="0.734835238848" />
      <edge id="4575" source="125" target="89" weight="26.7122743684" />
      <edge id="4576" source="125" target="111" weight="0.191966982299" />
      <edge id="4577" source="125" target="110" weight="0.967219665779" />
      <edge id="4578" source="125" target="113" weight="130.139198277" />
      <edge id="4579" source="125" target="82" weight="27.8960088153" />
      <edge id="4580" source="125" target="83" weight="0.234196496573" />
      <edge id="4581" source="125" target="80" weight="3.05544816118" />
      <edge id="4582" source="125" target="81" weight="2.36293569944" />
      <edge id="4583" source="125" target="86" weight="1.58635403342" />
      <edge id="4584" source="125" target="118" weight="7.37858803378" />
      <edge id="4585" source="125" target="84" weight="1.65808122926" />
      <edge id="4586" source="125" target="85" weight="28.3777471014" />
      <edge id="4587" source="125" target="3" weight="11.6484984889" />
      <edge id="4588" source="125" target="7" weight="2.163138678" />
      <edge id="4555" source="125" target="92" weight="0.167032020652" />
      <edge id="4589" source="125" target="108" weight="1.73091115959" />
      <edge id="4590" source="125" target="109" weight="0.207615699587" />
      <edge id="4591" source="125" target="102" weight="0.331825939048" />
      <edge id="4592" source="125" target="103" weight="0.125517044644" />
      <edge id="4593" source="125" target="100" weight="0.0371860282575" />
      <edge id="4594" source="125" target="101" weight="1.40785149218" />
      <edge id="4595" source="125" target="106" weight="59.2047524716" />
      <edge id="4596" source="125" target="107" weight="0.0920951650038" />
      <edge id="4597" source="125" target="104" weight="0.506976817074" />
      <edge id="4598" source="125" target="105" weight="0.429753656659" />
      <edge id="4599" source="125" target="39" weight="0.345477646517" />
      <edge id="4600" source="125" target="38" weight="107.554319932" />
      <edge id="4601" source="125" target="33" weight="20.13461933" />
      <edge id="4602" source="125" target="32" weight="0.903653241503" />
      <edge id="4603" source="125" target="31" weight="0.380776340111" />
      <edge id="4604" source="125" target="30" weight="2.67842054186" />
      <edge id="4605" source="125" target="37" weight="0.00532782429053" />
      <edge id="4606" source="125" target="36" weight="35.2722627512" />
      <edge id="4607" source="125" target="35" weight="3.90851452333" />
      <edge id="4608" source="125" target="60" weight="1.61168905702" />
      <edge id="4609" source="125" target="61" weight="1.75258310219" />
      <edge id="4610" source="125" target="62" weight="0.666290357042" />
      <edge id="4611" source="125" target="63" weight="26.1328321916" />
      <edge id="4612" source="125" target="64" weight="2.37518858105" />
      <edge id="4613" source="125" target="65" weight="0.941937170539" />
      <edge id="4614" source="125" target="66" weight="5.97902637179" />
      <edge id="4615" source="125" target="67" weight="47.1459714631" />
      <edge id="4616" source="125" target="68" weight="0.524035999699" />
      <edge id="4617" source="125" target="69" weight="10.82032891" />
      <edge id="4618" source="125" target="2" weight="0.249380996595" />
      <edge id="4619" source="125" target="6" weight="67.3151969783" />
      <edge id="4620" source="125" target="99" weight="41.8810593576" />
      <edge id="4621" source="125" target="98" weight="0.604562148616" />
      <edge id="4622" source="125" target="168" weight="1.8467377072" />
      <edge id="4562" source="125" target="91" weight="27.9136312763" />
      <edge id="4623" source="125" target="90" weight="6.06058553472" />
      <edge id="4624" source="125" target="167" weight="35.5934116209" />
      <edge id="4625" source="125" target="97" weight="1.06135004094" />
      <edge id="4626" source="125" target="96" weight="0.71953541508" />
      <edge id="4627" source="125" target="11" weight="17.1101446124" />
      <edge id="4628" source="125" target="10" weight="43.9490034339" />
      <edge id="4629" source="125" target="13" weight="25.143190286" />
      <edge id="4630" source="125" target="12" weight="44.4146547752" />
      <edge id="4631" source="125" target="15" weight="5.73407800647" />
      <edge id="4632" source="125" target="14" weight="6.56120905274" />
      <edge id="4633" source="125" target="17" weight="37.897032957" />
      <edge id="4634" source="125" target="16" weight="0.468994301303" />
      <edge id="4635" source="125" target="19" weight="35.560394949" />
      <edge id="4636" source="125" target="18" weight="1.97351335322" />
      <edge id="4637" source="125" target="88" weight="5.13427825152" />
      <edge id="4638" source="125" target="116" weight="0.814846872971" />
      <edge id="4639" source="125" target="151" weight="0.0467940174737" />
      <edge id="4640" source="125" target="153" weight="1.11283729988" />
      <edge id="4641" source="125" target="152" weight="38.064647747" />
      <edge id="4642" source="125" target="155" weight="79.4353622208" />
      <edge id="4643" source="125" target="154" weight="49.13005869" />
      <edge id="4644" source="125" target="157" weight="12.7248953697" />
      <edge id="4645" source="125" target="156" weight="2.20812167431" />
      <edge id="4646" source="125" target="159" weight="3.10414541814" />
      <edge id="4647" source="125" target="158" weight="57.5634979528" />
      <edge id="4648" source="125" target="48" weight="0.87925272852" />
      <edge id="4649" source="125" target="49" weight="36.3809812107" />
      <edge id="4650" source="125" target="46" weight="0.0533890436397" />
      <edge id="4651" source="125" target="119" weight="0.380165139723" />
      <edge id="4652" source="125" target="44" weight="0.521069588004" />
      <edge id="4653" source="125" target="45" weight="1.35713380357" />
      <edge id="4654" source="125" target="42" weight="6.40520696708" />
      <edge id="4655" source="125" target="43" weight="1.09270866898" />
      <edge id="4656" source="125" target="40" weight="4.42644468903" />
      <edge id="4657" source="125" target="87" weight="0.529512566641" />
      <edge id="4658" source="125" target="1" weight="27.5650328285" />
      <edge id="4659" source="125" target="5" weight="1.67513471901" />
      <edge id="4660" source="125" target="146" weight="0.783787429241" />
      <edge id="4661" source="125" target="147" weight="0.284551338432" />
      <edge id="4662" source="125" target="144" weight="5.06324699327" />
      <edge id="4663" source="125" target="145" weight="2.22866152006" />
      <edge id="4664" source="125" target="142" weight="26.5454940198" />
      <edge id="4665" source="125" target="143" weight="0.756835030904" />
      <edge id="4666" source="125" target="140" weight="0.361656200942" />
      <edge id="4667" source="125" target="141" weight="0.259554208533" />
      <edge id="4668" source="125" target="148" weight="109.4648777" />
      <edge id="4669" source="125" target="149" weight="0.722768560919" />
      <edge id="4670" source="125" target="77" weight="5.56368790876" />
      <edge id="4671" source="125" target="76" weight="50.8733387186" />
      <edge id="4672" source="125" target="75" weight="1.13513380036" />
      <edge id="4673" source="125" target="74" weight="4.82111478132" />
      <edge id="4674" source="125" target="73" weight="0.374871314689" />
      <edge id="4675" source="125" target="72" weight="0.971215079113" />
      <edge id="4676" source="125" target="71" weight="3.69038326495" />
      <edge id="4677" source="125" target="79" weight="2.00623076346" />
      <edge id="4678" source="125" target="78" weight="0.725033031758" />
      <edge id="4679" source="125" target="41" weight="9.82476452119" />
      <edge id="4680" source="125" target="47" weight="0.517163465717" />
      <edge id="193" source="126" target="164" weight="5.39949529477" />
      <edge id="4683" source="126" target="92" weight="1.28674908087" />
      <edge id="4684" source="126" target="127" weight="36.8716700471" />
      <edge id="4685" source="126" target="128" weight="1.8465645311" />
      <edge id="4686" source="126" target="129" weight="2.52280963423" />
      <edge id="4688" source="126" target="58" weight="3.37158222716" />
      <edge id="4689" source="126" target="55" weight="27.632715231" />
      <edge id="4690" source="126" target="57" weight="10.2094179285" />
      <edge id="4691" source="126" target="56" weight="0.168284072918" />
      <edge id="4692" source="126" target="51" weight="31.8787378513" />
      <edge id="4693" source="126" target="50" weight="12.2288557102" />
      <edge id="4694" source="126" target="53" weight="6.37860117568" />
      <edge id="4695" source="126" target="52" weight="0.522064267733" />
      <edge id="4697" source="126" target="115" weight="49.1383268374" />
      <edge id="4698" source="126" target="114" weight="0.593669803251" />
      <edge id="4699" source="126" target="88" weight="7.83623453253" />
      <edge id="4700" source="126" target="89" weight="54.7185756334" />
      <edge id="4701" source="126" target="111" weight="9.52182963606" />
      <edge id="4702" source="126" target="110" weight="11.0129126573" />
      <edge id="4703" source="126" target="113" weight="0.207692490761" />
      <edge id="4704" source="126" target="112" weight="37.3908365753" />
      <edge id="4705" source="126" target="82" weight="1.81061663942" />
      <edge id="4706" source="126" target="83" weight="0.146678264652" />
      <edge id="4707" source="126" target="80" weight="17.5087285849" />
      <edge id="4708" source="126" target="81" weight="0.329965421771" />
      <edge id="4682" source="126" target="86" weight="1.07713943556" />
      <edge id="4687" source="126" target="118" weight="8.46579534948" />
      <edge id="4711" source="126" target="84" weight="8.6602183232" />
      <edge id="4712" source="126" target="85" weight="0.281140866762" />
      <edge id="4713" source="126" target="3" weight="2.66590222062" />
      <edge id="4714" source="126" target="7" weight="20.6873713095" />
      <edge id="4715" source="126" target="108" weight="13.7766632359" />
      <edge id="4716" source="126" target="109" weight="1.70768321598" />
      <edge id="4717" source="126" target="102" weight="5.62092983998" />
      <edge id="4718" source="126" target="103" weight="0.92981265052" />
      <edge id="4719" source="126" target="100" weight="37.1682541162" />
      <edge id="4720" source="126" target="101" weight="26.543090145" />
      <edge id="4721" source="126" target="106" weight="5.42979094665" />
      <edge id="4722" source="126" target="107" weight="214.581531166" />
      <edge id="4723" source="126" target="104" weight="0.515677550233" />
      <edge id="4724" source="126" target="105" weight="2.94794399311" />
      <edge id="4725" source="126" target="39" weight="0.546839299315" />
      <edge id="4726" source="126" target="38" weight="1.07312463071" />
      <edge id="4727" source="126" target="33" weight="2.79050705786" />
      <edge id="4728" source="126" target="32" weight="3.03411791978" />
      <edge id="4729" source="126" target="31" weight="3.8453634771" />
      <edge id="4730" source="126" target="30" weight="1.64139569266" />
      <edge id="4731" source="126" target="37" weight="0.33536592474" />
      <edge id="4732" source="126" target="36" weight="0.842975915175" />
      <edge id="4733" source="126" target="35" weight="0.0134075024961" />
      <edge id="4734" source="126" target="34" weight="0.541555587568" />
      <edge id="4735" source="126" target="60" weight="72.9794696322" />
      <edge id="4736" source="126" target="61" weight="1.01209881589" />
      <edge id="4737" source="126" target="62" weight="51.5758273168" />
      <edge id="4738" source="126" target="63" weight="0.22243617173" />
      <edge id="4739" source="126" target="97" weight="0.127788591106" />
      <edge id="4740" source="126" target="65" weight="4.69776391537" />
      <edge id="4741" source="126" target="67" weight="0.390752909224" />
      <edge id="4742" source="126" target="68" weight="0.711800238241" />
      <edge id="4743" source="126" target="69" weight="15.3154993462" />
      <edge id="4744" source="126" target="2" weight="2.78593999727" />
      <edge id="4745" source="126" target="6" weight="3.39959844291" />
      <edge id="4746" source="126" target="99" weight="6.63385376999" />
      <edge id="4747" source="126" target="98" weight="0.63157418797" />
      <edge id="4748" source="126" target="168" weight="2.43973501514" />
      <edge id="4749" source="126" target="91" weight="1.79621321321" />
      <edge id="4696" source="126" target="90" weight="0.464444075286" />
      <edge id="4750" source="126" target="166" weight="1.24536253619" />
      <edge id="4751" source="126" target="167" weight="0.184525466184" />
      <edge id="4752" source="126" target="160" weight="33.1765811269" />
      <edge id="4753" source="126" target="94" weight="0.0041782729805" />
      <edge id="4754" source="126" target="162" weight="2.10535519535" />
      <edge id="4755" source="126" target="96" weight="5.41298127294" />
      <edge id="4756" source="126" target="11" weight="18.7957267451" />
      <edge id="4757" source="126" target="10" weight="3.04301994227" />
      <edge id="4758" source="126" target="13" weight="0.940690048474" />
      <edge id="4759" source="126" target="12" weight="34.1520225146" />
      <edge id="4760" source="126" target="15" weight="127.052920311" />
      <edge id="4761" source="126" target="14" weight="16.186224379" />
      <edge id="4762" source="126" target="17" weight="34.365685292" />
      <edge id="4763" source="126" target="16" weight="0.756747639061" />
      <edge id="4764" source="126" target="19" weight="2.06752041309" />
      <edge id="4765" source="126" target="18" weight="17.8917016589" />
      <edge id="4766" source="126" target="117" weight="58.4788400904" />
      <edge id="4767" source="126" target="116" weight="0.332515600625" />
      <edge id="4768" source="126" target="151" weight="0.153126125045" />
      <edge id="4769" source="126" target="150" weight="248.37564671" />
      <edge id="4770" source="126" target="153" weight="0.0186922903686" />
      <edge id="4771" source="126" target="152" weight="0.805283970847" />
      <edge id="4772" source="126" target="155" weight="0.414374252474" />
      <edge id="4773" source="126" target="154" weight="24.5646432507" />
      <edge id="4774" source="126" target="157" weight="0.373754333703" />
      <edge id="4775" source="126" target="159" weight="1.98528268931" />
      <edge id="4776" source="126" target="158" weight="1.73637903213" />
      <edge id="4777" source="126" target="48" weight="15.1645722696" />
      <edge id="4778" source="126" target="49" weight="0.875010130921" />
      <edge id="4779" source="126" target="46" weight="0.0917053451115" />
      <edge id="4709" source="126" target="119" weight="51.8631008924" />
      <edge id="4781" source="126" target="44" weight="36.161585604" />
      <edge id="4782" source="126" target="45" weight="33.3906185252" />
      <edge id="4783" source="126" target="42" weight="1.09064354359" />
      <edge id="4784" source="126" target="43" weight="44.2388358721" />
      <edge id="4785" source="126" target="40" weight="0.0856678846935" />
      <edge id="4710" source="126" target="87" weight="0.906760792252" />
      <edge id="4787" source="126" target="1" weight="21.9323015793" />
      <edge id="4788" source="126" target="5" weight="2.93446637059" />
      <edge id="4789" source="126" target="9" weight="0.52430866901" />
      <edge id="4790" source="126" target="146" weight="2.20594385823" />
      <edge id="4791" source="126" target="147" weight="18.3945654654" />
      <edge id="4792" source="126" target="144" weight="97.3777906082" />
      <edge id="4793" source="126" target="145" weight="1.03774101227" />
      <edge id="4794" source="126" target="142" weight="23.7732935448" />
      <edge id="4795" source="126" target="143" weight="0.289952422713" />
      <edge id="4796" source="126" target="140" weight="0.991768632663" />
      <edge id="4797" source="126" target="141" weight="10.6697941034" />
      <edge id="4798" source="126" target="149" weight="9.48118258524" />
      <edge id="4799" source="126" target="77" weight="0.548822276904" />
      <edge id="4800" source="126" target="76" weight="7.87295719168" />
      <edge id="4801" source="126" target="75" weight="0.325590251333" />
      <edge id="4802" source="126" target="73" weight="11.2530890643" />
      <edge id="4803" source="126" target="72" weight="0.308673469388" />
      <edge id="4804" source="126" target="71" weight="1.00904735034" />
      <edge id="4805" source="126" target="70" weight="12.0379052361" />
      <edge id="4806" source="126" target="79" weight="6.04086407661" />
      <edge id="4807" source="126" target="78" weight="1.20039841069" />
      <edge id="4786" source="126" target="41" weight="0.0749363677197" />
      <edge id="4780" source="126" target="47" weight="0.985334343831" />
      <edge id="4810" source="127" target="166" weight="0.457660089074" />
      <edge id="4811" source="127" target="128" weight="0.340566014779" />
      <edge id="4812" source="127" target="129" weight="0.756123375469" />
      <edge id="4814" source="127" target="59" weight="4.13920416921" />
      <edge id="4815" source="127" target="58" weight="1.39295335015" />
      <edge id="4816" source="127" target="55" weight="0.111497988239" />
      <edge id="4817" source="127" target="54" weight="0.440393373168" />
      <edge id="4818" source="127" target="57" weight="39.5325078923" />
      <edge id="4819" source="127" target="56" weight="0.101284432064" />
      <edge id="4820" source="127" target="51" weight="0.0334891812548" />
      <edge id="4821" source="127" target="50" weight="3.82241787915" />
      <edge id="4822" source="127" target="52" weight="13.71667928" />
      <edge id="194" source="127" target="164" weight="12.5789173324" />
      <edge id="4823" source="127" target="115" weight="0.312622756371" />
      <edge id="4824" source="127" target="114" weight="0.170711408237" />
      <edge id="4825" source="127" target="117" weight="1.79590350217" />
      <edge id="4826" source="127" target="111" weight="33.8536382892" />
      <edge id="4827" source="127" target="110" weight="0.407612722174" />
      <edge id="4828" source="127" target="113" weight="7.98832316216" />
      <edge id="4829" source="127" target="112" weight="2.29146753932" />
      <edge id="4830" source="127" target="82" weight="0.445633318604" />
      <edge id="4831" source="127" target="83" weight="0.330550143798" />
      <edge id="4832" source="127" target="80" weight="0.565571177735" />
      <edge id="4833" source="127" target="119" weight="1.04944030731" />
      <edge id="4834" source="127" target="118" weight="0.555710306407" />
      <edge id="4835" source="127" target="84" weight="75.8212153891" />
      <edge id="4836" source="127" target="85" weight="2.9556034577" />
      <edge id="4837" source="127" target="3" weight="3.1901830064" />
      <edge id="4838" source="127" target="7" weight="0.195110162903" />
      <edge id="4839" source="127" target="92" weight="0.454387300207" />
      <edge id="4840" source="127" target="108" weight="0.243775144069" />
      <edge id="4841" source="127" target="109" weight="1.16296229161" />
      <edge id="4842" source="127" target="102" weight="0.623029248668" />
      <edge id="4843" source="127" target="106" weight="4.17519780495" />
      <edge id="4844" source="127" target="107" weight="0.450368191144" />
      <edge id="4845" source="127" target="104" weight="0.422689671122" />
      <edge id="4846" source="127" target="105" weight="0.888402897274" />
      <edge id="4847" source="127" target="39" weight="0.0866375321868" />
      <edge id="4848" source="127" target="38" weight="0.0880349474308" />
      <edge id="4849" source="127" target="33" weight="66.7243053919" />
      <edge id="4850" source="127" target="32" weight="0.536743332252" />
      <edge id="4851" source="127" target="31" weight="0.50755631594" />
      <edge id="4852" source="127" target="30" weight="0.412978800019" />
      <edge id="4853" source="127" target="37" weight="3.43837405223" />
      <edge id="4854" source="127" target="36" weight="0.424744322615" />
      <edge id="4855" source="127" target="35" weight="0.855864432597" />
      <edge id="4856" source="127" target="34" weight="2.1018352832" />
      <edge id="4858" source="127" target="60" weight="0.0710205635948" />
      <edge id="4859" source="127" target="62" weight="1.32311427857" />
      <edge id="4860" source="127" target="63" weight="0.0595565149137" />
      <edge id="4861" source="127" target="65" weight="0.222225820504" />
      <edge id="4862" source="127" target="66" weight="42.3692927138" />
      <edge id="4863" source="127" target="67" weight="3.28392994976" />
      <edge id="4864" source="127" target="68" weight="0.662817551963" />
      <edge id="4865" source="127" target="69" weight="0.220135642786" />
      <edge id="4866" source="127" target="2" weight="1.67948874931" />
      <edge id="4867" source="127" target="162" weight="0.467287029931" />
      <edge id="4868" source="127" target="6" weight="0.370365820807" />
      <edge id="4869" source="127" target="99" weight="1.18825646956" />
      <edge id="4870" source="127" target="98" weight="45.3678818696" />
      <edge id="4871" source="127" target="168" weight="74.5034618227" />
      <edge id="4813" source="127" target="91" weight="0.848136853873" />
      <edge id="4872" source="127" target="90" weight="12.4933225321" />
      <edge id="4873" source="127" target="167" weight="0.192994505495" />
      <edge id="4874" source="127" target="160" weight="0.409731938011" />
      <edge id="4875" source="127" target="94" weight="38.8594593783" />
      <edge id="4876" source="127" target="97" weight="0.818629354899" />
      <edge id="4877" source="127" target="96" weight="0.231890992224" />
      <edge id="4878" source="127" target="10" weight="0.606181420892" />
      <edge id="4879" source="127" target="13" weight="0.955422081729" />
      <edge id="4880" source="127" target="12" weight="0.665793717035" />
      <edge id="4881" source="127" target="15" weight="47.9317153569" />
      <edge id="4882" source="127" target="17" weight="30.6941907471" />
      <edge id="4883" source="127" target="16" weight="2.26632166208" />
      <edge id="4884" source="127" target="19" weight="4.83614424353" />
      <edge id="4885" source="127" target="18" weight="0.282002259494" />
      <edge id="4886" source="127" target="88" weight="1.18877609319" />
      <edge id="4887" source="127" target="151" weight="0.368563638173" />
      <edge id="4888" source="127" target="150" weight="0.527948168448" />
      <edge id="4889" source="127" target="153" weight="1.73689902876" />
      <edge id="4890" source="127" target="152" weight="0.224382553862" />
      <edge id="4891" source="127" target="155" weight="0.222010662605" />
      <edge id="4892" source="127" target="154" weight="3.28328926706" />
      <edge id="4893" source="127" target="157" weight="0.491768639749" />
      <edge id="4894" source="127" target="156" weight="1.46432171315" />
      <edge id="4895" source="127" target="159" weight="0.837455294619" />
      <edge id="4896" source="127" target="48" weight="11.1571281467" />
      <edge id="4897" source="127" target="49" weight="8.31586993729" />
      <edge id="4898" source="127" target="46" weight="0.447065558774" />
      <edge id="4857" source="127" target="86" weight="0.266747868453" />
      <edge id="4900" source="127" target="44" weight="2.41901094308" />
      <edge id="4901" source="127" target="45" weight="0.188986953185" />
      <edge id="4902" source="127" target="42" weight="21.7397878357" />
      <edge id="4903" source="127" target="43" weight="0.73246236008" />
      <edge id="4904" source="127" target="87" weight="25.5466271205" />
      <edge id="4905" source="127" target="1" weight="2.63242068017" />
      <edge id="4906" source="127" target="5" weight="0.1844963935" />
      <edge id="4907" source="127" target="9" weight="1.8402556991" />
      <edge id="4908" source="127" target="146" weight="1.00231406326" />
      <edge id="4909" source="127" target="147" weight="0.176523431651" />
      <edge id="4910" source="127" target="144" weight="0.0299010546917" />
      <edge id="4911" source="127" target="145" weight="68.7078898034" />
      <edge id="4912" source="127" target="142" weight="1.11963545274" />
      <edge id="4913" source="127" target="143" weight="0.302102601272" />
      <edge id="4914" source="127" target="140" weight="56.0880733522" />
      <edge id="4915" source="127" target="141" weight="2.16039178904" />
      <edge id="4916" source="127" target="148" weight="3.36354404446" />
      <edge id="4917" source="127" target="149" weight="0.777391095644" />
      <edge id="4918" source="127" target="76" weight="0.192768506632" />
      <edge id="4919" source="127" target="75" weight="1.1195063418" />
      <edge id="4920" source="127" target="74" weight="14.7440822588" />
      <edge id="4921" source="127" target="73" weight="2.3637850126" />
      <edge id="4922" source="127" target="72" weight="0.101343233415" />
      <edge id="4923" source="127" target="71" weight="4.30236856936" />
      <edge id="4924" source="127" target="70" weight="1.57552665689" />
      <edge id="4925" source="127" target="79" weight="31.1966081657" />
      <edge id="4926" source="127" target="78" weight="4.63899328839" />
      <edge id="4899" source="127" target="47" weight="3.51019873571" />
      <edge id="4931" source="128" target="96" weight="15.2865808806" />
      <edge id="4932" source="128" target="129" weight="0.491016619254" />
      <edge id="4934" source="128" target="59" weight="0.754666169183" />
      <edge id="4935" source="128" target="58" weight="9.93759685459" />
      <edge id="4936" source="128" target="55" weight="1.84829645771" />
      <edge id="4937" source="128" target="57" weight="38.0601292747" />
      <edge id="4938" source="128" target="56" weight="14.771592983" />
      <edge id="4939" source="128" target="50" weight="8.55262985387" />
      <edge id="4940" source="128" target="53" weight="99.3700247503" />
      <edge id="4941" source="128" target="52" weight="115.745574457" />
      <edge id="195" source="128" target="164" weight="0.838566203042" />
      <edge id="4943" source="128" target="115" weight="1.10940943777" />
      <edge id="4944" source="128" target="114" weight="7.13591512961" />
      <edge id="4945" source="128" target="117" weight="3.1010826519" />
      <edge id="4946" source="128" target="116" weight="0.552714329221" />
      <edge id="4947" source="128" target="111" weight="0.32250999054" />
      <edge id="4948" source="128" target="110" weight="0.0489599686028" />
      <edge id="4949" source="128" target="113" weight="0.241985717758" />
      <edge id="4950" source="128" target="112" weight="0.955714584136" />
      <edge id="4951" source="128" target="82" weight="0.834513488162" />
      <edge id="4952" source="128" target="83" weight="6.13966172759" />
      <edge id="4953" source="128" target="81" weight="5.60383566713" />
      <edge id="4954" source="128" target="119" weight="1.85147455008" />
      <edge id="4955" source="128" target="87" weight="0.620862201694" />
      <edge id="4956" source="128" target="84" weight="0.040079874483" />
      <edge id="4957" source="128" target="85" weight="28.1370098171" />
      <edge id="4958" source="128" target="3" weight="42.3400189214" />
      <edge id="4959" source="128" target="7" weight="7.13857998289" />
      <edge id="4929" source="128" target="92" weight="20.0716727031" />
      <edge id="4960" source="128" target="108" weight="61.9415287318" />
      <edge id="4978" source="128" target="109" weight="0.895467372818" />
      <edge id="4961" source="128" target="102" weight="0.71991568551" />
      <edge id="4962" source="128" target="103" weight="0.668322587066" />
      <edge id="4963" source="128" target="100" weight="20.0027597956" />
      <edge id="4964" source="128" target="101" weight="2.64777661327" />
      <edge id="4965" source="128" target="106" weight="48.0612611839" />
      <edge id="4966" source="128" target="107" weight="2.68873194602" />
      <edge id="4967" source="128" target="104" weight="1.64387332794" />
      <edge id="4968" source="128" target="105" weight="0.941702475453" />
      <edge id="4969" source="128" target="39" weight="5.83249037577" />
      <edge id="4970" source="128" target="38" weight="112.775596613" />
      <edge id="4971" source="128" target="32" weight="0.472863741339" />
      <edge id="4972" source="128" target="31" weight="1.87428771103" />
      <edge id="4973" source="128" target="30" weight="17.0324936703" />
      <edge id="4974" source="128" target="37" weight="42.3491693953" />
      <edge id="4975" source="128" target="36" weight="4.31184439109" />
      <edge id="4976" source="128" target="35" weight="11.3165533049" />
      <edge id="4977" source="128" target="34" weight="3.89665127021" />
      <edge id="4979" source="128" target="60" weight="11.3090115708" />
      <edge id="4980" source="128" target="61" weight="60.8163737646" />
      <edge id="4981" source="128" target="62" weight="4.52504934481" />
      <edge id="4982" source="128" target="63" weight="3.55246280227" />
      <edge id="4983" source="128" target="64" weight="0.448900501072" />
      <edge id="4984" source="128" target="65" weight="0.600306992501" />
      <edge id="4985" source="128" target="66" weight="0.374639982623" />
      <edge id="4986" source="128" target="67" weight="0.282259358421" />
      <edge id="4987" source="128" target="68" weight="0.606665448315" />
      <edge id="4988" source="128" target="69" weight="0.287277141508" />
      <edge id="4989" source="128" target="2" weight="188.720642201" />
      <edge id="4930" source="128" target="162" weight="1.62339719923" />
      <edge id="4990" source="128" target="6" weight="5.40290562888" />
      <edge id="4991" source="128" target="99" weight="114.586447955" />
      <edge id="4992" source="128" target="98" weight="31.2244202621" />
      <edge id="4993" source="128" target="168" weight="0.0559965206045" />
      <edge id="4933" source="128" target="91" weight="3.58778775349" />
      <edge id="4942" source="128" target="90" weight="55.0367743337" />
      <edge id="4994" source="128" target="167" weight="28.3533901484" />
      <edge id="4995" source="128" target="160" weight="8.69503989669" />
      <edge id="4996" source="128" target="97" weight="19.4410683475" />
      <edge id="4997" source="128" target="11" weight="0.15850047282" />
      <edge id="4998" source="128" target="10" weight="38.1083621186" />
      <edge id="4999" source="128" target="13" weight="0.74016964036" />
      <edge id="5000" source="128" target="12" weight="3.0289017341" />
      <edge id="5001" source="128" target="15" weight="6.42845779817" />
      <edge id="5002" source="128" target="14" weight="41.9433213057" />
      <edge id="5003" source="128" target="17" weight="1.98050139276" />
      <edge id="5004" source="128" target="16" weight="13.8617737088" />
      <edge id="5005" source="128" target="19" weight="0.439739752401" />
      <edge id="5006" source="128" target="18" weight="3.6580826447" />
      <edge id="5008" source="128" target="88" weight="0.0967764940807" />
      <edge id="5009" source="128" target="89" weight="2.10548349859" />
      <edge id="5010" source="128" target="151" weight="3.91371364587" />
[truncated: 596,664 more chars]
