# Supplementary material for: Homological scaffolds of brain functional networks
Source: J R Soc Interface. 2014 Dec 6;11(101):20140873. doi: 10.1098/rsif.2014.0873 (PMC4223908; doi:10.1098/rsif.2014.0873)
Supplement: Placebo homological scaffold [file rsif20140873supp2.zip › rsif-2014-0873-File002.gexf]

<?xml version="1.0" encoding="utf-8"?><gexf version="1.1" xmlns="http://www.gexf.net/1.1draft" xmlns:viz="http://www.gexf.net/1.1draft/viz" xmlns:xsi="http://www.w3.org/2001/XMLSchema-instance" xsi:schemaLocation="http://www.w3.org/2001/XMLSchema-instance">
  <graph defaultedgetype="undirected" mode="static">
    <attributes class="node" mode="static">
      <attribute id="0" title="Modularity Class" type="integer" />
    </attributes>
    <nodes>
      <node id="133" label="ctx_rh_Lat_Fis-ant-Horizont">
        <attvalues>
          <attvalue for="0" value="5" />
        </attvalues>
      </node>
      <node id="132" label="ctx_rh_G_temporal_middle">
        <attvalues>
          <attvalue for="0" value="1" />
        </attvalues>
      </node>
      <node id="131" label="ctx_rh_G_temporal_inf">
        <attvalues>
          <attvalue for="0" value="3" />
        </attvalues>
      </node>
      <node id="130" label="ctx_rh_G_temp_sup-Plan_tempo">
        <attvalues>
          <attvalue for="0" value="2" />
        </attvalues>
      </node>
      <node id="137" label="ctx_rh_Pole_temporal">
        <attvalues>
          <attvalue for="0" value="4" />
        </attvalues>
      </node>
      <node id="136" label="ctx_rh_Pole_occipital">
        <attvalues>
          <attvalue for="0" value="3" />
        </attvalues>
      </node>
      <node id="135" label="ctx_rh_Lat_Fis-post">
        <attvalues>
          <attvalue for="0" value="2" />
        </attvalues>
      </node>
      <node id="134" label="ctx_rh_Lat_Fis-ant-Vertical">
        <attvalues>
          <attvalue for="0" value="5" />
        </attvalues>
      </node>
      <node id="139" label="ctx_rh_S_central">
        <attvalues>
          <attvalue for="0" value="0" />
        </attvalues>
      </node>
      <node id="138" label="ctx_rh_S_calcarine">
        <attvalues>
          <attvalue for="0" value="6" />
        </attvalues>
      </node>
      <node id="166" label="ctx_rh_S_temporal_inf">
        <attvalues>
          <attvalue for="0" value="5" />
        </attvalues>
      </node>
      <node id="24" label="ctx_lh_G_and_S_transv_frontopol">
        <attvalues>
          <attvalue for="0" value="4" />
        </attvalues>
      </node>
      <node id="25" label="ctx_lh_G_and_S_cingul-Ant">
        <attvalues>
          <attvalue for="0" value="3" />
        </attvalues>
      </node>
      <node id="26" label="ctx_lh_G_and_S_cingul-Mid-Ant">
        <attvalues>
          <attvalue for="0" value="5" />
        </attvalues>
      </node>
      <node id="27" label="ctx_lh_G_and_S_cingul-Mid-Post">
        <attvalues>
          <attvalue for="0" value="2" />
        </attvalues>
      </node>
      <node id="20" label="ctx_lh_G_and_S_frontomargin">
        <attvalues>
          <attvalue for="0" value="5" />
        </attvalues>
      </node>
      <node id="21" label="ctx_lh_G_and_S_occipital_inf">
        <attvalues>
          <attvalue for="0" value="4" />
        </attvalues>
      </node>
      <node id="22" label="ctx_lh_G_and_S_paracentral">
        <attvalues>
          <attvalue for="0" value="3" />
        </attvalues>
      </node>
      <node id="23" label="ctx_lh_G_and_S_subcentral">
        <attvalues>
          <attvalue for="0" value="6" />
        </attvalues>
      </node>
      <node id="160" label="ctx_rh_S_pericallosal">
        <attvalues>
          <attvalue for="0" value="4" />
        </attvalues>
      </node>
      <node id="28" label="ctx_lh_G_cingul-Post-dorsal">
        <attvalues>
          <attvalue for="0" value="5" />
        </attvalues>
      </node>
      <node id="29" label="ctx_lh_G_cingul-Post-ventral">
        <attvalues>
          <attvalue for="0" value="0" />
        </attvalues>
      </node>
      <node id="161" label="ctx_rh_S_postcentral">
        <attvalues>
          <attvalue for="0" value="0" />
        </attvalues>
      </node>
      <node id="0" label="Left-Cerebellum-Cortex">
        <attvalues>
          <attvalue for="0" value="5" />
        </attvalues>
      </node>
      <node id="4" label="Left-Pallidum">
        <attvalues>
          <attvalue for="0" value="3" />
        </attvalues>
      </node>
      <node id="8" label="Left-Accumbens-area">
        <attvalues>
          <attvalue for="0" value="0" />
        </attvalues>
      </node>
      <node id="96" label="ctx_rh_G_and_S_occipital_inf">
        <attvalues>
          <attvalue for="0" value="1" />
        </attvalues>
      </node>
      <node id="120" label="ctx_rh_G_pariet_inf-Supramar">
        <attvalues>
          <attvalue for="0" value="2" />
        </attvalues>
      </node>
      <node id="121" label="ctx_rh_G_parietal_sup">
        <attvalues>
          <attvalue for="0" value="0" />
        </attvalues>
      </node>
      <node id="122" label="ctx_rh_G_postcentral">
        <attvalues>
          <attvalue for="0" value="0" />
        </attvalues>
      </node>
      <node id="123" label="ctx_rh_G_precentral">
        <attvalues>
          <attvalue for="0" value="0" />
        </attvalues>
      </node>
      <node id="124" label="ctx_rh_G_precuneus">
        <attvalues>
          <attvalue for="0" value="3" />
        </attvalues>
      </node>
      <node id="125" label="ctx_rh_G_rectus">
        <attvalues>
          <attvalue for="0" value="5" />
        </attvalues>
      </node>
      <node id="126" label="ctx_rh_G_subcallosal">
        <attvalues>
          <attvalue for="0" value="1" />
        </attvalues>
      </node>
      <node id="127" label="ctx_rh_G_temp_sup-G_T_transv">
        <attvalues>
          <attvalue for="0" value="0" />
        </attvalues>
      </node>
      <node id="128" label="ctx_rh_G_temp_sup-Lateral">
        <attvalues>
          <attvalue for="0" value="1" />
        </attvalues>
      </node>
      <node id="129" label="ctx_rh_G_temp_sup-Plan_polar">
        <attvalues>
          <attvalue for="0" value="5" />
        </attvalues>
      </node>
      <node id="59" label="ctx_lh_Lat_Fis-ant-Vertical">
        <attvalues>
          <attvalue for="0" value="4" />
        </attvalues>
      </node>
      <node id="58" label="ctx_lh_Lat_Fis-ant-Horizont">
        <attvalues>
          <attvalue for="0" value="5" />
        </attvalues>
      </node>
      <node id="55" label="ctx_lh_G_temp_sup-Plan_tempo">
        <attvalues>
          <attvalue for="0" value="2" />
        </attvalues>
      </node>
      <node id="54" label="ctx_lh_G_temp_sup-Plan_polar">
        <attvalues>
          <attvalue for="0" value="3" />
        </attvalues>
      </node>
      <node id="57" label="ctx_lh_G_temporal_middle">
        <attvalues>
          <attvalue for="0" value="6" />
        </attvalues>
      </node>
      <node id="56" label="ctx_lh_G_temporal_inf">
        <attvalues>
          <attvalue for="0" value="3" />
        </attvalues>
      </node>
      <node id="51" label="ctx_lh_G_subcallosal">
        <attvalues>
          <attvalue for="0" value="6" />
        </attvalues>
      </node>
      <node id="50" label="ctx_lh_G_rectus">
        <attvalues>
          <attvalue for="0" value="0" />
        </attvalues>
      </node>
      <node id="53" label="ctx_lh_G_temp_sup-Lateral">
        <attvalues>
          <attvalue for="0" value="4" />
        </attvalues>
      </node>
      <node id="52" label="ctx_lh_G_temp_sup-G_T_transv">
        <attvalues>
          <attvalue for="0" value="1" />
        </attvalues>
      </node>
      <node id="90" label="ctx_lh_S_subparietal">
        <attvalues>
          <attvalue for="0" value="0" />
        </attvalues>
      </node>
      <node id="164" label="ctx_rh_S_suborbital">
        <attvalues>
          <attvalue for="0" value="4" />
        </attvalues>
      </node>
      <node id="115" label="ctx_rh_G_oc-temp_lat-fusifor">
        <attvalues>
          <attvalue for="0" value="1" />
        </attvalues>
      </node>
      <node id="114" label="ctx_rh_G_occipital_sup">
        <attvalues>
          <attvalue for="0" value="6" />
        </attvalues>
      </node>
      <node id="117" label="ctx_rh_G_oc-temp_med-Parahip">
        <attvalues>
          <attvalue for="0" value="0" />
        </attvalues>
      </node>
      <node id="116" label="ctx_rh_G_oc-temp_med-Lingual">
        <attvalues>
          <attvalue for="0" value="6" />
        </attvalues>
      </node>
      <node id="111" label="ctx_rh_G_Ins_lg_and_S_cent_ins">
        <attvalues>
          <attvalue for="0" value="4" />
        </attvalues>
      </node>
      <node id="110" label="ctx_rh_G_front_sup">
        <attvalues>
          <attvalue for="0" value="3" />
        </attvalues>
      </node>
      <node id="113" label="ctx_rh_G_occipital_middle">
        <attvalues>
          <attvalue for="0" value="5" />
        </attvalues>
      </node>
      <node id="112" label="ctx_rh_G_insular_short">
        <attvalues>
          <attvalue for="0" value="4" />
        </attvalues>
      </node>
      <node id="82" label="ctx_lh_S_orbital_med-olfact">
        <attvalues>
          <attvalue for="0" value="3" />
        </attvalues>
      </node>
      <node id="83" label="ctx_lh_S_orbital-H_Shaped">
        <attvalues>
          <attvalue for="0" value="6" />
        </attvalues>
      </node>
      <node id="80" label="ctx_lh_S_oc-temp_med_and_Lingual">
        <attvalues>
          <attvalue for="0" value="3" />
        </attvalues>
      </node>
      <node id="81" label="ctx_lh_S_orbital_lateral">
        <attvalues>
          <attvalue for="0" value="5" />
        </attvalues>
      </node>
      <node id="119" label="ctx_rh_G_pariet_inf-Angular">
        <attvalues>
          <attvalue for="0" value="5" />
        </attvalues>
      </node>
      <node id="87" label="ctx_lh_S_precentral-inf-part">
        <attvalues>
          <attvalue for="0" value="1" />
        </attvalues>
      </node>
      <node id="84" label="ctx_lh_S_parieto_occipital">
        <attvalues>
          <attvalue for="0" value="0" />
        </attvalues>
      </node>
      <node id="85" label="ctx_lh_S_pericallosal">
        <attvalues>
          <attvalue for="0" value="4" />
        </attvalues>
      </node>
      <node id="3" label="Left-Putamen">
        <attvalues>
          <attvalue for="0" value="3" />
        </attvalues>
      </node>
      <node id="7" label="Left-Amygdala">
        <attvalues>
          <attvalue for="0" value="6" />
        </attvalues>
      </node>
      <node id="108" label="ctx_rh_G_front_inf-Triangul">
        <attvalues>
          <attvalue for="0" value="3" />
        </attvalues>
      </node>
      <node id="109" label="ctx_rh_G_front_middle">
        <attvalues>
          <attvalue for="0" value="5" />
        </attvalues>
      </node>
      <node id="102" label="ctx_rh_G_and_S_cingul-Mid-Post">
        <attvalues>
          <attvalue for="0" value="2" />
        </attvalues>
      </node>
      <node id="103" label="ctx_rh_G_cingul-Post-dorsal">
        <attvalues>
          <attvalue for="0" value="0" />
        </attvalues>
      </node>
      <node id="100" label="ctx_rh_G_and_S_cingul-Ant">
        <attvalues>
          <attvalue for="0" value="3" />
        </attvalues>
      </node>
      <node id="101" label="ctx_rh_G_and_S_cingul-Mid-Ant">
        <attvalues>
          <attvalue for="0" value="0" />
        </attvalues>
      </node>
      <node id="106" label="ctx_rh_G_front_inf-Opercular">
        <attvalues>
          <attvalue for="0" value="5" />
        </attvalues>
      </node>
      <node id="107" label="ctx_rh_G_front_inf-Orbital">
        <attvalues>
          <attvalue for="0" value="0" />
        </attvalues>
      </node>
      <node id="104" label="ctx_rh_G_cingul-Post-ventral">
        <attvalues>
          <attvalue for="0" value="0" />
        </attvalues>
      </node>
      <node id="105" label="ctx_rh_G_cuneus">
        <attvalues>
          <attvalue for="0" value="6" />
        </attvalues>
      </node>
      <node id="39" label="ctx_lh_G_occipital_sup">
        <attvalues>
          <attvalue for="0" value="6" />
        </attvalues>
      </node>
      <node id="38" label="ctx_lh_G_occipital_middle">
        <attvalues>
          <attvalue for="0" value="5" />
        </attvalues>
      </node>
      <node id="33" label="ctx_lh_G_front_inf-Triangul">
        <attvalues>
          <attvalue for="0" value="3" />
        </attvalues>
      </node>
      <node id="32" label="ctx_lh_G_front_inf-Orbital">
        <attvalues>
          <attvalue for="0" value="6" />
        </attvalues>
      </node>
      <node id="31" label="ctx_lh_G_front_inf-Opercular">
        <attvalues>
          <attvalue for="0" value="5" />
        </attvalues>
      </node>
      <node id="30" label="ctx_lh_G_cuneus">
        <attvalues>
          <attvalue for="0" value="6" />
        </attvalues>
      </node>
      <node id="37" label="ctx_lh_G_insular_short">
        <attvalues>
          <attvalue for="0" value="6" />
        </attvalues>
      </node>
      <node id="36" label="ctx_lh_G_Ins_lg_and_S_cent_ins">
        <attvalues>
          <attvalue for="0" value="4" />
        </attvalues>
      </node>
      <node id="35" label="ctx_lh_G_front_sup">
        <attvalues>
          <attvalue for="0" value="5" />
        </attvalues>
      </node>
      <node id="34" label="ctx_lh_G_front_middle">
        <attvalues>
          <attvalue for="0" value="4" />
        </attvalues>
      </node>
      <node id="162" label="ctx_rh_S_precentral-inf-part">
        <attvalues>
          <attvalue for="0" value="4" />
        </attvalues>
      </node>
      <node id="60" label="ctx_lh_Lat_Fis-post">
        <attvalues>
          <attvalue for="0" value="2" />
        </attvalues>
      </node>
      <node id="61" label="ctx_lh_Pole_occipital">
        <attvalues>
          <attvalue for="0" value="4" />
        </attvalues>
      </node>
      <node id="62" label="ctx_lh_Pole_temporal">
        <attvalues>
          <attvalue for="0" value="4" />
        </attvalues>
      </node>
      <node id="63" label="ctx_lh_S_calcarine">
        <attvalues>
          <attvalue for="0" value="6" />
        </attvalues>
      </node>
      <node id="64" label="ctx_lh_S_central">
        <attvalues>
          <attvalue for="0" value="0" />
        </attvalues>
      </node>
      <node id="65" label="ctx_lh_S_cingul-Marginalis">
        <attvalues>
          <attvalue for="0" value="2" />
        </attvalues>
      </node>
      <node id="66" label="ctx_lh_S_circular_insula_ant">
        <attvalues>
          <attvalue for="0" value="6" />
        </attvalues>
      </node>
      <node id="67" label="ctx_lh_S_circular_insula_inf">
        <attvalues>
          <attvalue for="0" value="4" />
        </attvalues>
      </node>
      <node id="68" label="ctx_lh_S_circular_insula_sup">
        <attvalues>
          <attvalue for="0" value="6" />
        </attvalues>
      </node>
      <node id="69" label="ctx_lh_S_collat_transv_ant">
        <attvalues>
          <attvalue for="0" value="1" />
        </attvalues>
      </node>
      <node id="2" label="Left-Caudate">
        <attvalues>
          <attvalue for="0" value="2" />
        </attvalues>
      </node>
      <node id="167" label="ctx_rh_S_temporal_sup">
        <attvalues>
          <attvalue for="0" value="4" />
        </attvalues>
      </node>
      <node id="6" label="Left-Hippocampus">
        <attvalues>
          <attvalue for="0" value="1" />
        </attvalues>
      </node>
      <node id="99" label="ctx_rh_G_and_S_transv_frontopol">
        <attvalues>
          <attvalue for="0" value="5" />
        </attvalues>
      </node>
      <node id="98" label="ctx_rh_G_and_S_subcentral">
        <attvalues>
          <attvalue for="0" value="6" />
        </attvalues>
      </node>
      <node id="168" label="ctx_rh_S_temporal_transverse">
        <attvalues>
          <attvalue for="0" value="1" />
        </attvalues>
      </node>
      <node id="91" label="ctx_lh_S_temporal_inf">
        <attvalues>
          <attvalue for="0" value="2" />
        </attvalues>
      </node>
      <node id="165" label="ctx_rh_S_subparietal">
        <attvalues>
          <attvalue for="0" value="4" />
        </attvalues>
      </node>
      <node id="93" label="ctx_lh_S_temporal_transverse">
        <attvalues>
          <attvalue for="0" value="2" />
        </attvalues>
      </node>
      <node id="92" label="ctx_lh_S_temporal_sup">
        <attvalues>
          <attvalue for="0" value="4" />
        </attvalues>
      </node>
      <node id="95" label="ctx_rh_G_and_S_frontomargin">
        <attvalues>
          <attvalue for="0" value="5" />
        </attvalues>
      </node>
      <node id="94" label="ctx_rh_Unknown">
        <attvalues>
          <attvalue for="0" value="6" />
        </attvalues>
      </node>
      <node id="97" label="ctx_rh_G_and_S_paracentral">
        <attvalues>
          <attvalue for="0" value="3" />
        </attvalues>
      </node>
      <node id="163" label="ctx_rh_S_precentral-sup-part">
        <attvalues>
          <attvalue for="0" value="4" />
        </attvalues>
      </node>
      <node id="11" label="Right-Thalamus-Proper">
        <attvalues>
          <attvalue for="0" value="4" />
        </attvalues>
      </node>
      <node id="10" label="Right-Cerebellum-Cortex">
        <attvalues>
          <attvalue for="0" value="5" />
        </attvalues>
      </node>
      <node id="13" label="Right-Putamen">
        <attvalues>
          <attvalue for="0" value="3" />
        </attvalues>
      </node>
      <node id="12" label="Right-Caudate">
        <attvalues>
          <attvalue for="0" value="2" />
        </attvalues>
      </node>
      <node id="15" label="Right-Hippocampus">
        <attvalues>
          <attvalue for="0" value="1" />
        </attvalues>
      </node>
      <node id="14" label="Right-Pallidum">
        <attvalues>
          <attvalue for="0" value="1" />
        </attvalues>
      </node>
      <node id="17" label="Right-Accumbens-area">
        <attvalues>
          <attvalue for="0" value="3" />
        </attvalues>
      </node>
      <node id="16" label="Right-Amygdala">
        <attvalues>
          <attvalue for="0" value="6" />
        </attvalues>
      </node>
      <node id="19" label="ctx_lh_Unknown">
        <attvalues>
          <attvalue for="0" value="3" />
        </attvalues>
      </node>
      <node id="18" label="Right-VentralDC">
        <attvalues>
          <attvalue for="0" value="6" />
        </attvalues>
      </node>
      <node id="88" label="ctx_lh_S_precentral-sup-part">
        <attvalues>
          <attvalue for="0" value="5" />
        </attvalues>
      </node>
      <node id="89" label="ctx_lh_S_suborbital">
        <attvalues>
          <attvalue for="0" value="1" />
        </attvalues>
      </node>
      <node id="151" label="ctx_rh_S_oc_middle_and_Lunatus">
        <attvalues>
          <attvalue for="0" value="6" />
        </attvalues>
      </node>
      <node id="150" label="ctx_rh_S_intrapariet_and_P_trans">
        <attvalues>
          <attvalue for="0" value="1" />
        </attvalues>
      </node>
      <node id="153" label="ctx_rh_S_occipital_ant">
        <attvalues>
          <attvalue for="0" value="4" />
        </attvalues>
      </node>
      <node id="152" label="ctx_rh_S_oc_sup_and_transversal">
        <attvalues>
          <attvalue for="0" value="6" />
        </attvalues>
      </node>
      <node id="155" label="ctx_rh_S_oc-temp_med_and_Lingual">
        <attvalues>
          <attvalue for="0" value="3" />
        </attvalues>
      </node>
      <node id="154" label="ctx_rh_S_oc-temp_lat">
        <attvalues>
          <attvalue for="0" value="1" />
        </attvalues>
      </node>
      <node id="157" label="ctx_rh_S_orbital_med-olfact">
        <attvalues>
          <attvalue for="0" value="1" />
        </attvalues>
      </node>
      <node id="156" label="ctx_rh_S_orbital_lateral">
        <attvalues>
          <attvalue for="0" value="2" />
        </attvalues>
      </node>
      <node id="159" label="ctx_rh_S_parieto_occipital">
        <attvalues>
          <attvalue for="0" value="0" />
        </attvalues>
      </node>
      <node id="158" label="ctx_rh_S_orbital-H_Shaped">
        <attvalues>
          <attvalue for="0" value="3" />
        </attvalues>
      </node>
      <node id="48" label="ctx_lh_G_precentral">
        <attvalues>
          <attvalue for="0" value="0" />
        </attvalues>
      </node>
      <node id="49" label="ctx_lh_G_precuneus">
        <attvalues>
          <attvalue for="0" value="0" />
        </attvalues>
      </node>
      <node id="46" label="ctx_lh_G_parietal_sup">
        <attvalues>
          <attvalue for="0" value="0" />
        </attvalues>
      </node>
      <node id="86" label="ctx_lh_S_postcentral">
        <attvalues>
          <attvalue for="0" value="6" />
        </attvalues>
      </node>
      <node id="44" label="ctx_lh_G_pariet_inf-Angular">
        <attvalues>
          <attvalue for="0" value="5" />
        </attvalues>
      </node>
      <node id="45" label="ctx_lh_G_pariet_inf-Supramar">
        <attvalues>
          <attvalue for="0" value="1" />
        </attvalues>
      </node>
      <node id="42" label="ctx_lh_G_oc-temp_med-Parahip">
        <attvalues>
          <attvalue for="0" value="4" />
        </attvalues>
      </node>
      <node id="43" label="ctx_lh_G_orbital">
        <attvalues>
          <attvalue for="0" value="6" />
        </attvalues>
      </node>
      <node id="40" label="ctx_lh_G_oc-temp_lat-fusifor">
        <attvalues>
          <attvalue for="0" value="3" />
        </attvalues>
      </node>
      <node id="118" label="ctx_rh_G_orbital">
        <attvalues>
          <attvalue for="0" value="6" />
        </attvalues>
      </node>
      <node id="1" label="Left-Thalamus-Proper">
        <attvalues>
          <attvalue for="0" value="4" />
        </attvalues>
      </node>
      <node id="5" label="Brain-Stem">
        <attvalues>
          <attvalue for="0" value="4" />
        </attvalues>
      </node>
      <node id="9" label="Left-VentralDC">
        <attvalues>
          <attvalue for="0" value="6" />
        </attvalues>
      </node>
      <node id="146" label="ctx_rh_S_front_inf">
        <attvalues>
          <attvalue for="0" value="1" />
        </attvalues>
      </node>
      <node id="147" label="ctx_rh_S_front_middle">
        <attvalues>
          <attvalue for="0" value="5" />
        </attvalues>
      </node>
      <node id="144" label="ctx_rh_S_collat_transv_ant">
        <attvalues>
          <attvalue for="0" value="5" />
        </attvalues>
      </node>
      <node id="145" label="ctx_rh_S_collat_transv_post">
        <attvalues>
          <attvalue for="0" value="3" />
        </attvalues>
      </node>
      <node id="142" label="ctx_rh_S_circular_insula_inf">
        <attvalues>
          <attvalue for="0" value="4" />
        </attvalues>
      </node>
      <node id="143" label="ctx_rh_S_circular_insula_sup">
        <attvalues>
          <attvalue for="0" value="6" />
        </attvalues>
      </node>
      <node id="140" label="ctx_rh_S_cingul-Marginalis">
        <attvalues>
          <attvalue for="0" value="6" />
        </attvalues>
      </node>
      <node id="141" label="ctx_rh_S_circular_insula_ant">
        <attvalues>
          <attvalue for="0" value="6" />
        </attvalues>
      </node>
      <node id="148" label="ctx_rh_S_front_sup">
        <attvalues>
          <attvalue for="0" value="4" />
        </attvalues>
      </node>
      <node id="149" label="ctx_rh_S_interm_prim-Jensen">
        <attvalues>
          <attvalue for="0" value="4" />
        </attvalues>
      </node>
      <node id="77" label="ctx_lh_S_oc_sup_and_transversal">
        <attvalues>
          <attvalue for="0" value="0" />
        </attvalues>
      </node>
      <node id="76" label="ctx_lh_S_oc_middle_and_Lunatus">
        <attvalues>
          <attvalue for="0" value="6" />
        </attvalues>
      </node>
      <node id="75" label="ctx_lh_S_intrapariet_and_P_trans">
        <attvalues>
          <attvalue for="0" value="1" />
        </attvalues>
      </node>
      <node id="74" label="ctx_lh_S_interm_prim-Jensen">
        <attvalues>
          <attvalue for="0" value="5" />
        </attvalues>
      </node>
      <node id="73" label="ctx_lh_S_front_sup">
        <attvalues>
          <attvalue for="0" value="4" />
        </attvalues>
      </node>
      <node id="72" label="ctx_lh_S_front_middle">
        <attvalues>
          <attvalue for="0" value="4" />
        </attvalues>
      </node>
      <node id="71" label="ctx_lh_S_front_inf">
        <attvalues>
          <attvalue for="0" value="1" />
        </attvalues>
      </node>
      <node id="70" label="ctx_lh_S_collat_transv_post">
        <attvalues>
          <attvalue for="0" value="3" />
        </attvalues>
      </node>
      <node id="79" label="ctx_lh_S_oc-temp_lat">
        <attvalues>
          <attvalue for="0" value="5" />
        </attvalues>
      </node>
      <node id="78" label="ctx_lh_S_occipital_ant">
        <attvalues>
          <attvalue for="0" value="0" />
        </attvalues>
      </node>
      <node id="41" label="ctx_lh_G_oc-temp_med-Lingual">
        <attvalues>
          <attvalue for="0" value="6" />
        </attvalues>
      </node>
      <node id="47" label="ctx_lh_G_postcentral">
        <attvalues>
          <attvalue for="0" value="0" />
        </attvalues>
      </node>
    </nodes>
    <edges>
      <edge id="0" source="133" target="132" weight="2.18041412952" />
      <edge id="1" source="133" target="131" weight="0.30049655818" />
      <edge id="2" source="133" target="137" weight="4.16698912401" />
      <edge id="3" source="133" target="136" weight="11.9753052225" />
      <edge id="4" source="133" target="135" weight="1.5023463851" />
      <edge id="5" source="133" target="134" weight="54.4519322352" />
      <edge id="6" source="133" target="139" weight="0.306324652223" />
      <edge id="7" source="133" target="138" weight="13.4472355644" />
      <edge id="8" source="133" target="166" weight="0.1439148079" />
      <edge id="9" source="133" target="24" weight="17.7653109587" />
      <edge id="10" source="133" target="25" weight="2.12134129561" />
      <edge id="11" source="133" target="26" weight="5.34960654164" />
      <edge id="12" source="133" target="27" weight="0.228059767624" />
      <edge id="13" source="133" target="20" weight="40.1036718207" />
      <edge id="14" source="133" target="21" weight="0.549732620321" />
      <edge id="15" source="133" target="23" weight="4.70476798638" />
      <edge id="16" source="133" target="95" weight="6.536437243" />
      <edge id="17" source="133" target="28" weight="1.39905808509" />
      <edge id="18" source="133" target="29" weight="1.10430527787" />
      <edge id="19" source="133" target="94" weight="0.108623484071" />
      <edge id="20" source="133" target="0" weight="2.98230722319" />
      <edge id="93" source="133" target="4" weight="7.82687165775" />
      <edge id="22" source="133" target="163" weight="0.0813097061183" />
      <edge id="24" source="133" target="120" weight="37.7693005513" />
      <edge id="25" source="133" target="121" weight="0.619273636847" />
      <edge id="26" source="133" target="122" weight="6.8590043885" />
      <edge id="27" source="133" target="123" weight="4.50067333792" />
      <edge id="28" source="133" target="124" weight="5.6714706358" />
      <edge id="29" source="133" target="125" weight="101.167678964" />
      <edge id="30" source="133" target="126" weight="3.1115093641" />
      <edge id="31" source="133" target="127" weight="7.88195054126" />
      <edge id="32" source="133" target="128" weight="10.7479067526" />
      <edge id="33" source="133" target="129" weight="0.645438461465" />
      <edge id="34" source="133" target="59" weight="1.02409748421" />
      <edge id="35" source="133" target="58" weight="47.0422854578" />
      <edge id="36" source="133" target="55" weight="1.7015907051" />
      <edge id="37" source="133" target="54" weight="12.7574254862" />
      <edge id="38" source="133" target="57" weight="2.89407586795" />
      <edge id="39" source="133" target="56" weight="0.989782720261" />
      <edge id="40" source="133" target="51" weight="25.8362032368" />
      <edge id="41" source="133" target="50" weight="0.581023555977" />
      <edge id="42" source="133" target="53" weight="0.194842186297" />
      <edge id="43" source="133" target="52" weight="3.88253331636" />
      <edge id="44" source="133" target="90" weight="0.0313317936875" />
      <edge id="45" source="133" target="115" weight="21.3409252164" />
      <edge id="46" source="133" target="114" weight="39.1318360055" />
      <edge id="47" source="133" target="117" weight="0.328315313615" />
      <edge id="48" source="133" target="116" weight="1.14226803853" />
      <edge id="49" source="133" target="111" weight="0.479707677026" />
      <edge id="50" source="133" target="110" weight="1.27382195584" />
      <edge id="51" source="133" target="113" weight="0.240409401061" />
      <edge id="52" source="133" target="112" weight="0.309969834908" />
      <edge id="53" source="133" target="82" weight="23.8720142547" />
      <edge id="54" source="133" target="80" weight="0.60673812302" />
      <edge id="55" source="133" target="81" weight="3.29304789113" />
      <edge id="56" source="133" target="119" weight="0.00387700534759" />
      <edge id="23" source="133" target="87" weight="7.85276761037" />
      <edge id="58" source="133" target="84" weight="0.0640042517652" />
      <edge id="59" source="133" target="3" weight="1.62367109433" />
      <edge id="60" source="133" target="7" weight="4.5766165848" />
      <edge id="61" source="133" target="108" weight="20.2209840774" />
      <edge id="62" source="133" target="109" weight="119.094964277" />
      <edge id="63" source="133" target="102" weight="0.350391010553" />
      <edge id="64" source="133" target="103" weight="5.69104023947" />
      <edge id="65" source="133" target="100" weight="0.876528355346" />
      <edge id="66" source="133" target="101" weight="0.377661524471" />
      <edge id="67" source="133" target="106" weight="3.3256965232" />
      <edge id="68" source="133" target="107" weight="0.79979295011" />
      <edge id="69" source="133" target="104" weight="20.9816384252" />
      <edge id="70" source="133" target="105" weight="1.7302559615" />
      <edge id="71" source="133" target="39" weight="0.593536258762" />
      <edge id="72" source="133" target="38" weight="9.95639480059" />
      <edge id="73" source="133" target="32" weight="18.7787353834" />
      <edge id="74" source="133" target="31" weight="102.236667208" />
      <edge id="75" source="133" target="30" weight="1.50335712455" />
      <edge id="76" source="133" target="37" weight="35.7236525024" />
      <edge id="77" source="133" target="36" weight="4.87308015653" />
      <edge id="78" source="133" target="35" weight="0.818719424527" />
      <edge id="79" source="133" target="34" weight="0.571680693326" />
      <edge id="81" source="133" target="60" weight="15.2770910446" />
      <edge id="82" source="133" target="61" weight="13.3813135664" />
      <edge id="83" source="133" target="62" weight="1.26095895767" />
      <edge id="84" source="133" target="63" weight="27.7938514519" />
      <edge id="85" source="133" target="64" weight="3.38234712618" />
      <edge id="86" source="133" target="66" weight="51.0658444043" />
      <edge id="87" source="133" target="67" weight="8.85614222769" />
      <edge id="88" source="133" target="68" weight="48.7129842598" />
      <edge id="89" source="133" target="69" weight="0.458046107427" />
      <edge id="90" source="133" target="2" weight="7.19362602274" />
      <edge id="91" source="133" target="167" weight="0.304567555146" />
      <edge id="92" source="133" target="6" weight="0.0309628329106" />
      <edge id="21" source="133" target="97" weight="17.4095095467" />
      <edge id="94" source="133" target="99" weight="5.51188009465" />
      <edge id="95" source="133" target="98" weight="0.658670239125" />
      <edge id="96" source="133" target="168" weight="0.0120289303388" />
      <edge id="97" source="133" target="164" weight="0.996794995158" />
      <edge id="98" source="133" target="165" weight="7.31618928022" />
      <edge id="99" source="133" target="93" weight="4.20000822941" />
      <edge id="100" source="133" target="92" weight="19.1094648309" />
      <edge id="101" source="133" target="160" weight="0.379009938975" />
      <edge id="102" source="133" target="161" weight="3.23448057432" />
      <edge id="103" source="133" target="162" weight="41.5447010957" />
      <edge id="104" source="133" target="96" weight="5.81289826688" />
      <edge id="105" source="133" target="11" weight="1.59524857017" />
      <edge id="106" source="133" target="10" weight="15.7315296852" />
      <edge id="107" source="133" target="13" weight="1.32960208177" />
      <edge id="108" source="133" target="12" weight="14.1678494061" />
      <edge id="109" source="133" target="15" weight="0.18182206607" />
      <edge id="110" source="133" target="14" weight="1.83559606506" />
      <edge id="111" source="133" target="17" weight="1.54354251529" />
      <edge id="112" source="133" target="19" weight="2.00489573338" />
      <edge id="113" source="133" target="18" weight="1.17350825993" />
      <edge id="114" source="133" target="88" weight="0.114653716216" />
      <edge id="115" source="133" target="89" weight="12.9630643933" />
      <edge id="116" source="133" target="151" weight="3.54210812947" />
      <edge id="117" source="133" target="150" weight="0.0828504156848" />
      <edge id="118" source="133" target="153" weight="6.65634795832" />
      <edge id="119" source="133" target="152" weight="0.106359324044" />
      <edge id="120" source="133" target="155" weight="0.143315508021" />
      <edge id="121" source="133" target="154" weight="10.2432585243" />
      <edge id="122" source="133" target="157" weight="0.143198625532" />
      <edge id="123" source="133" target="156" weight="0.226563083589" />
      <edge id="124" source="133" target="159" weight="1.04347905144" />
      <edge id="125" source="133" target="158" weight="0.145487839859" />
      <edge id="126" source="133" target="48" weight="0.597035455923" />
      <edge id="127" source="133" target="49" weight="0.0783403121431" />
      <edge id="128" source="133" target="46" weight="4.83192649585" />
      <edge id="80" source="133" target="86" weight="1.07514300182" />
      <edge id="130" source="133" target="44" weight="12.5682610535" />
      <edge id="131" source="133" target="45" weight="2.23517829797" />
      <edge id="132" source="133" target="42" weight="0.509309594622" />
      <edge id="133" source="133" target="43" weight="1.19120718312" />
      <edge id="57" source="133" target="118" weight="0.144381855915" />
      <edge id="135" source="133" target="1" weight="28.8315838407" />
      <edge id="136" source="133" target="5" weight="4.80562436796" />
      <edge id="137" source="133" target="9" weight="3.31875398036" />
      <edge id="138" source="133" target="146" weight="25.0608304151" />
      <edge id="139" source="133" target="147" weight="8.36789422574" />
      <edge id="140" source="133" target="144" weight="0.506167748342" />
      <edge id="141" source="133" target="145" weight="1.35165550653" />
      <edge id="142" source="133" target="142" weight="1.61864950524" />
      <edge id="143" source="133" target="140" weight="7.17766852041" />
      <edge id="144" source="133" target="141" weight="10.9135979692" />
      <edge id="145" source="133" target="148" weight="2.78844576519" />
      <edge id="146" source="133" target="149" weight="0.296817715208" />
      <edge id="147" source="133" target="77" weight="2.04463414832" />
      <edge id="148" source="133" target="76" weight="2.80231641152" />
      <edge id="149" source="133" target="75" weight="1.68373863458" />
      <edge id="150" source="133" target="74" weight="5.41334511654" />
      <edge id="151" source="133" target="73" weight="0.588251291663" />
      <edge id="152" source="133" target="72" weight="23.8378061299" />
      <edge id="153" source="133" target="71" weight="74.2900298809" />
      <edge id="154" source="133" target="70" weight="0.943251479484" />
      <edge id="155" source="133" target="79" weight="28.9401405584" />
      <edge id="156" source="133" target="78" weight="0.172403335861" />
      <edge id="134" source="133" target="41" weight="9.51633737419" />
      <edge id="129" source="133" target="47" weight="4.41285645782" />
      <edge id="157" source="132" target="164" weight="13.3169394269" />
      <edge id="314" source="132" target="131" weight="2.11898621337" />
      <edge id="470" source="132" target="130" weight="24.2426720283" />
      <edge id="623" source="132" target="137" weight="2.44080541787" />
      <edge id="765" source="132" target="136" weight="0.666926155833" />
      <edge id="917" source="132" target="135" weight="0.896355380451" />
      <edge id="1066" source="132" target="134" weight="2.66383605299" />
      <edge id="1215" source="132" target="139" weight="0.464057181025" />
      <edge id="1363" source="132" target="138" weight="25.72788267" />
      <edge id="5525" source="132" target="93" weight="5.14798526091" />
      <edge id="1660" source="132" target="24" weight="0.216397228637" />
      <edge id="1811" source="132" target="25" weight="15.3869861992" />
      <edge id="1989" source="132" target="26" weight="10.9778400157" />
      <edge id="5553" source="132" target="27" weight="7.00512758906" />
      <edge id="2247" source="132" target="20" weight="4.19510259242" />
      <edge id="2392" source="132" target="21" weight="0.145818979348" />
      <edge id="2529" source="132" target="22" weight="33.0912065664" />
      <edge id="2698" source="132" target="23" weight="0.913888432296" />
      <edge id="2842" source="132" target="160" weight="0.346898372195" />
      <edge id="2954" source="132" target="28" weight="0.0875288683603" />
      <edge id="3110" source="132" target="29" weight="6.132414121" />
      <edge id="5527" source="132" target="94" weight="0.308878057903" />
      <edge id="3368" source="132" target="0" weight="1.18721486315" />
      <edge id="3502" source="132" target="4" weight="1.97775415686" />
      <edge id="3779" source="132" target="96" weight="0.623434338416" />
      <edge id="4053" source="132" target="120" weight="8.12633816719" />
      <edge id="4166" source="132" target="121" weight="3.08812820946" />
      <edge id="4307" source="132" target="122" weight="0.447968150158" />
      <edge id="4416" source="132" target="123" weight="1.21614399601" />
      <edge id="4543" source="132" target="124" weight="0.00295913440219" />
      <edge id="4664" source="132" target="125" weight="4.07528217881" />
      <edge id="4801" source="132" target="126" weight="89.5208086728" />
      <edge id="4913" source="132" target="127" weight="1.68263090677" />
      <edge id="5038" source="132" target="128" weight="151.273610999" />
      <edge id="5160" source="132" target="129" weight="0.149034664462" />
      <edge id="5282" source="132" target="59" weight="1.23560891384" />
      <edge id="5400" source="132" target="58" weight="0.255346637649" />
      <edge id="5528" source="132" target="55" weight="43.3355210381" />
      <edge id="5529" source="132" target="54" weight="0.336048724781" />
      <edge id="5530" source="132" target="57" weight="40.4762079691" />
      <edge id="5531" source="132" target="56" weight="4.54920096965" />
      <edge id="5532" source="132" target="51" weight="5.39509922793" />
      <edge id="5533" source="132" target="50" weight="2.80188590574" />
      <edge id="5534" source="132" target="53" weight="0.533835579338" />
      <edge id="5535" source="132" target="52" weight="16.7124114742" />
      <edge id="5524" source="132" target="90" weight="1.43738850765" />
      <edge id="5536" source="132" target="115" weight="0.706216830933" />
      <edge id="5537" source="132" target="114" weight="0.0181335356601" />
      <edge id="5538" source="132" target="117" weight="43.1421465429" />
      <edge id="5539" source="132" target="89" weight="6.40387837809" />
      <edge id="5540" source="132" target="111" weight="2.73310446669" />
      <edge id="5541" source="132" target="110" weight="2.72071429586" />
      <edge id="5542" source="132" target="113" weight="27.9652056441" />
      <edge id="5543" source="132" target="112" weight="3.51026341008" />
      <edge id="5544" source="132" target="82" weight="1.64885539475" />
      <edge id="5545" source="132" target="83" weight="0.213505311077" />
      <edge id="5546" source="132" target="80" weight="44.3267235773" />
      <edge id="5547" source="132" target="81" weight="49.8572568447" />
      <edge id="5548" source="132" target="119" weight="35.0573946963" />
      <edge id="3911" source="132" target="87" weight="49.6869424642" />
      <edge id="5549" source="132" target="84" weight="3.22418605886" />
      <edge id="5550" source="132" target="85" weight="0.73720256293" />
      <edge id="5551" source="132" target="7" weight="3.40782395087" />
      <edge id="5526" source="132" target="92" weight="0.881191677924" />
      <edge id="5552" source="132" target="108" weight="15.9029418299" />
      <edge id="5570" source="132" target="109" weight="0.644687126565" />
      <edge id="5554" source="132" target="102" weight="10.6041085789" />
      <edge id="5555" source="132" target="103" weight="2.08876995556" />
      <edge id="5556" source="132" target="100" weight="15.051331828" />
      <edge id="5557" source="132" target="101" weight="1.70975696664" />
      <edge id="5558" source="132" target="106" weight="0.41486902629" />
      <edge id="5559" source="132" target="107" weight="51.3808961993" />
      <edge id="5560" source="132" target="104" weight="0.0775981524249" />
      <edge id="5561" source="132" target="105" weight="1.22838840847" />
      <edge id="5562" source="132" target="39" weight="11.7765792726" />
      <edge id="5563" source="132" target="38" weight="1.75781235019" />
      <edge id="5564" source="132" target="32" weight="2.42058627535" />
      <edge id="5565" source="132" target="31" weight="1.87824423866" />
      <edge id="5566" source="132" target="30" weight="0.175807886155" />
      <edge id="5567" source="132" target="37" weight="2.32206181524" />
      <edge id="5568" source="132" target="36" weight="1.70493785925" />
      <edge id="5569" source="132" target="34" weight="0.386778002799" />
      <edge id="5571" source="132" target="60" weight="2.63957570778" />
      <edge id="5572" source="132" target="61" weight="21.4271110707" />
      <edge id="5573" source="132" target="63" weight="1.73609625668" />
      <edge id="5574" source="132" target="64" weight="3.28231896748" />
      <edge id="5575" source="132" target="65" weight="3.58858506077" />
      <edge id="5576" source="132" target="66" weight="2.98521778095" />
      <edge id="5577" source="132" target="67" weight="3.77539169268" />
      <edge id="5578" source="132" target="68" weight="16.8538823079" />
      <edge id="5579" source="132" target="69" weight="0.231837319297" />
      <edge id="5580" source="132" target="2" weight="0.455993759051" />
      <edge id="5581" source="132" target="6" weight="25.9062975255" />
      <edge id="5582" source="132" target="99" weight="23.6015665044" />
      <edge id="5583" source="132" target="98" weight="36.4858912339" />
      <edge id="5584" source="132" target="168" weight="14.7946781452" />
      <edge id="5523" source="132" target="91" weight="0.490495438097" />
      <edge id="5585" source="132" target="165" weight="0.873733365742" />
      <edge id="1511" source="132" target="166" weight="11.8686303067" />
      <edge id="2105" source="132" target="167" weight="33.6706569673" />
      <edge id="5586" source="132" target="95" weight="0.257351809084" />
      <edge id="3229" source="132" target="161" weight="72.502311862" />
      <edge id="5587" source="132" target="97" weight="0.416963786026" />
      <edge id="5588" source="132" target="163" weight="20.882088184" />
      <edge id="5589" source="132" target="11" weight="25.2139012792" />
      <edge id="5590" source="132" target="10" weight="5.977539561" />
      <edge id="5591" source="132" target="13" weight="1.11339854711" />
      <edge id="5592" source="132" target="12" weight="0.877802451161" />
      <edge id="5593" source="132" target="15" weight="18.357395026" />
      <edge id="5594" source="132" target="17" weight="6.95186358691" />
      <edge id="5595" source="132" target="16" weight="4.52942631506" />
      <edge id="5596" source="132" target="19" weight="7.08781295517" />
      <edge id="5597" source="132" target="18" weight="10.9843964307" />
      <edge id="5598" source="132" target="88" weight="3.63406986072" />
      <edge id="5599" source="132" target="116" weight="2.47770918614" />
      <edge id="5600" source="132" target="151" weight="1.43594448988" />
      <edge id="5601" source="132" target="150" weight="0.350414738858" />
      <edge id="5602" source="132" target="153" weight="28.7519283929" />
      <edge id="5603" source="132" target="152" weight="0.615819743744" />
      <edge id="5604" source="132" target="155" weight="7.60914600514" />
      <edge id="5605" source="132" target="154" weight="33.056728524" />
      <edge id="5606" source="132" target="157" weight="0.0867815655607" />
      <edge id="5607" source="132" target="156" weight="80.09437647" />
      <edge id="5608" source="132" target="159" weight="0.118669804874" />
      <edge id="5609" source="132" target="158" weight="8.12311923283" />
      <edge id="5610" source="132" target="48" weight="0.348856991446" />
      <edge id="5611" source="132" target="46" weight="0.451082122739" />
      <edge id="5612" source="132" target="86" weight="37.0005963344" />
      <edge id="5613" source="132" target="44" weight="8.62113883121" />
      <edge id="5614" source="132" target="45" weight="6.7824336832" />
      <edge id="5615" source="132" target="42" weight="10.6700805676" />
      <edge id="5616" source="132" target="40" weight="0.690777536037" />
      <edge id="5617" source="132" target="118" weight="1.66461829814" />
      <edge id="5618" source="132" target="1" weight="16.0653295418" />
      <edge id="5619" source="132" target="5" weight="0.223459900738" />
      <edge id="5620" source="132" target="9" weight="0.201530567756" />
      <edge id="5621" source="132" target="146" weight="0.454545454545" />
      <edge id="5622" source="132" target="147" weight="0.141194834681" />
      <edge id="5623" source="132" target="144" weight="0.648435790855" />
      <edge id="5624" source="132" target="145" weight="0.0565332160141" />
      <edge id="5625" source="132" target="142" weight="0.145827010622" />
      <edge id="5626" source="132" target="143" weight="7.82557458532" />
      <edge id="5627" source="132" target="140" weight="1.06529795434" />
      <edge id="5628" source="132" target="141" weight="0.450431162154" />
      <edge id="5629" source="132" target="148" weight="0.409333917734" />
      <edge id="5630" source="132" target="149" weight="11.6000389769" />
      <edge id="5631" source="132" target="77" weight="27.3490241799" />
      <edge id="5632" source="132" target="76" weight="0.317312529923" />
      <edge id="5633" source="132" target="75" weight="0.460624770832" />
      <edge id="5634" source="132" target="74" weight="0.460069130324" />
      <edge id="5635" source="132" target="73" weight="0.192462885421" />
      <edge id="5636" source="132" target="72" weight="22.2449269193" />
      <edge id="5637" source="132" target="71" weight="2.25668823847" />
      <edge id="5638" source="132" target="70" weight="25.1900327366" />
      <edge id="5639" source="132" target="79" weight="2.60780657246" />
      <edge id="5640" source="132" target="78" weight="0.0442032070385" />
      <edge id="5641" source="132" target="47" weight="2.1710031241" />
      <edge id="315" source="131" target="130" weight="0.449981543005" />
      <edge id="316" source="131" target="137" weight="59.5084237987" />
      <edge id="317" source="131" target="136" weight="3.70294348417" />
      <edge id="318" source="131" target="135" weight="0.0855951478393" />
      <edge id="361" source="131" target="134" weight="1.93660314327" />
      <edge id="320" source="131" target="139" weight="0.165801956715" />
      <edge id="321" source="131" target="138" weight="1.41359928955" />
      <edge id="322" source="131" target="93" weight="1.34269140071" />
      <edge id="323" source="131" target="24" weight="2.35467004509" />
      <edge id="324" source="131" target="25" weight="0.251527883881" />
      <edge id="325" source="131" target="26" weight="18.6087295211" />
      <edge id="326" source="131" target="27" weight="20.9573509636" />
      <edge id="327" source="131" target="20" weight="0.622870334022" />
      <edge id="328" source="131" target="21" weight="0.627570530664" />
      <edge id="329" source="131" target="22" weight="2.60740532336" />
      <edge id="330" source="131" target="23" weight="0.452095406435" />
      <edge id="331" source="131" target="160" weight="0.136720554273" />
      <edge id="332" source="131" target="28" weight="0.624241103198" />
      <edge id="333" source="131" target="29" weight="0.292873388931" />
      <edge id="334" source="131" target="161" weight="0.694779879847" />
      <edge id="335" source="131" target="0" weight="10.7490330794" />
      <edge id="408" source="131" target="4" weight="0.64427915117" />
      <edge id="337" source="131" target="8" weight="6.1852871949" />
      <edge id="338" source="131" target="163" weight="0.575360354037" />
      <edge id="340" source="131" target="120" weight="3.71489831982" />
      <edge id="341" source="131" target="121" weight="0.00220784164446" />
      <edge id="342" source="131" target="122" weight="18.66903059" />
      <edge id="343" source="131" target="123" weight="1.87275074026" />
      <edge id="344" source="131" target="124" weight="52.0007566639" />
      <edge id="345" source="131" target="125" weight="0.116148715766" />
      <edge id="346" source="131" target="126" weight="0.957967980942" />
      <edge id="347" source="131" target="127" weight="1.54456833182" />
      <edge id="348" source="131" target="128" weight="0.831918119788" />
      <edge id="349" source="131" target="129" weight="2.5434209663" />
      <edge id="351" source="131" target="59" weight="11.4327825984" />
      <edge id="352" source="131" target="58" weight="0.220739444323" />
      <edge id="353" source="131" target="55" weight="0.182612411514" />
      <edge id="354" source="131" target="54" weight="0.459319954497" />
      <edge id="355" source="131" target="57" weight="1.71264775028" />
      <edge id="356" source="131" target="56" weight="38.4064119607" />
      <edge id="357" source="131" target="51" weight="0.00827688647878" />
      <edge id="358" source="131" target="50" weight="7.33185262843" />
      <edge id="359" source="131" target="53" weight="0.239571797711" />
      <edge id="360" source="131" target="52" weight="1.00303883783" />
      <edge id="412" source="131" target="90" weight="1.10102477353" />
      <edge id="158" source="131" target="164" weight="42.2294265887" />
      <edge id="362" source="131" target="115" weight="2.36239408036" />
      <edge id="363" source="131" target="114" weight="18.9709375678" />
      <edge id="364" source="131" target="117" weight="1.46679513786" />
      <edge id="365" source="131" target="116" weight="17.6481283422" />
      <edge id="366" source="131" target="111" weight="0.400461934783" />
      <edge id="367" source="131" target="110" weight="11.6486374395" />
      <edge id="368" source="131" target="113" weight="6.63714465831" />
      <edge id="369" source="131" target="112" weight="0.153970345573" />
      <edge id="370" source="131" target="82" weight="25.6959919913" />
      <edge id="371" source="131" target="83" weight="0.0607333842628" />
      <edge id="372" source="131" target="80" weight="22.8854354985" />
      <edge id="373" source="131" target="119" weight="1.41712785583" />
      <edge id="339" source="131" target="87" weight="6.35587329913" />
      <edge id="375" source="131" target="84" weight="0.404143473472" />
      <edge id="376" source="131" target="85" weight="0.0126611068992" />
      <edge id="377" source="131" target="3" weight="4.49000540597" />
      <edge id="378" source="131" target="7" weight="2.76348338131" />
      <edge id="379" source="131" target="92" weight="0.0314871016692" />
      <edge id="380" source="131" target="108" weight="3.41991451228" />
      <edge id="381" source="131" target="109" weight="0.112340647545" />
      <edge id="382" source="131" target="102" weight="0.25616885582" />
      <edge id="383" source="131" target="103" weight="0.263758469036" />
      <edge id="384" source="131" target="100" weight="1.51711753091" />
      <edge id="385" source="131" target="101" weight="21.7370714929" />
      <edge id="386" source="131" target="106" weight="0.335335094253" />
      <edge id="387" source="131" target="107" weight="1.47208620281" />
      <edge id="388" source="131" target="105" weight="0.637898168683" />
      <edge id="389" source="131" target="38" weight="31.2069480206" />
      <edge id="390" source="131" target="33" weight="32.0434206056" />
      <edge id="391" source="131" target="32" weight="1.86649097184" />
      <edge id="392" source="131" target="31" weight="0.114190266495" />
      <edge id="393" source="131" target="30" weight="0.365769229448" />
      <edge id="394" source="131" target="36" weight="27.4497760231" />
      <edge id="395" source="131" target="35" weight="1.16893110209" />
      <edge id="396" source="131" target="60" weight="23.0615116486" />
      <edge id="397" source="131" target="61" weight="24.1101925317" />
      <edge id="398" source="131" target="62" weight="1.98260972035" />
      <edge id="399" source="131" target="63" weight="1.05034500692" />
      <edge id="400" source="131" target="64" weight="0.580419798374" />
      <edge id="401" source="131" target="65" weight="0.571721000758" />
      <edge id="402" source="131" target="66" weight="5.98823944848" />
      <edge id="403" source="131" target="67" weight="18.1852297224" />
      <edge id="404" source="131" target="68" weight="22.6203728916" />
      <edge id="405" source="131" target="69" weight="0.39226882849" />
      <edge id="406" source="131" target="2" weight="4.20009202218" />
      <edge id="407" source="131" target="6" weight="1.96841296592" />
      <edge id="336" source="131" target="97" weight="0.276529227734" />
      <edge id="409" source="131" target="99" weight="0.5" />
      <edge id="410" source="131" target="98" weight="0.362291350531" />
      <edge id="411" source="131" target="168" weight="1.12385408709" />
      <edge id="350" source="131" target="91" weight="0.424909333576" />
      <edge id="319" source="131" target="165" weight="2.36496226517" />
      <edge id="413" source="131" target="166" weight="4.13994854743" />
      <edge id="414" source="131" target="167" weight="1.82674917042" />
      <edge id="415" source="131" target="95" weight="0.177890820743" />
      <edge id="416" source="131" target="94" weight="0.317382371939" />
      <edge id="417" source="131" target="162" weight="28.3114331061" />
      <edge id="418" source="131" target="96" weight="28.1874763555" />
      <edge id="419" source="131" target="10" weight="3.31020901514" />
      <edge id="420" source="131" target="13" weight="1.08666744738" />
      <edge id="421" source="131" target="12" weight="0.250518825971" />
      <edge id="422" source="131" target="15" weight="4.63449350898" />
      <edge id="423" source="131" target="14" weight="22.8155831039" />
      <edge id="424" source="131" target="17" weight="0.332625189681" />
      <edge id="425" source="131" target="16" weight="0.872029882991" />
      <edge id="426" source="131" target="19" weight="0.484149962178" />
      <edge id="427" source="131" target="18" weight="15.0003465825" />
      <edge id="428" source="131" target="88" weight="6.6163444211" />
      <edge id="429" source="131" target="89" weight="0.415773844589" />
      <edge id="430" source="131" target="150" weight="19.3490938158" />
      <edge id="431" source="131" target="153" weight="0.0994079449962" />
      <edge id="432" source="131" target="152" weight="0.243235659516" />
      <edge id="433" source="131" target="155" weight="17.8288310766" />
      <edge id="434" source="131" target="154" weight="0.955735180908" />
      <edge id="435" source="131" target="157" weight="0.346688365919" />
      <edge id="436" source="131" target="156" weight="0.193226612861" />
      <edge id="437" source="131" target="159" weight="0.0934627927661" />
      <edge id="438" source="131" target="158" weight="51.2897089605" />
      <edge id="439" source="131" target="48" weight="4.47085902764" />
      <edge id="440" source="131" target="49" weight="4.68508905068" />
      <edge id="441" source="131" target="46" weight="63.9563882117" />
      <edge id="442" source="131" target="86" weight="0.214843195686" />
      <edge id="443" source="131" target="45" weight="2.38591880788" />
      <edge id="444" source="131" target="42" weight="0.411294539479" />
      <edge id="445" source="131" target="43" weight="2.52510350789" />
      <edge id="446" source="131" target="40" weight="6.12901182432" />
      <edge id="374" source="131" target="118" weight="1.15410550334" />
      <edge id="448" source="131" target="1" weight="1.63953828376" />
      <edge id="449" source="131" target="5" weight="36.5024408616" />
      <edge id="450" source="131" target="146" weight="2.52633515582" />
      <edge id="451" source="131" target="147" weight="0.270710981545" />
      <edge id="452" source="131" target="144" weight="38.34761072" />
      <edge id="453" source="131" target="145" weight="41.0687251997" />
      <edge id="454" source="131" target="142" weight="1.84715505385" />
      <edge id="455" source="131" target="143" weight="0.527128968318" />
      <edge id="456" source="131" target="140" weight="0.067063702915" />
      <edge id="457" source="131" target="141" weight="27.6799956082" />
      <edge id="458" source="131" target="148" weight="0.116176470588" />
      <edge id="459" source="131" target="149" weight="0.310092669061" />
      <edge id="460" source="131" target="77" weight="0.170846165127" />
      <edge id="461" source="131" target="76" weight="0.917608182388" />
      <edge id="462" source="131" target="75" weight="0.126946392488" />
      <edge id="463" source="131" target="73" weight="1.3320844973" />
      <edge id="464" source="131" target="72" weight="0.791669345171" />
      <edge id="465" source="131" target="71" weight="4.29881819537" />
      <edge id="466" source="131" target="70" weight="0.0178149980967" />
      <edge id="467" source="131" target="79" weight="25.1843200186" />
      <edge id="468" source="131" target="78" weight="20.0974754812" />
      <edge id="447" source="131" target="41" weight="4.88224160887" />
      <edge id="469" source="131" target="47" weight="0.0538876058507" />
      <edge id="471" source="130" target="137" weight="0.156108977542" />
      <edge id="472" source="130" target="136" weight="2.99824021117" />
      <edge id="473" source="130" target="135" weight="7.02249157222" />
      <edge id="474" source="130" target="134" weight="9.86890259443" />
      <edge id="475" source="130" target="139" weight="2.71781952805" />
      <edge id="528" source="130" target="138" weight="0.0569955927392" />
      <edge id="477" source="130" target="166" weight="2.3565648669" />
      <edge id="478" source="130" target="24" weight="1.46901867773" />
      <edge id="479" source="130" target="25" weight="1.21232302187" />
      <edge id="480" source="130" target="26" weight="0.896872886395" />
      <edge id="481" source="130" target="27" weight="4.23628690077" />
      <edge id="482" source="130" target="20" weight="10.1314772972" />
      <edge id="483" source="130" target="21" weight="0.283341856955" />
      <edge id="484" source="130" target="23" weight="0.285369660849" />
      <edge id="485" source="130" target="29" weight="9.43088204419" />
      <edge id="486" source="130" target="161" weight="14.416805044" />
      <edge id="487" source="130" target="0" weight="52.999177107" />
      <edge id="488" source="130" target="4" weight="4.58434399282" />
      <edge id="489" source="130" target="8" weight="0.21731203967" />
      <edge id="490" source="130" target="163" weight="8.21768618334" />
      <edge id="492" source="130" target="120" weight="129.830599298" />
      <edge id="493" source="130" target="121" weight="9.28655442004" />
      <edge id="494" source="130" target="123" weight="1.02417551772" />
      <edge id="495" source="130" target="124" weight="0.254278074866" />
      <edge id="496" source="130" target="125" weight="0.564784053156" />
      <edge id="497" source="130" target="126" weight="1.8936477917" />
      <edge id="498" source="130" target="127" weight="3.00670866963" />
      <edge id="499" source="130" target="128" weight="1.12494356123" />
      <edge id="500" source="130" target="129" weight="4.36360280546" />
      <edge id="502" source="130" target="59" weight="21.1166910516" />
      <edge id="503" source="130" target="58" weight="0.0306525037936" />
      <edge id="504" source="130" target="55" weight="25.3750054806" />
      <edge id="505" source="130" target="54" weight="1.10050214325" />
      <edge id="506" source="130" target="57" weight="11.7885275368" />
      <edge id="507" source="130" target="56" weight="1.31640565317" />
      <edge id="508" source="130" target="51" weight="13.759092511" />
      <edge id="509" source="130" target="50" weight="1.65361064189" />
      <edge id="510" source="130" target="53" weight="4.86953560178" />
      <edge id="511" source="130" target="52" weight="1.660021738" />
      <edge id="512" source="130" target="90" weight="0.920956453308" />
      <edge id="159" source="130" target="164" weight="0.288600367455" />
      <edge id="513" source="130" target="115" weight="0.69015455149" />
      <edge id="514" source="130" target="114" weight="7.32871628387" />
      <edge id="515" source="130" target="117" weight="1.45389339048" />
      <edge id="516" source="130" target="89" weight="0.229463266083" />
      <edge id="517" source="130" target="111" weight="0.158436213992" />
      <edge id="518" source="130" target="110" weight="0.29447079751" />
      <edge id="519" source="130" target="113" weight="0.314605003212" />
      <edge id="520" source="130" target="82" weight="3.83391163036" />
      <edge id="521" source="130" target="83" weight="14.0792018521" />
      <edge id="522" source="130" target="80" weight="1.25451282402" />
      <edge id="523" source="130" target="81" weight="1.07381277378" />
      <edge id="491" source="130" target="119" weight="0.114569888391" />
      <edge id="600" source="130" target="87" weight="2.51361996322" />
      <edge id="526" source="130" target="84" weight="0.659430331024" />
      <edge id="527" source="130" target="85" weight="5.74879253359" />
      <edge id="529" source="130" target="3" weight="6.68657518312" />
      <edge id="530" source="130" target="7" weight="46.7511618453" />
      <edge id="531" source="130" target="108" weight="0.368311007858" />
      <edge id="532" source="130" target="109" weight="0.771752598036" />
      <edge id="533" source="130" target="102" weight="1.57651036513" />
      <edge id="534" source="130" target="103" weight="14.9068753432" />
      <edge id="535" source="130" target="100" weight="33.5470242991" />
      <edge id="536" source="130" target="101" weight="0.273648648649" />
      <edge id="537" source="130" target="106" weight="0.54632339602" />
      <edge id="538" source="130" target="107" weight="0.853942179336" />
      <edge id="539" source="130" target="105" weight="17.2994838902" />
      <edge id="540" source="130" target="39" weight="13.359320554" />
      <edge id="541" source="130" target="38" weight="1.03754216161" />
      <edge id="542" source="130" target="33" weight="0.246661608498" />
      <edge id="543" source="130" target="32" weight="0.330098336613" />
      <edge id="544" source="130" target="31" weight="2.06285523953" />
      <edge id="545" source="130" target="37" weight="0.32300021918" />
      <edge id="546" source="130" target="36" weight="1.78109259453" />
      <edge id="547" source="130" target="35" weight="1.01375500532" />
      <edge id="548" source="130" target="34" weight="13.8575749566" />
      <edge id="549" source="130" target="60" weight="1.24363783757" />
      <edge id="550" source="130" target="61" weight="3.6861126948" />
      <edge id="551" source="130" target="62" weight="0.316715134295" />
      <edge id="552" source="130" target="63" weight="2.32287661781" />
      <edge id="553" source="130" target="64" weight="2.01933308303" />
      <edge id="554" source="130" target="65" weight="66.8702812409" />
      <edge id="555" source="130" target="66" weight="1.05457554348" />
      <edge id="556" source="130" target="67" weight="32.4300263056" />
      <edge id="557" source="130" target="68" weight="4.03082305912" />
      <edge id="558" source="130" target="69" weight="21.2590740043" />
      <edge id="559" source="130" target="2" weight="31.4608450597" />
      <edge id="560" source="130" target="99" weight="1.39267188407" />
      <edge id="561" source="130" target="98" weight="4.24748304748" />
      <edge id="562" source="130" target="168" weight="2.90181990206" />
      <edge id="501" source="130" target="91" weight="1.55310692718" />
      <edge id="563" source="130" target="165" weight="0.0939611486486" />
      <edge id="564" source="130" target="93" weight="7.35752087982" />
      <edge id="565" source="130" target="92" weight="0.518048567053" />
      <edge id="566" source="130" target="160" weight="1.98349121264" />
      <edge id="567" source="130" target="94" weight="0.376569375594" />
      <edge id="568" source="130" target="97" weight="0.026635873749" />
      <edge id="569" source="130" target="96" weight="0.0310588575323" />
      <edge id="570" source="130" target="11" weight="7.68072257137" />
      <edge id="571" source="130" target="10" weight="8.81801254312" />
      <edge id="572" source="130" target="13" weight="0.295287368753" />
      <edge id="573" source="130" target="12" weight="0.107973421927" />
      <edge id="574" source="130" target="15" weight="4.59555630057" />
      <edge id="575" source="130" target="14" weight="0.603543743079" />
      <edge id="576" source="130" target="17" weight="0.713621196626" />
      <edge id="577" source="130" target="16" weight="0.4" />
      <edge id="578" source="130" target="19" weight="22.0542753046" />
      <edge id="579" source="130" target="18" weight="2.13700891308" />
      <edge id="580" source="130" target="88" weight="2.23474075695" />
      <edge id="581" source="130" target="116" weight="1.09573626178" />
      <edge id="582" source="130" target="151" weight="4.13257890975" />
      <edge id="583" source="130" target="153" weight="0.262721806717" />
      <edge id="584" source="130" target="152" weight="0.309032674564" />
      <edge id="585" source="130" target="155" weight="0.455343567744" />
      <edge id="586" source="130" target="154" weight="0.528028096022" />
      <edge id="587" source="130" target="157" weight="0.6501536608" />
      <edge id="588" source="130" target="156" weight="28.4636488367" />
      <edge id="589" source="130" target="159" weight="0.671981002715" />
      <edge id="590" source="130" target="158" weight="1.29218106996" />
      <edge id="591" source="130" target="48" weight="0.0441461710361" />
      <edge id="592" source="130" target="49" weight="5.0665578049" />
      <edge id="593" source="130" target="46" weight="11.9141242112" />
      <edge id="524" source="130" target="86" weight="0.08464275126" />
      <edge id="595" source="130" target="44" weight="0.961156345709" />
      <edge id="596" source="130" target="45" weight="1.2520701632" />
      <edge id="597" source="130" target="42" weight="0.221587417247" />
      <edge id="598" source="130" target="43" weight="0.627673796791" />
      <edge id="599" source="130" target="40" weight="0.86774539613" />
      <edge id="525" source="130" target="118" weight="0.00187165775401" />
      <edge id="601" source="130" target="1" weight="52.3621867638" />
      <edge id="602" source="130" target="5" weight="4.9713419257" />
      <edge id="603" source="130" target="9" weight="1.53567559302" />
      <edge id="604" source="130" target="146" weight="27.3902162318" />
      <edge id="605" source="130" target="144" weight="1.74936634281" />
      <edge id="606" source="130" target="145" weight="0.309830994737" />
      <edge id="607" source="130" target="142" weight="9.22903305702" />
      <edge id="608" source="130" target="143" weight="1.61163063813" />
      <edge id="609" source="130" target="140" weight="22.0153076192" />
      <edge id="610" source="130" target="141" weight="3.1559346404" />
      <edge id="611" source="130" target="148" weight="0.160867910164" />
      <edge id="612" source="130" target="149" weight="0.315423612902" />
      <edge id="613" source="130" target="77" weight="0.299197860963" />
      <edge id="614" source="130" target="76" weight="0.37088645123" />
      <edge id="615" source="130" target="75" weight="0.0285130897688" />
      <edge id="616" source="130" target="74" weight="0.78821225692" />
      <edge id="617" source="130" target="73" weight="5.14627873308" />
      <edge id="618" source="130" target="72" weight="0.313897522444" />
      <edge id="619" source="130" target="71" weight="0.218181818182" />
      <edge id="620" source="130" target="70" weight="9.46412689001" />
      <edge id="621" source="130" target="79" weight="0.873217141872" />
      <edge id="622" source="130" target="78" weight="0.0340909090909" />
      <edge id="476" source="130" target="41" weight="14.2207497704" />
      <edge id="594" source="130" target="47" weight="1.45854314569" />
      <edge id="624" source="137" target="136" weight="2.09418818769" />
      <edge id="625" source="137" target="135" weight="0.0119878603945" />
      <edge id="664" source="137" target="134" weight="5.25561265754" />
      <edge id="627" source="137" target="139" weight="18.3716916388" />
      <edge id="628" source="137" target="138" weight="0.73496021204" />
      <edge id="629" source="137" target="93" weight="0.862702556159" />
      <edge id="630" source="137" target="24" weight="1.00095436977" />
      <edge id="631" source="137" target="25" weight="0.217112228041" />
      <edge id="632" source="137" target="26" weight="0.0399620797783" />
      <edge id="633" source="137" target="27" weight="39.7873141223" />
      <edge id="634" source="137" target="20" weight="0.286603053958" />
      <edge id="635" source="137" target="21" weight="0.212353114666" />
      <edge id="636" source="137" target="22" weight="0.165317842255" />
      <edge id="637" source="137" target="23" weight="0.530589428931" />
      <edge id="638" source="137" target="95" weight="10.1946073233" />
      <edge id="639" source="137" target="28" weight="0.147751323349" />
      <edge id="640" source="137" target="29" weight="1.45808490312" />
      <edge id="641" source="137" target="94" weight="3.60984124268" />
      <edge id="642" source="137" target="0" weight="0.930992726764" />
      <edge id="643" source="137" target="4" weight="21.850784497" />
      <edge id="644" source="137" target="8" weight="1.69739833818" />
      <edge id="645" source="137" target="96" weight="0.95049806458" />
      <edge id="646" source="137" target="121" weight="47.3251690916" />
      <edge id="647" source="137" target="122" weight="0.494217067209" />
      <edge id="648" source="137" target="123" weight="0.0169825625474" />
      <edge id="649" source="137" target="124" weight="0.131701807396" />
      <edge id="650" source="137" target="125" weight="0.493099101317" />
      <edge id="651" source="137" target="126" weight="0.305495499422" />
      <edge id="652" source="137" target="127" weight="0.013808801214" />
      <edge id="653" source="137" target="128" weight="1.28605244542" />
      <edge id="654" source="137" target="129" weight="72.1857801011" />
      <edge id="656" source="137" target="58" weight="23.9994377531" />
      <edge id="657" source="137" target="55" weight="2.18396477109" />
      <edge id="658" source="137" target="54" weight="15.0388494125" />
      <edge id="659" source="137" target="57" weight="2.25931784264" />
      <edge id="660" source="137" target="56" weight="7.16305344882" />
      <edge id="661" source="137" target="50" weight="0.482316050463" />
      <edge id="662" source="137" target="53" weight="0.693783064216" />
      <edge id="663" source="137" target="52" weight="1.89304142512" />
      <edge id="626" source="137" target="90" weight="3.28732274824" />
      <edge id="160" source="137" target="164" weight="63.0802001751" />
      <edge id="665" source="137" target="114" weight="6.21364360598" />
      <edge id="666" source="137" target="117" weight="25.1952682247" />
      <edge id="667" source="137" target="89" weight="0.697024314813" />
      <edge id="668" source="137" target="110" weight="0.289833420483" />
      <edge id="669" source="137" target="113" weight="0.0949191685912" />
      <edge id="670" source="137" target="83" weight="3.70518392695" />
      <edge id="671" source="137" target="80" weight="0.114782276547" />
      <edge id="672" source="137" target="81" weight="1.82388686385" />
      <edge id="673" source="137" target="119" weight="0.960233289835" />
      <edge id="674" source="137" target="118" weight="0.512196985111" />
      <edge id="675" source="137" target="84" weight="0.244884798051" />
      <edge id="676" source="137" target="3" weight="0.815594426327" />
      <edge id="677" source="137" target="7" weight="0.690436918016" />
      <edge id="678" source="137" target="102" weight="0.654878798314" />
      <edge id="679" source="137" target="103" weight="0.145167413256" />
      <edge id="705" source="137" target="100" weight="0.204395275361" />
      <edge id="681" source="137" target="101" weight="0.00297999148574" />
      <edge id="682" source="137" target="106" weight="0.654677397289" />
      <edge id="683" source="137" target="107" weight="0.128560636936" />
      <edge id="684" source="137" target="104" weight="6.65727981548" />
      <edge id="685" source="137" target="105" weight="0.209194896612" />
      <edge id="686" source="137" target="39" weight="0.37234023443" />
      <edge id="687" source="137" target="38" weight="0.415409158279" />
      <edge id="688" source="137" target="33" weight="1.78340408789" />
      <edge id="689" source="137" target="32" weight="29.7198836531" />
      <edge id="690" source="137" target="31" weight="0.325765965301" />
      <edge id="691" source="137" target="30" weight="21.4223782534" />
      <edge id="692" source="137" target="37" weight="0.297092096272" />
      <edge id="693" source="137" target="35" weight="0.246199263372" />
      <edge id="694" source="137" target="34" weight="3.20586019285" />
      <edge id="695" source="137" target="60" weight="0.84994580737" />
      <edge id="696" source="137" target="61" weight="16.2271772345" />
      <edge id="697" source="137" target="62" weight="73.0487345353" />
      <edge id="698" source="137" target="63" weight="2.21435810285" />
      <edge id="699" source="137" target="97" weight="2.38344095694" />
      <edge id="700" source="137" target="65" weight="20.5053268291" />
      <edge id="701" source="137" target="66" weight="0.103227654698" />
      <edge id="702" source="137" target="67" weight="0.00601261181991" />
      <edge id="703" source="137" target="68" weight="10.7996968107" />
      <edge id="704" source="137" target="69" weight="0.511898395722" />
      <edge id="706" source="137" target="2" weight="14.0661256829" />
      <edge id="680" source="137" target="167" weight="44.7349962933" />
      <edge id="707" source="137" target="6" weight="0.0332608037544" />
      <edge id="708" source="137" target="99" weight="0.0134099616858" />
      <edge id="709" source="137" target="98" weight="0.447414988665" />
      <edge id="710" source="137" target="168" weight="0.0184553809665" />
      <edge id="655" source="137" target="91" weight="0.754471812292" />
      <edge id="711" source="137" target="165" weight="7.7113576734" />
      <edge id="712" source="137" target="166" weight="0.368579215751" />
      <edge id="713" source="137" target="92" weight="2.16113928374" />
      <edge id="714" source="137" target="160" weight="4.59841847918" />
      <edge id="715" source="137" target="161" weight="0.36296406962" />
      <edge id="716" source="137" target="162" weight="5.41982147737" />
      <edge id="717" source="137" target="163" weight="117.860291373" />
      <edge id="718" source="137" target="11" weight="13.2043544691" />
      <edge id="719" source="137" target="10" weight="1.58576840647" />
      <edge id="720" source="137" target="13" weight="0.125876619517" />
      <edge id="721" source="137" target="12" weight="2.13573616573" />
      <edge id="722" source="137" target="15" weight="0.674359438549" />
      <edge id="723" source="137" target="14" weight="1.16917420066" />
      <edge id="724" source="137" target="17" weight="0.916559107129" />
      <edge id="725" source="137" target="16" weight="44.6132574428" />
      <edge id="726" source="137" target="19" weight="0.985039270188" />
      <edge id="727" source="137" target="18" weight="1.85203245058" />
      <edge id="728" source="137" target="88" weight="0.0698607161088" />
      <edge id="729" source="137" target="116" weight="2.36563703128" />
      <edge id="730" source="137" target="151" weight="0.0381140384177" />
      <edge id="731" source="137" target="150" weight="0.306951871658" />
      <edge id="732" source="137" target="153" weight="0.187374903772" />
      <edge id="733" source="137" target="152" weight="0.484867549719" />
      <edge id="734" source="137" target="155" weight="0.344601726415" />
      <edge id="735" source="137" target="157" weight="0.09770549395" />
      <edge id="736" source="137" target="158" weight="17.0758464855" />
      <edge id="737" source="137" target="48" weight="1.89473534242" />
      <edge id="738" source="137" target="49" weight="11.102294352" />
      <edge id="739" source="137" target="46" weight="1.04819009414" />
      <edge id="740" source="137" target="86" weight="0.696656649958" />
      <edge id="741" source="137" target="44" weight="0.135137116879" />
      <edge id="742" source="137" target="45" weight="24.7471864897" />
      <edge id="743" source="137" target="42" weight="2.01156791477" />
      <edge id="744" source="137" target="40" weight="3.11509128348" />
      <edge id="745" source="137" target="41" weight="27.1713059849" />
      <edge id="746" source="137" target="1" weight="0.0763751683896" />
      <edge id="747" source="137" target="5" weight="7.7593138058" />
      <edge id="748" source="137" target="9" weight="7.44810213861" />
      <edge id="749" source="137" target="146" weight="2.76928562938" />
      <edge id="750" source="137" target="147" weight="9.88236369873" />
      <edge id="751" source="137" target="144" weight="3.70709886436" />
      <edge id="752" source="137" target="145" weight="0.978338191837" />
      <edge id="753" source="137" target="142" weight="0.414196483377" />
      <edge id="754" source="137" target="143" weight="0.309136236985" />
      <edge id="755" source="137" target="140" weight="8.41617325713" />
      <edge id="756" source="137" target="141" weight="0.00589727450157" />
      <edge id="757" source="137" target="148" weight="0.617057854207" />
      <edge id="758" source="137" target="76" weight="0.199794162983" />
      <edge id="759" source="137" target="75" weight="0.0932973957021" />
      <edge id="760" source="137" target="74" weight="2.37485114677" />
      <edge id="761" source="137" target="71" weight="2.05232320852" />
      <edge id="762" source="137" target="70" weight="0.0822701275847" />
      <edge id="763" source="137" target="79" weight="0.0120265929633" />
      <edge id="764" source="137" target="47" weight="0.949549870645" />
      <edge id="766" source="136" target="135" weight="0.0340409401061" />
      <edge id="804" source="136" target="134" weight="5.87730698572" />
      <edge id="820" source="136" target="138" weight="8.88750418554" />
      <edge id="769" source="136" target="93" weight="0.546781376185" />
      <edge id="770" source="136" target="24" weight="0.422481913745" />
      <edge id="771" source="136" target="25" weight="92.8150807793" />
      <edge id="772" source="136" target="27" weight="14.7524340381" />
      <edge id="773" source="136" target="20" weight="61.2677175664" />
      <edge id="774" source="136" target="21" weight="6.53346461197" />
      <edge id="775" source="136" target="22" weight="5.12501833113" />
      <edge id="776" source="136" target="23" weight="30.0976123882" />
      <edge id="777" source="136" target="28" weight="0.892837678353" />
      <edge id="778" source="136" target="29" weight="1.02711585867" />
      <edge id="779" source="136" target="94" weight="0.223325916293" />
      <edge id="780" source="136" target="0" weight="0.578609625668" />
      <edge id="854" source="136" target="4" weight="0.13336503031" />
      <edge id="782" source="136" target="8" weight="1.41617574506" />
      <edge id="783" source="136" target="96" weight="73.3553174079" />
      <edge id="784" source="136" target="120" weight="0.336048724781" />
      <edge id="785" source="136" target="121" weight="0.345540034006" />
      <edge id="786" source="136" target="122" weight="1.14155536591" />
      <edge id="787" source="136" target="123" weight="1.1877394636" />
      <edge id="788" source="136" target="124" weight="0.0368023736893" />
      <edge id="789" source="136" target="125" weight="2.08420884005" />
      <edge id="790" source="136" target="126" weight="0.248218347233" />
      <edge id="791" source="136" target="127" weight="0.111363636364" />
      <edge id="792" source="136" target="128" weight="26.8725538351" />
      <edge id="794" source="136" target="59" weight="14.0460832651" />
      <edge id="795" source="136" target="58" weight="3.27668633749" />
      <edge id="796" source="136" target="55" weight="2.16037418289" />
      <edge id="797" source="136" target="54" weight="0.944828862119" />
      <edge id="798" source="136" target="57" weight="51.3724902901" />
      <edge id="799" source="136" target="56" weight="120.464166445" />
      <edge id="800" source="136" target="51" weight="0.557688661656" />
      <edge id="801" source="136" target="50" weight="25.157446785" />
      <edge id="802" source="136" target="53" weight="2.15827851399" />
      <edge id="803" source="136" target="52" weight="0.824422312646" />
      <edge id="858" source="136" target="90" weight="0.998273760182" />
      <edge id="161" source="136" target="164" weight="2.53496175956" />
      <edge id="805" source="136" target="115" weight="13.2247339222" />
      <edge id="806" source="136" target="114" weight="19.5047298019" />
      <edge id="807" source="136" target="88" weight="1.04298639363" />
      <edge id="808" source="136" target="89" weight="1.55588913478" />
      <edge id="809" source="136" target="110" weight="0.901188837926" />
      <edge id="810" source="136" target="113" weight="29.3733699371" />
      <edge id="811" source="136" target="112" weight="0.327785094544" />
      <edge id="812" source="136" target="82" weight="10.000381971" />
      <edge id="813" source="136" target="83" weight="41.2551403229" />
      <edge id="814" source="136" target="80" weight="0.183110916648" />
      <edge id="815" source="136" target="81" weight="1.68967920476" />
      <edge id="816" source="136" target="119" weight="89.4801273093" />
      <edge id="892" source="136" target="87" weight="8.96470875434" />
      <edge id="818" source="136" target="84" weight="14.7327687108" />
      <edge id="819" source="136" target="85" weight="1.70385334163" />
      <edge id="821" source="136" target="3" weight="86.1637054746" />
      <edge id="822" source="136" target="7" weight="1.29339717282" />
      <edge id="823" source="136" target="108" weight="1.19391230311" />
      <edge id="824" source="136" target="102" weight="21.9963207811" />
      <edge id="825" source="136" target="103" weight="38.0944617059" />
      <edge id="826" source="136" target="100" weight="0.655532487841" />
      <edge id="827" source="136" target="101" weight="0.810327529749" />
      <edge id="828" source="136" target="106" weight="1.84603541186" />
      <edge id="829" source="136" target="107" weight="7.33494996151" />
      <edge id="830" source="136" target="104" weight="5.99343636546" />
      <edge id="831" source="136" target="105" weight="0.422398458346" />
      <edge id="832" source="136" target="39" weight="7.50939689738" />
      <edge id="833" source="136" target="38" weight="0.481845698896" />
      <edge id="834" source="136" target="33" weight="0.0928288605367" />
      <edge id="835" source="136" target="32" weight="12.6587909283" />
      <edge id="836" source="136" target="31" weight="0.0805958747135" />
      <edge id="837" source="136" target="37" weight="4.72795154037" />
      <edge id="838" source="136" target="36" weight="0.957654261544" />
      <edge id="839" source="136" target="35" weight="0.45712531572" />
      <edge id="840" source="136" target="34" weight="0.229109724938" />
      <edge id="781" source="136" target="162" weight="45.9002307764" />
      <edge id="841" source="136" target="60" weight="4.79325889405" />
      <edge id="842" source="136" target="61" weight="69.4756250723" />
      <edge id="843" source="136" target="62" weight="3.99245607334" />
      <edge id="844" source="136" target="63" weight="46.2714377066" />
      <edge id="845" source="136" target="64" weight="1.83655679074" />
      <edge id="846" source="136" target="65" weight="0.416979109079" />
      <edge id="847" source="136" target="66" weight="5.56786535942" />
      <edge id="848" source="136" target="67" weight="0.119620182383" />
      <edge id="849" source="136" target="68" weight="42.6462782328" />
      <edge id="850" source="136" target="69" weight="0.263593989402" />
      <edge id="851" source="136" target="2" weight="1.04149527923" />
      <edge id="852" source="136" target="167" weight="13.0714647284" />
      <edge id="853" source="136" target="6" weight="0.763178923335" />
      <edge id="855" source="136" target="99" weight="2.40435084605" />
      <edge id="856" source="136" target="98" weight="0.27255020305" />
      <edge id="857" source="136" target="168" weight="11.5668976135" />
      <edge id="793" source="136" target="91" weight="0.688217411273" />
      <edge id="767" source="136" target="165" weight="0.686974789916" />
      <edge id="859" source="136" target="166" weight="0.649525988221" />
      <edge id="860" source="136" target="92" weight="8.82372805627" />
      <edge id="861" source="136" target="160" weight="0.329306255559" />
      <edge id="862" source="136" target="161" weight="31.9005632407" />
      <edge id="863" source="136" target="97" weight="1.49471087679" />
      <edge id="864" source="136" target="163" weight="107.59271792" />
      <edge id="865" source="136" target="11" weight="0.797364400306" />
      <edge id="866" source="136" target="10" weight="19.9328187807" />
      <edge id="867" source="136" target="13" weight="1.04535905271" />
      <edge id="868" source="136" target="12" weight="0.951707970251" />
      <edge id="869" source="136" target="15" weight="0.0952097943659" />
      <edge id="870" source="136" target="14" weight="1.46144117573" />
      <edge id="871" source="136" target="19" weight="38.8608480947" />
      <edge id="872" source="136" target="18" weight="0.538605507878" />
      <edge id="873" source="136" target="117" weight="1.3466776263" />
      <edge id="874" source="136" target="116" weight="11.3771370093" />
      <edge id="875" source="136" target="151" weight="13.5924025364" />
      <edge id="876" source="136" target="150" weight="3.65323023114" />
      <edge id="877" source="136" target="153" weight="1.18114919295" />
      <edge id="878" source="136" target="152" weight="0.163312200868" />
      <edge id="879" source="136" target="155" weight="0.896008403361" />
      <edge id="768" source="136" target="41" weight="33.7280512829" />
      <edge id="880" source="136" target="157" weight="18.4597201476" />
      <edge id="881" source="136" target="156" weight="1.0267568284" />
      <edge id="882" source="136" target="159" weight="0.446524064171" />
      <edge id="883" source="136" target="158" weight="83.5994577843" />
      <edge id="884" source="136" target="48" weight="0.734568369904" />
      <edge id="885" source="136" target="49" weight="36.7297015665" />
      <edge id="886" source="136" target="86" weight="22.1697104302" />
      <edge id="887" source="136" target="44" weight="2.27797733148" />
      <edge id="888" source="136" target="45" weight="83.9332849504" />
      <edge id="889" source="136" target="42" weight="24.7677078751" />
      <edge id="890" source="136" target="43" weight="3.95815094654" />
      <edge id="891" source="136" target="40" weight="7.66494205539" />
      <edge id="817" source="136" target="118" weight="90.7907632246" />
      <edge id="893" source="136" target="1" weight="27.7211173379" />
      <edge id="894" source="136" target="5" weight="0.418119527979" />
      <edge id="895" source="136" target="9" weight="4.44437915499" />
      <edge id="896" source="136" target="146" weight="0.607213202802" />
      <edge id="897" source="136" target="147" weight="2.21604278075" />
      <edge id="898" source="136" target="144" weight="15.684552105" />
      <edge id="899" source="136" target="145" weight="92.8383557213" />
      <edge id="900" source="136" target="142" weight="11.2647876281" />
      <edge id="901" source="136" target="143" weight="9.0916432253" />
      <edge id="902" source="136" target="140" weight="13.0930012825" />
      <edge id="903" source="136" target="141" weight="7.74508385035" />
      <edge id="904" source="136" target="148" weight="0.0140485312899" />
      <edge id="905" source="136" target="149" weight="0.562755005037" />
      <edge id="906" source="136" target="77" weight="5.93844996464" />
      <edge id="907" source="136" target="76" weight="1.47654140236" />
      <edge id="908" source="136" target="75" weight="0.0228226776728" />
      <edge id="909" source="136" target="74" weight="7.77139521983" />
      <edge id="910" source="136" target="73" weight="20.5598258047" />
      <edge id="911" source="136" target="72" weight="0.228313030639" />
      <edge id="912" source="136" target="71" weight="12.5220588235" />
      <edge id="913" source="136" target="70" weight="12.1936770921" />
      <edge id="914" source="136" target="79" weight="10.2450102042" />
      <edge id="915" source="136" target="78" weight="1.83460949464" />
      <edge id="916" source="136" target="47" weight="0.0174506828528" />
      <edge id="957" source="135" target="134" weight="0.506139781325" />
      <edge id="919" source="135" target="139" weight="39.160122766" />
      <edge id="920" source="135" target="138" weight="46.9934123163" />
      <edge id="921" source="135" target="93" weight="0.070114534543" />
      <edge id="922" source="135" target="24" weight="0.870441743255" />
      <edge id="923" source="135" target="25" weight="0.176755882254" />
      <edge id="925" source="135" target="27" weight="126.634712021" />
      <edge id="926" source="135" target="20" weight="24.6549121276" />
      <edge id="927" source="135" target="21" weight="1.87157453119" />
      <edge id="928" source="135" target="22" weight="39.4582795629" />
      <edge id="929" source="135" target="23" weight="9.07310281591" />
      <edge id="930" source="135" target="95" weight="0.195855614973" />
      <edge id="931" source="135" target="28" weight="0.211113541895" />
      <edge id="932" source="135" target="29" weight="3.27498314514" />
      <edge id="933" source="135" target="161" weight="96.4282763868" />
      <edge id="1004" source="135" target="4" weight="0.303431027097" />
      <edge id="935" source="135" target="8" weight="1.32657851417" />
      <edge id="936" source="135" target="96" weight="6.50454612113" />
      <edge id="937" source="135" target="120" weight="30.8692067901" />
      <edge id="938" source="135" target="121" weight="19.2548924947" />
      <edge id="939" source="135" target="122" weight="14.5891340404" />
      <edge id="940" source="135" target="123" weight="0.0573412536899" />
      <edge id="941" source="135" target="124" weight="0.75935828877" />
      <edge id="942" source="135" target="125" weight="0.242850204731" />
      <edge id="943" source="135" target="126" weight="1.64831530973" />
      <edge id="944" source="135" target="127" weight="1.51973973461" />
      <edge id="945" source="135" target="128" weight="0.125138427464" />
      <edge id="946" source="135" target="129" weight="0.0470677337081" />
      <edge id="947" source="135" target="59" weight="7.59734307957" />
      <edge id="948" source="135" target="58" weight="8.13884646737" />
      <edge id="949" source="135" target="55" weight="5.16015849582" />
      <edge id="950" source="135" target="54" weight="32.7559004027" />
      <edge id="951" source="135" target="57" weight="0.499536891106" />
      <edge id="952" source="135" target="56" weight="0.124467091776" />
      <edge id="953" source="135" target="51" weight="11.3103245212" />
      <edge id="954" source="135" target="50" weight="12.9353250613" />
      <edge id="955" source="135" target="53" weight="4.37637483502" />
      <edge id="956" source="135" target="52" weight="37.5042660249" />
      <edge id="918" source="135" target="90" weight="0.426938348408" />
      <edge id="162" source="135" target="164" weight="10.3712314545" />
      <edge id="958" source="135" target="115" weight="0.489737167884" />
      <edge id="959" source="135" target="114" weight="2.20593595879" />
      <edge id="960" source="135" target="88" weight="0.122820318423" />
      <edge id="961" source="135" target="111" weight="11.2035740169" />
      <edge id="962" source="135" target="110" weight="14.8842439243" />
      <edge id="963" source="135" target="113" weight="1.38219994319" />
      <edge id="964" source="135" target="112" weight="4.10803804783" />
      <edge id="965" source="135" target="83" weight="0.672901175962" />
      <edge id="966" source="135" target="80" weight="14.0587215643" />
      <edge id="967" source="135" target="81" weight="44.4388955945" />
      <edge id="924" source="135" target="86" weight="39.5685779834" />
      <edge id="969" source="135" target="87" weight="16.4975848349" />
      <edge id="970" source="135" target="84" weight="0.192618122368" />
      <edge id="971" source="135" target="3" weight="1.04664957433" />
      <edge id="972" source="135" target="7" weight="21.8454319378" />
      <edge id="973" source="135" target="108" weight="0.61368232406" />
      <edge id="974" source="135" target="109" weight="0.130966498666" />
      <edge id="975" source="135" target="102" weight="7.44991433582" />
      <edge id="976" source="135" target="103" weight="0.371022144009" />
      <edge id="977" source="135" target="100" weight="1.77906047128" />
      <edge id="978" source="135" target="101" weight="24.0665534895" />
      <edge id="979" source="135" target="106" weight="0.265909090909" />
      <edge id="980" source="135" target="107" weight="23.8762846804" />
      <edge id="981" source="135" target="104" weight="0.0345650500385" />
      <edge id="982" source="135" target="105" weight="0.0796911121522" />
      <edge id="983" source="135" target="38" weight="0.439890305366" />
      <edge id="984" source="135" target="33" weight="18.3952073663" />
      <edge id="985" source="135" target="32" weight="2.527078509" />
      <edge id="986" source="135" target="31" weight="0.0299901298307" />
      <edge id="987" source="135" target="30" weight="0.400419835589" />
      <edge id="988" source="135" target="37" weight="0.839884978236" />
      <edge id="989" source="135" target="36" weight="51.2337063514" />
      <edge id="990" source="135" target="35" weight="4.61743852744" />
      <edge id="991" source="135" target="34" weight="0.0258021390374" />
      <edge id="992" source="135" target="60" weight="76.4654108818" />
      <edge id="993" source="135" target="61" weight="3.61822555812" />
      <edge id="994" source="135" target="62" weight="0.561455404938" />
      <edge id="995" source="135" target="64" weight="8.03280113957" />
      <edge id="996" source="135" target="65" weight="0.353738262213" />
      <edge id="997" source="135" target="66" weight="0.954565895098" />
      <edge id="998" source="135" target="67" weight="19.3198108142" />
      <edge id="999" source="135" target="68" weight="1.14773714425" />
      <edge id="1001" source="135" target="2" weight="0.413560094146" />
      <edge id="1002" source="135" target="167" weight="8.65836960349" />
      <edge id="1003" source="135" target="6" weight="1.00101796133" />
      <edge id="934" source="135" target="97" weight="7.31969612152" />
      <edge id="1005" source="135" target="99" weight="2.95251521712" />
      <edge id="1006" source="135" target="98" weight="1.0754129645" />
      <edge id="1007" source="135" target="168" weight="0.551571250862" />
      <edge id="1008" source="135" target="91" weight="0.1398305144" />
      <edge id="1009" source="135" target="165" weight="14.0668162056" />
      <edge id="1010" source="135" target="166" weight="0.288006111536" />
      <edge id="1011" source="135" target="92" weight="5.88245647541" />
      <edge id="1012" source="135" target="160" weight="2.85779953568" />
      <edge id="1013" source="135" target="94" weight="0.157838438894" />
      <edge id="1014" source="135" target="162" weight="0.130764864481" />
      <edge id="1015" source="135" target="163" weight="9.55073875115" />
      <edge id="1016" source="135" target="11" weight="9.33697296622" />
      <edge id="1017" source="135" target="10" weight="0.403749906626" />
      <edge id="1018" source="135" target="13" weight="6.07851810033" />
      <edge id="1019" source="135" target="12" weight="0.260670312983" />
      <edge id="1020" source="135" target="15" weight="0.054815378759" />
      <edge id="1021" source="135" target="14" weight="0.947891809856" />
      <edge id="1022" source="135" target="17" weight="0.476071575783" />
      <edge id="1023" source="135" target="16" weight="0.262991311724" />
      <edge id="1024" source="135" target="19" weight="20.8050894601" />
      <edge id="1025" source="135" target="18" weight="13.1904833047" />
      <edge id="1026" source="135" target="151" weight="1.91307794679" />
      <edge id="1027" source="135" target="150" weight="1.18480219706" />
      <edge id="1028" source="135" target="153" weight="2.32059385387" />
      <edge id="1029" source="135" target="152" weight="0.28677074774" />
      <edge id="1030" source="135" target="155" weight="70.8277962348" />
      <edge id="1000" source="135" target="154" weight="0.626770340894" />
      <edge id="1032" source="135" target="157" weight="0.397647951442" />
      <edge id="1033" source="135" target="156" weight="0.486158888682" />
      <edge id="1034" source="135" target="159" weight="0.185044491526" />
      <edge id="1035" source="135" target="158" weight="1.09699274932" />
      <edge id="1036" source="135" target="46" weight="0.320143244237" />
      <edge id="968" source="135" target="119" weight="0.589324233993" />
      <edge id="1038" source="135" target="44" weight="33.2007120525" />
      <edge id="1039" source="135" target="45" weight="0.09931724921" />
      <edge id="1040" source="135" target="42" weight="40.7906859358" />
      <edge id="1041" source="135" target="43" weight="0.170542635659" />
      <edge id="1042" source="135" target="40" weight="0.622211674444" />
      <edge id="1043" source="135" target="118" weight="15.8584904177" />
      <edge id="1044" source="135" target="1" weight="15.9392694806" />
      <edge id="1045" source="135" target="5" weight="0.563845587072" />
      <edge id="1046" source="135" target="9" weight="0.372879507307" />
      <edge id="1047" source="135" target="146" weight="0.869408031023" />
      <edge id="1048" source="135" target="147" weight="0.21850711248" />
      <edge id="1049" source="135" target="144" weight="0.790648406782" />
      <edge id="1050" source="135" target="142" weight="32.2111266163" />
      <edge id="1051" source="135" target="143" weight="8.08150879299" />
      <edge id="1052" source="135" target="140" weight="0.287911780898" />
      <edge id="1053" source="135" target="141" weight="17.8400391393" />
      <edge id="1054" source="135" target="148" weight="0.628650549743" />
      <edge id="1055" source="135" target="149" weight="13.1550728193" />
      <edge id="1056" source="135" target="77" weight="0.210602135501" />
      <edge id="1057" source="135" target="76" weight="1.37554880774" />
      <edge id="1058" source="135" target="75" weight="0.221057045966" />
      <edge id="1059" source="135" target="74" weight="1.50459531574" />
      <edge id="1060" source="135" target="73" weight="0.755618646714" />
      <edge id="1061" source="135" target="72" weight="0.751549616132" />
      <edge id="1062" source="135" target="71" weight="1.69272175891" />
      <edge id="1063" source="135" target="70" weight="18.5431232125" />
      <edge id="1064" source="135" target="79" weight="71.6158355359" />
      <edge id="1065" source="135" target="78" weight="0.132893566558" />
      <edge id="1031" source="135" target="41" weight="0.110550020286" />
      <edge id="1037" source="135" target="47" weight="0.588548236002" />
      <edge id="1067" source="134" target="90" weight="0.224885408709" />
      <edge id="1068" source="134" target="139" weight="0.000444707975096" />
      <edge id="1069" source="134" target="138" weight="1.07292795724" />
      <edge id="1070" source="134" target="166" weight="0.035049127438" />
      <edge id="1071" source="134" target="24" weight="0.125164980202" />
      <edge id="1072" source="134" target="25" weight="0.712054553454" />
      <edge id="1073" source="134" target="26" weight="2.59775263837" />
      <edge id="1074" source="134" target="27" weight="7.06437982904" />
      <edge id="1075" source="134" target="20" weight="17.5314463314" />
      <edge id="1076" source="134" target="21" weight="9.65949829096" />
      <edge id="1077" source="134" target="22" weight="0.427939593733" />
      <edge id="1078" source="134" target="23" weight="1.13708935734" />
      <edge id="1079" source="134" target="95" weight="0.0542398777693" />
      <edge id="1080" source="134" target="28" weight="2.45612906336" />
      <edge id="1081" source="134" target="29" weight="1.97873658771" />
      <edge id="1082" source="134" target="0" weight="1.2231543104" />
      <edge id="1149" source="134" target="4" weight="12.0897107247" />
      <edge id="1084" source="134" target="8" weight="1.98784843333" />
      <edge id="1085" source="134" target="163" weight="2.84900377702" />
      <edge id="1087" source="134" target="120" weight="0.511799694672" />
      <edge id="1088" source="134" target="122" weight="2.47766822655" />
      <edge id="1089" source="134" target="123" weight="8.89042142332" />
      <edge id="1090" source="134" target="125" weight="10.3397976311" />
      <edge id="1091" source="134" target="126" weight="0.153112406246" />
      <edge id="1092" source="134" target="127" weight="5.72245782595" />
      <edge id="1093" source="134" target="128" weight="0.846174085807" />
      <edge id="1094" source="134" target="129" weight="12.2153162769" />
      <edge id="1095" source="134" target="59" weight="4.45971257114" />
      <edge id="1096" source="134" target="58" weight="1.19498703587" />
      <edge id="1097" source="134" target="55" weight="67.1433367741" />
      <edge id="1098" source="134" target="54" weight="0.178526182432" />
      <edge id="1099" source="134" target="57" weight="11.2303426658" />
      <edge id="1100" source="134" target="56" weight="0.500534672415" />
      <edge id="1101" source="134" target="51" weight="0.214140747657" />
      <edge id="1102" source="134" target="50" weight="0.384047929303" />
      <edge id="1103" source="134" target="53" weight="1.01255194114" />
      <edge id="1104" source="134" target="52" weight="0.0900647125999" />
      <edge id="163" source="134" target="164" weight="3.08323057749" />
      <edge id="1105" source="134" target="115" weight="15.0365539188" />
      <edge id="1106" source="134" target="114" weight="0.364855245167" />
      <edge id="1107" source="134" target="117" weight="4.14629632504" />
      <edge id="1108" source="134" target="116" weight="0.306378082955" />
      <edge id="1109" source="134" target="110" weight="1.13225326678" />
      <edge id="1110" source="134" target="113" weight="29.9016032701" />
      <edge id="1111" source="134" target="112" weight="8.8165630416" />
      <edge id="1112" source="134" target="82" weight="1.81100684783" />
      <edge id="1113" source="134" target="80" weight="0.155202805862" />
      <edge id="1114" source="134" target="81" weight="0.452095580029" />
      <edge id="1115" source="134" target="119" weight="22.3509998228" />
      <edge id="1086" source="134" target="87" weight="39.5004981191" />
      <edge id="1117" source="134" target="84" weight="6.4369003611" />
      <edge id="1118" source="134" target="85" weight="0.6954405283" />
      <edge id="1119" source="134" target="3" weight="3.83981082108" />
      <edge id="1120" source="134" target="7" weight="1.62032085561" />
      <edge id="1121" source="134" target="92" weight="0.227623915369" />
      <edge id="1122" source="134" target="108" weight="1.83081981477" />
      <edge id="1123" source="134" target="109" weight="1.14414461451" />
      <edge id="1124" source="134" target="103" weight="3.78777936365" />
      <edge id="1125" source="134" target="100" weight="11.9092851532" />
      <edge id="1126" source="134" target="101" weight="0.268892261002" />
      <edge id="1127" source="134" target="106" weight="23.4198197877" />
      <edge id="1128" source="134" target="104" weight="26.7105304838" />
      <edge id="1129" source="134" target="105" weight="0.628333391351" />
      <edge id="1130" source="134" target="39" weight="0.572942450425" />
      <edge id="1131" source="134" target="32" weight="0.721784667052" />
      <edge id="1132" source="134" target="31" weight="0.444578649826" />
      <edge id="1133" source="134" target="30" weight="0.576411960133" />
      <edge id="1134" source="134" target="37" weight="1.37036699958" />
      <edge id="1135" source="134" target="36" weight="3.17090239901" />
      <edge id="1136" source="134" target="35" weight="1.023463851" />
      <edge id="1137" source="134" target="34" weight="27.1333185565" />
      <edge id="1138" source="134" target="61" weight="0.0710231304101" />
      <edge id="1139" source="134" target="62" weight="0.123930481283" />
      <edge id="1140" source="134" target="63" weight="0.438902782646" />
      <edge id="1141" source="134" target="64" weight="1.77321804432" />
      <edge id="1142" source="134" target="65" weight="3.59420274763" />
      <edge id="1143" source="134" target="66" weight="0.788989547897" />
      <edge id="1144" source="134" target="67" weight="13.8653427059" />
      <edge id="1145" source="134" target="68" weight="41.9211142065" />
      <edge id="1146" source="134" target="69" weight="11.2599264386" />
      <edge id="1147" source="134" target="2" weight="15.3564699296" />
      <edge id="1083" source="134" target="162" weight="0.0385026737968" />
      <edge id="1148" source="134" target="6" weight="0.212620834814" />
      <edge id="1150" source="134" target="99" weight="1.03448465003" />
      <edge id="1151" source="134" target="98" weight="0.0965896632454" />
      <edge id="1152" source="134" target="168" weight="1.84108954128" />
      <edge id="1153" source="134" target="91" weight="0.155080213904" />
      <edge id="1154" source="134" target="165" weight="15.000533367" />
      <edge id="1155" source="134" target="93" weight="0.412597715416" />
      <edge id="1156" source="134" target="167" weight="0.684469989442" />
      <edge id="1157" source="134" target="160" weight="0.366098632619" />
      <edge id="1158" source="134" target="161" weight="17.9659977352" />
      <edge id="1159" source="134" target="97" weight="3.97125969139" />
      <edge id="1160" source="134" target="96" weight="0.351947146799" />
      <edge id="1161" source="134" target="11" weight="27.0122966035" />
      <edge id="1162" source="134" target="10" weight="0.0438311688312" />
      <edge id="1163" source="134" target="13" weight="0.063662218333" />
      <edge id="1164" source="134" target="12" weight="0.521618459138" />
      <edge id="1165" source="134" target="15" weight="2.00880215483" />
      <edge id="1166" source="134" target="14" weight="0.786382734912" />
      <edge id="1167" source="134" target="17" weight="0.345074017356" />
      <edge id="1168" source="134" target="16" weight="10.2494756092" />
      <edge id="1169" source="134" target="19" weight="0.296704472748" />
      <edge id="1170" source="134" target="18" weight="0.00806569878281" />
      <edge id="1171" source="134" target="88" weight="0.811421357352" />
      <edge id="1172" source="134" target="89" weight="55.3646634293" />
      <edge id="1173" source="134" target="151" weight="0.219298436831" />
      <edge id="1174" source="134" target="150" weight="4.88405085693" />
      <edge id="1175" source="134" target="153" weight="7.34188748169" />
      <edge id="1176" source="134" target="152" weight="3.99397255803" />
      <edge id="1177" source="134" target="155" weight="17.7929125138" />
      <edge id="1178" source="134" target="154" weight="3.63455519088" />
      <edge id="1179" source="134" target="157" weight="0.0118005329273" />
      <edge id="1180" source="134" target="156" weight="0.0652246196292" />
      <edge id="1181" source="134" target="159" weight="14.6575770307" />
      <edge id="1182" source="134" target="158" weight="0.770302323065" />
      <edge id="1183" source="134" target="48" weight="1.33488891323" />
      <edge id="1184" source="134" target="49" weight="8.53441000577" />
      <edge id="1185" source="134" target="46" weight="1.06358225621" />
      <edge id="1186" source="134" target="86" weight="0.305727845286" />
      <edge id="1187" source="134" target="44" weight="1.01715358386" />
      <edge id="1188" source="134" target="45" weight="0.241450262523" />
      <edge id="1189" source="134" target="42" weight="0.0385026737968" />
      <edge id="1190" source="134" target="43" weight="21.3365836941" />
      <edge id="1191" source="134" target="40" weight="2.93252243429" />
      <edge id="1116" source="134" target="118" weight="0.51631559696" />
      <edge id="1193" source="134" target="1" weight="50.3287139963" />
      <edge id="1194" source="134" target="5" weight="20.8950431068" />
      <edge id="1195" source="134" target="9" weight="5.77859201947" />
      <edge id="1196" source="134" target="146" weight="0.196656401232" />
      <edge id="1197" source="134" target="147" weight="18.1648837001" />
      <edge id="1198" source="134" target="144" weight="10.7347205025" />
      <edge id="1199" source="134" target="145" weight="0.325" />
      <edge id="1200" source="134" target="142" weight="0.0857251617815" />
      <edge id="1201" source="134" target="143" weight="2.87701392445" />
      <edge id="1202" source="134" target="140" weight="2.49319846988" />
      <edge id="1203" source="134" target="141" weight="6.42331736731" />
      <edge id="1204" source="134" target="148" weight="0.449966911528" />
      <edge id="1205" source="134" target="149" weight="1.17059276366" />
      <edge id="1206" source="134" target="77" weight="1.42075348219" />
      <edge id="1207" source="134" target="76" weight="2.11150641178" />
      <edge id="1208" source="134" target="75" weight="2.76804812834" />
      <edge id="1209" source="134" target="74" weight="4.09002654071" />
      <edge id="1210" source="134" target="73" weight="0.547875569044" />
      <edge id="1211" source="134" target="72" weight="2.65998572437" />
      <edge id="1212" source="134" target="79" weight="0.697743720732" />
      <edge id="1213" source="134" target="78" weight="1.17549946515" />
      <edge id="1192" source="134" target="41" weight="0.325" />
      <edge id="1214" source="134" target="47" weight="0.527081350099" />
      <edge id="1217" source="139" target="138" weight="0.732205354559" />
      <edge id="1218" source="139" target="166" weight="0.331995074866" />
      <edge id="1219" source="139" target="25" weight="0.168926661574" />
      <edge id="1220" source="139" target="26" weight="0.355258637811" />
      <edge id="1221" source="139" target="27" weight="2.61769076823" />
      <edge id="1222" source="139" target="20" weight="4.3951737376" />
      <edge id="1223" source="139" target="21" weight="2.01505157616" />
      <edge id="1224" source="139" target="22" weight="1.13943089026" />
      <edge id="1225" source="139" target="23" weight="29.898229083" />
      <edge id="1226" source="139" target="28" weight="0.967372893615" />
      <edge id="1227" source="139" target="29" weight="16.4818720999" />
      <edge id="1228" source="139" target="94" weight="3.18430015457" />
      <edge id="1229" source="139" target="0" weight="35.0329510095" />
      <edge id="1230" source="139" target="4" weight="15.3043837598" />
      <edge id="1231" source="139" target="8" weight="29.4358959416" />
      <edge id="1232" source="139" target="120" weight="31.1012606875" />
      <edge id="1233" source="139" target="121" weight="8.97264149602" />
      <edge id="1234" source="139" target="122" weight="32.9160241293" />
      <edge id="1235" source="139" target="123" weight="113.059387626" />
      <edge id="1236" source="139" target="125" weight="25.1588733237" />
      <edge id="1237" source="139" target="126" weight="11.8772063957" />
      <edge id="1238" source="139" target="127" weight="98.1424807041" />
      <edge id="1239" source="139" target="128" weight="0.572097020626" />
      <edge id="1240" source="139" target="129" weight="0.0951871657754" />
      <edge id="1241" source="139" target="59" weight="17.9980115523" />
      <edge id="1242" source="139" target="58" weight="3.5503284597" />
      <edge id="1243" source="139" target="55" weight="9.77200862197" />
      <edge id="1244" source="139" target="54" weight="0.676458067263" />
      <edge id="1245" source="139" target="57" weight="2.32777025261" />
      <edge id="1246" source="139" target="56" weight="12.2307233007" />
      <edge id="1247" source="139" target="51" weight="15.7176027396" />
      <edge id="1248" source="139" target="50" weight="69.3946508292" />
      <edge id="1249" source="139" target="53" weight="4.36786320243" />
      <edge id="1250" source="139" target="52" weight="0.0320855614973" />
      <edge id="1216" source="139" target="90" weight="55.7718990367" />
      <edge id="1251" source="139" target="115" weight="2.03357545212" />
      <edge id="1252" source="139" target="114" weight="0.346930773449" />
      <edge id="1253" source="139" target="117" weight="0.239686783804" />
      <edge id="1254" source="139" target="89" weight="0.255349249212" />
      <edge id="1255" source="139" target="111" weight="2.42096621267" />
      <edge id="1256" source="139" target="110" weight="0.014253222138" />
      <edge id="1257" source="139" target="113" weight="0.323371310385" />
      <edge id="1258" source="139" target="112" weight="6.05214442594" />
      <edge id="1259" source="139" target="82" weight="0.45984185317" />
      <edge id="1260" source="139" target="83" weight="1.01665818549" />
      <edge id="1261" source="139" target="80" weight="0.717362462178" />
      <edge id="1262" source="139" target="81" weight="5.60763693809" />
      <edge id="1263" source="139" target="119" weight="14.3543192649" />
      <edge id="1264" source="139" target="118" weight="29.41806946" />
      <edge id="1265" source="139" target="84" weight="0.767938787926" />
      <edge id="1266" source="139" target="85" weight="9.56649021391" />
      <edge id="1267" source="139" target="3" weight="11.2955393954" />
      <edge id="1268" source="139" target="7" weight="1.33748651717" />
      <edge id="1269" source="139" target="92" weight="0.636744853099" />
      <edge id="1270" source="139" target="108" weight="24.9694493796" />
      <edge id="1271" source="139" target="109" weight="4.21669349028" />
      <edge id="1272" source="139" target="102" weight="19.1157008415" />
      <edge id="1273" source="139" target="103" weight="61.0537795932" />
      <edge id="1274" source="139" target="100" weight="5.83596324546" />
      <edge id="1275" source="139" target="101" weight="0.00433955081842" />
      <edge id="1276" source="139" target="106" weight="3.54475216926" />
      <edge id="1277" source="139" target="107" weight="1.20253304596" />
      <edge id="1278" source="139" target="104" weight="1.44394576012" />
      <edge id="1279" source="139" target="105" weight="2.08612265733" />
      <edge id="1280" source="139" target="39" weight="0.273262032086" />
      <edge id="1281" source="139" target="38" weight="8.92608764943" />
      <edge id="1282" source="139" target="33" weight="30.1575310289" />
      <edge id="1283" source="139" target="32" weight="14.0047494539" />
      <edge id="1284" source="139" target="31" weight="22.4021061031" />
      <edge id="1285" source="139" target="30" weight="0.15081795772" />
      <edge id="1286" source="139" target="37" weight="9.26342367331" />
      <edge id="1287" source="139" target="36" weight="13.389084519" />
      <edge id="1288" source="139" target="35" weight="5.45371432015" />
      <edge id="1289" source="139" target="34" weight="1.61964907612" />
      <edge id="1291" source="139" target="60" weight="3.51373179175" />
      <edge id="1292" source="139" target="61" weight="0.763065694704" />
      <edge id="1293" source="139" target="62" weight="10.8705586353" />
      <edge id="1294" source="139" target="63" weight="3.59101813933" />
      <edge id="1295" source="139" target="64" weight="161.057634009" />
      <edge id="1296" source="139" target="65" weight="8.88501665549" />
      <edge id="1297" source="139" target="66" weight="2.71842319947" />
      <edge id="1298" source="139" target="67" weight="19.9010338547" />
      <edge id="1299" source="139" target="68" weight="1.01332268354" />
      <edge id="1300" source="139" target="2" weight="0.7471668562" />
      <edge id="1301" source="139" target="162" weight="0.32336339021" />
      <edge id="1302" source="139" target="99" weight="18.437112644" />
      <edge id="1303" source="139" target="98" weight="21.4586447595" />
      <edge id="1304" source="139" target="168" weight="5.82348069837" />
      <edge id="1305" source="139" target="91" weight="0.00121304018196" />
      <edge id="1306" source="139" target="165" weight="0.138603977432" />
      <edge id="1307" source="139" target="93" weight="6.4924567828" />
      <edge id="1308" source="139" target="167" weight="0.345233124647" />
      <edge id="1309" source="139" target="95" weight="0.133890599795" />
      <edge id="1310" source="139" target="161" weight="15.4702502576" />
      <edge id="1311" source="139" target="97" weight="0.392645201099" />
      <edge id="1312" source="139" target="96" weight="50.1171482934" />
      <edge id="1313" source="139" target="11" weight="35.9145386844" />
      <edge id="1314" source="139" target="10" weight="1.73982368554" />
      <edge id="1315" source="139" target="13" weight="11.4681525448" />
      <edge id="1316" source="139" target="12" weight="0.953758445946" />
      <edge id="1317" source="139" target="15" weight="5.58287928955" />
      <edge id="1318" source="139" target="14" weight="0.162626121786" />
      <edge id="1319" source="139" target="17" weight="0.763457817338" />
      <edge id="1320" source="139" target="16" weight="0.4446157621" />
      <edge id="1321" source="139" target="19" weight="37.3936751119" />
      <edge id="1322" source="139" target="18" weight="8.29987415909" />
      <edge id="1323" source="139" target="88" weight="0.122016936105" />
      <edge id="1324" source="139" target="116" weight="1.11845090999" />
      <edge id="1325" source="139" target="151" weight="0.292478782726" />
      <edge id="1326" source="139" target="150" weight="1.23933021623" />
      <edge id="1327" source="139" target="153" weight="0.510427074635" />
      <edge id="1328" source="139" target="152" weight="6.98239107863" />
      <edge id="1329" source="139" target="155" weight="4.66167135578" />
      <edge id="1330" source="139" target="154" weight="4.77499314782" />
      <edge id="1331" source="139" target="156" weight="5.73966565629" />
      <edge id="1332" source="139" target="159" weight="0.349195004812" />
      <edge id="1333" source="139" target="158" weight="2.8875755863" />
      <edge id="1334" source="139" target="48" weight="1.38300063819" />
      <edge id="1335" source="139" target="46" weight="2.6243484368" />
      <edge id="1290" source="139" target="86" weight="0.452276239154" />
      <edge id="1337" source="139" target="44" weight="1.94525082991" />
      <edge id="1338" source="139" target="45" weight="1.50980120498" />
      <edge id="1339" source="139" target="42" weight="0.488927995307" />
      <edge id="1340" source="139" target="40" weight="4.71330875583" />
      <edge id="1341" source="139" target="87" weight="2.03549914412" />
      <edge id="1342" source="139" target="1" weight="7.23841785108" />
      <edge id="1343" source="139" target="5" weight="2.9004865249" />
      <edge id="1344" source="139" target="9" weight="7.0803823044" />
      <edge id="1345" source="139" target="146" weight="40.3158302289" />
      <edge id="1346" source="139" target="147" weight="2.96790792342" />
      <edge id="1347" source="139" target="144" weight="1.16486570638" />
      <edge id="1348" source="139" target="145" weight="0.332135299895" />
      <edge id="1349" source="139" target="142" weight="23.8808476316" />
      <edge id="1350" source="139" target="143" weight="0.213770053476" />
      <edge id="1351" source="139" target="140" weight="0.0833839150228" />
      <edge id="1352" source="139" target="141" weight="0.468195311456" />
      <edge id="1353" source="139" target="148" weight="2.71335285131" />
      <edge id="1354" source="139" target="77" weight="0.611684370258" />
      <edge id="1355" source="139" target="76" weight="3.71141506454" />
      <edge id="1356" source="139" target="75" weight="1.79669398065" />
      <edge id="1357" source="139" target="74" weight="12.1376708747" />
      <edge id="1358" source="139" target="73" weight="24.5769899665" />
      <edge id="1359" source="139" target="71" weight="0.376329256497" />
      <edge id="1360" source="139" target="70" weight="1.62476878776" />
      <edge id="1361" source="139" target="79" weight="0.736339668212" />
      <edge id="1362" source="139" target="78" weight="0.655584581978" />
      <edge id="1336" source="139" target="47" weight="0.143606348308" />
      <edge id="1364" source="138" target="166" weight="0.556335574208" />
      <edge id="1365" source="138" target="24" weight="13.0274367147" />
      <edge id="1366" source="138" target="25" weight="6.09411585184" />
      <edge id="1367" source="138" target="26" weight="9.00823063744" />
      <edge id="1368" source="138" target="27" weight="0.934971596659" />
      <edge id="1369" source="138" target="20" weight="19.817121274" />
      <edge id="1370" source="138" target="22" weight="0.526399398727" />
      <edge id="1371" source="138" target="28" weight="0.718664203964" />
      <edge id="1372" source="138" target="29" weight="34.5450710046" />
      <edge id="1373" source="138" target="94" weight="7.95007524357" />
      <edge id="1374" source="138" target="0" weight="0.361882538392" />
      <edge id="1375" source="138" target="4" weight="0.390233505286" />
      <edge id="1376" source="138" target="8" weight="0.968789929844" />
      <edge id="1377" source="138" target="96" weight="23.1215757725" />
      <edge id="1378" source="138" target="120" weight="55.8668331307" />
      <edge id="1379" source="138" target="121" weight="0.79319991202" />
      <edge id="1380" source="138" target="122" weight="33.2620604068" />
      <edge id="1381" source="138" target="123" weight="5.83054318991" />
      <edge id="1382" source="138" target="124" weight="12.9384565686" />
      <edge id="1383" source="138" target="125" weight="0.747832683079" />
      <edge id="1384" source="138" target="126" weight="12.1859450652" />
      <edge id="1385" source="138" target="127" weight="0.204548004984" />
      <edge id="1386" source="138" target="128" weight="2.13457633818" />
      <edge id="1387" source="138" target="129" weight="0.353112743643" />
      <edge id="1388" source="138" target="118" weight="4.89228622802" />
      <edge id="1389" source="138" target="59" weight="23.9264688381" />
      <edge id="1390" source="138" target="55" weight="0.127543207176" />
      <edge id="1391" source="138" target="54" weight="0.717729720886" />
      <edge id="1392" source="138" target="57" weight="2.35374565966" />
      <edge id="1393" source="138" target="56" weight="0.142002934951" />
      <edge id="1394" source="138" target="51" weight="0.934445654688" />
      <edge id="1395" source="138" target="53" weight="0.579679144385" />
      <edge id="1396" source="138" target="52" weight="1.46658229897" />
      <edge id="1398" source="138" target="90" weight="13.3902001689" />
      <edge id="164" source="138" target="164" weight="1.83120054151" />
      <edge id="1399" source="138" target="115" weight="4.29053989451" />
      <edge id="1400" source="138" target="114" weight="0.232492963046" />
      <edge id="1401" source="138" target="117" weight="38.3570914492" />
      <edge id="1402" source="138" target="89" weight="14.2816990708" />
      <edge id="1403" source="138" target="111" weight="0.442654180768" />
      <edge id="1404" source="138" target="110" weight="0.232429335371" />
      <edge id="1405" source="138" target="113" weight="0.0744151016641" />
      <edge id="1406" source="138" target="112" weight="0.385964662125" />
      <edge id="1407" source="138" target="82" weight="0.447507325485" />
      <edge id="1408" source="138" target="83" weight="2.03903288517" />
      <edge id="1409" source="138" target="80" weight="0.29386787311" />
      <edge id="1410" source="138" target="81" weight="1.13419656272" />
      <edge id="1411" source="138" target="119" weight="5.19163859115" />
      <edge id="1412" source="138" target="87" weight="28.6685240554" />
      <edge id="1413" source="138" target="84" weight="53.2849569892" />
      <edge id="1415" source="138" target="3" weight="0.099064171123" />
      <edge id="1416" source="138" target="7" weight="0.832777268483" />
      <edge id="1417" source="138" target="108" weight="2.59369606676" />
      <edge id="1418" source="138" target="109" weight="4.72208855572" />
      <edge id="1419" source="138" target="102" weight="9.24912805908" />
      <edge id="1420" source="138" target="103" weight="0.282085561497" />
      <edge id="1421" source="138" target="100" weight="0.580697176702" />
      <edge id="1422" source="138" target="101" weight="0.202479262908" />
      <edge id="1423" source="138" target="106" weight="11.7615989368" />
      <edge id="1424" source="138" target="107" weight="0.442175526343" />
      <edge id="1425" source="138" target="104" weight="13.5791173717" />
      <edge id="1426" source="138" target="105" weight="73.0156349275" />
      <edge id="1427" source="138" target="39" weight="0.180431389244" />
      <edge id="1428" source="138" target="38" weight="0.108300337293" />
      <edge id="1429" source="138" target="33" weight="14.405965246" />
      <edge id="1430" source="138" target="32" weight="49.5956357623" />
      <edge id="1431" source="138" target="31" weight="2.21467080009" />
      <edge id="1432" source="138" target="30" weight="0.198718525348" />
      <edge id="1433" source="138" target="37" weight="38.2313809149" />
      <edge id="1434" source="138" target="36" weight="1.1801017554" />
      <edge id="1435" source="138" target="35" weight="39.5017300315" />
      <edge id="1436" source="138" target="34" weight="1.08809655752" />
      <edge id="1437" source="138" target="60" weight="0.127722406792" />
      <edge id="1438" source="138" target="61" weight="0.694709702063" />
      <edge id="1439" source="138" target="62" weight="0.356227067986" />
      <edge id="1440" source="138" target="63" weight="119.463199497" />
      <edge id="1397" source="138" target="64" weight="16.0542292111" />
      <edge id="1442" source="138" target="65" weight="0.686720158116" />
      <edge id="1443" source="138" target="66" weight="9.22653991126" />
      <edge id="1444" source="138" target="67" weight="1.05626981988" />
      <edge id="1445" source="138" target="68" weight="0.35492214611" />
      <edge id="1446" source="138" target="2" weight="1.01381052093" />
      <edge id="1447" source="138" target="167" weight="38.586168196" />
      <edge id="1448" source="138" target="6" weight="1.51762625659" />
      <edge id="1441" source="138" target="97" weight="0.2557481038" />
      <edge id="1449" source="138" target="99" weight="2.46404415487" />
      <edge id="1450" source="138" target="98" weight="0.541717057972" />
      <edge id="1451" source="138" target="168" weight="53.3802513861" />
      <edge id="1414" source="138" target="91" weight="0.361527173625" />
      <edge id="1452" source="138" target="165" weight="2.79617751089" />
      <edge id="1453" source="138" target="93" weight="0.597505014059" />
      <edge id="1454" source="138" target="92" weight="0.560425914956" />
      <edge id="1455" source="138" target="95" weight="1.31179430837" />
      <edge id="1456" source="138" target="161" weight="0.697599014907" />
      <edge id="1457" source="138" target="162" weight="61.7917796879" />
      <edge id="1458" source="138" target="163" weight="2.07683289933" />
      <edge id="1459" source="138" target="11" weight="0.237304910544" />
      <edge id="1460" source="138" target="10" weight="22.2339441249" />
      <edge id="1461" source="138" target="13" weight="34.55609851" />
      <edge id="1462" source="138" target="12" weight="1.25171016908" />
      <edge id="1463" source="138" target="15" weight="24.1352960631" />
      <edge id="1464" source="138" target="14" weight="0.096766743649" />
      <edge id="1465" source="138" target="17" weight="5.57474621547" />
      <edge id="1466" source="138" target="16" weight="0.223854122322" />
      <edge id="1467" source="138" target="19" weight="0.173775337838" />
      <edge id="1468" source="138" target="18" weight="0.0427482035489" />
      <edge id="1469" source="138" target="88" weight="2.70235928886" />
      <edge id="1470" source="138" target="116" weight="50.3909763209" />
      <edge id="1471" source="138" target="151" weight="0.532978680309" />
      <edge id="1472" source="138" target="150" weight="0.272739579514" />
      <edge id="1473" source="138" target="153" weight="0.425292472611" />
      <edge id="1474" source="138" target="152" weight="3.0731113846" />
      <edge id="1475" source="138" target="155" weight="30.0869201956" />
      <edge id="1476" source="138" target="154" weight="14.4869858464" />
      <edge id="1477" source="138" target="157" weight="0.389908878041" />
      <edge id="1478" source="138" target="156" weight="0.625508224173" />
      <edge id="1479" source="138" target="159" weight="11.6430700585" />
      <edge id="1480" source="138" target="158" weight="6.65582183385" />
      <edge id="1481" source="138" target="48" weight="12.7989104676" />
      <edge id="1482" source="138" target="49" weight="0.335826367503" />
      <edge id="1483" source="138" target="46" weight="11.7652801613" />
      <edge id="1484" source="138" target="86" weight="3.35094768764" />
      <edge id="1485" source="138" target="44" weight="9.64756923808" />
      <edge id="1486" source="138" target="45" weight="9.33322269256" />
      <edge id="1487" source="138" target="42" weight="0.471186321315" />
      <edge id="1488" source="138" target="43" weight="5.7493549807" />
      <edge id="1489" source="138" target="40" weight="3.68777486598" />
      <edge id="1490" source="138" target="41" weight="39.3771014049" />
      <edge id="1491" source="138" target="1" weight="3.52709893104" />
      <edge id="1492" source="138" target="5" weight="1.78454479229" />
      <edge id="1493" source="138" target="9" weight="3.08776903248" />
      <edge id="1494" source="138" target="146" weight="23.0751160219" />
      <edge id="1495" source="138" target="147" weight="0.274724774387" />
      <edge id="1496" source="138" target="142" weight="0.40484549872" />
      <edge id="1497" source="138" target="143" weight="54.2978989772" />
      <edge id="1498" source="138" target="140" weight="1.06523390364" />
      <edge id="1499" source="138" target="141" weight="1.23305389219" />
      <edge id="1500" source="138" target="148" weight="24.5622016936" />
      <edge id="1501" source="138" target="149" weight="0.845724328366" />
      <edge id="1502" source="138" target="77" weight="0.0545109931766" />
      <edge id="1503" source="138" target="76" weight="1.69267881954" />
      <edge id="1504" source="138" target="75" weight="1.8712584165" />
      <edge id="1505" source="138" target="73" weight="0.306145675266" />
      <edge id="1506" source="138" target="72" weight="10.5858658711" />
      <edge id="1507" source="138" target="71" weight="1.78202531323" />
      <edge id="1508" source="138" target="79" weight="0.680672576877" />
      <edge id="1509" source="138" target="78" weight="1.11330686809" />
      <edge id="1510" source="138" target="47" weight="0.0635625803887" />
      <edge id="1512" source="166" target="24" weight="2.45109110868" />
      <edge id="1513" source="166" target="25" weight="1.12321706909" />
      <edge id="1514" source="166" target="26" weight="0.286994153823" />
      <edge id="1515" source="166" target="27" weight="0.429142240218" />
      <edge id="1516" source="166" target="21" weight="10.6633343215" />
      <edge id="1517" source="166" target="22" weight="0.00687547746371" />
      <edge id="1518" source="166" target="23" weight="0.494660542487" />
      <edge id="1604" source="166" target="160" weight="0.619498318598" />
      <edge id="1520" source="166" target="28" weight="1.66754886967" />
      <edge id="1521" source="166" target="29" weight="0.601363317106" />
      <edge id="1522" source="166" target="161" weight="0.796614511109" />
      <edge id="1523" source="166" target="0" weight="5.92523696359" />
      <edge id="1596" source="166" target="4" weight="1.05499905715" />
      <edge id="1525" source="166" target="8" weight="4.39202167906" />
      <edge id="1607" source="166" target="96" weight="2.17951717208" />
      <edge id="1528" source="166" target="120" weight="0.426113437381" />
      <edge id="1529" source="166" target="121" weight="49.9808375782" />
      <edge id="1530" source="166" target="122" weight="0.573984455199" />
      <edge id="1531" source="166" target="123" weight="0.3193328279" />
      <edge id="1532" source="166" target="124" weight="0.144802625093" />
      <edge id="1533" source="166" target="125" weight="0.290374331551" />
      <edge id="1534" source="166" target="126" weight="0.538283409278" />
      <edge id="1535" source="166" target="127" weight="0.0185894706968" />
      <edge id="1536" source="166" target="128" weight="0.400825550978" />
      <edge id="1537" source="166" target="129" weight="0.745398144318" />
      <edge id="1539" source="166" target="59" weight="4.74160419893" />
      <edge id="1540" source="166" target="55" weight="0.277073508271" />
      <edge id="1541" source="166" target="54" weight="1.731107739" />
      <edge id="1542" source="166" target="57" weight="7.19875744594" />
      <edge id="1543" source="166" target="56" weight="17.7351929253" />
      <edge id="1544" source="166" target="51" weight="2.01439380425" />
      <edge id="1545" source="166" target="50" weight="0.0152145489124" />
      <edge id="1546" source="166" target="53" weight="3.04807303605" />
      <edge id="1547" source="166" target="52" weight="0.131974843799" />
      <edge id="1548" source="166" target="90" weight="0.285918774219" />
      <edge id="258" source="166" target="164" weight="1.09706118282" />
      <edge id="1549" source="166" target="115" weight="1.51418968798" />
      <edge id="1550" source="166" target="114" weight="1.9408622266" />
      <edge id="1618" source="166" target="117" weight="0.195649183443" />
      <edge id="1552" source="166" target="116" weight="0.673023149466" />
      <edge id="1553" source="166" target="111" weight="1.30868893379" />
      <edge id="1554" source="166" target="110" weight="4.79014396456" />
      <edge id="1555" source="166" target="113" weight="50.3626143337" />
      <edge id="1556" source="166" target="112" weight="0.993165878296" />
      <edge id="1557" source="166" target="83" weight="20.3470103183" />
      <edge id="1558" source="166" target="80" weight="0.256449165402" />
      <edge id="1559" source="166" target="81" weight="1.65770249783" />
      <edge id="1527" source="166" target="119" weight="5.4808386121" />
      <edge id="1561" source="166" target="87" weight="21.8446186132" />
      <edge id="1562" source="166" target="84" weight="2.4458940935" />
      <edge id="1563" source="166" target="85" weight="0.354074848734" />
      <edge id="1564" source="166" target="7" weight="6.91122507239" />
      <edge id="1565" source="166" target="108" weight="0.624072076966" />
      <edge id="1566" source="166" target="109" weight="0.377491559726" />
      <edge id="1567" source="166" target="102" weight="0.20091047041" />
      <edge id="1568" source="166" target="103" weight="15.7198516617" />
      <edge id="1569" source="166" target="100" weight="34.0079262758" />
      <edge id="1570" source="166" target="101" weight="0.79040751228" />
      <edge id="1571" source="166" target="106" weight="0.410267272245" />
      <edge id="1572" source="166" target="107" weight="0.233210400999" />
      <edge id="1573" source="166" target="104" weight="0.101364670205" />
      <edge id="1574" source="166" target="105" weight="3.88603909811" />
      <edge id="1575" source="166" target="39" weight="0.356835556263" />
      <edge id="1576" source="166" target="38" weight="1.38898851877" />
      <edge id="1577" source="166" target="33" weight="0.457641549596" />
      <edge id="1578" source="166" target="32" weight="0.21160124516" />
      <edge id="1579" source="166" target="31" weight="5.27543207176" />
      <edge id="1580" source="166" target="30" weight="2.56189839572" />
      <edge id="1581" source="166" target="37" weight="7.97321913797" />
      <edge id="1582" source="166" target="36" weight="17.0481976604" />
      <edge id="1583" source="166" target="35" weight="0.199658081017" />
      <edge id="1584" source="166" target="34" weight="24.6123164954" />
      <edge id="1606" source="166" target="162" weight="0.517954624795" />
      <edge id="1585" source="166" target="60" weight="1.84777377148" />
      <edge id="1586" source="166" target="61" weight="0.184074009112" />
      <edge id="1587" source="166" target="62" weight="3.25819916157" />
      <edge id="1588" source="166" target="63" weight="0.603687611607" />
      <edge id="1589" source="166" target="64" weight="0.400737902654" />
      <edge id="1590" source="166" target="65" weight="7.9808651227" />
      <edge id="1591" source="166" target="68" weight="0.649392597132" />
      <edge id="1592" source="166" target="69" weight="0.33452780275" />
      <edge id="1593" source="166" target="2" weight="0.31573544508" />
      <edge id="1594" source="166" target="167" weight="0.139308213479" />
      <edge id="1595" source="166" target="6" weight="0.968227353208" />
      <edge id="1597" source="166" target="99" weight="0.543875368518" />
      <edge id="1598" source="166" target="98" weight="4.95457071801" />
      <edge id="1599" source="166" target="168" weight="12.8086813871" />
      <edge id="1600" source="166" target="91" weight="0.553295029852" />
      <edge id="1601" source="166" target="165" weight="0.287898255344" />
      <edge id="1602" source="166" target="93" weight="0.108342561831" />
      <edge id="1603" source="166" target="92" weight="0.524419910645" />
      <edge id="1519" source="166" target="95" weight="50.7309076977" />
      <edge id="1605" source="166" target="94" weight="1.91952362439" />
      <edge id="1524" source="166" target="97" weight="0.862121592508" />
      <edge id="1526" source="166" target="163" weight="1.03730795908" />
      <edge id="1608" source="166" target="11" weight="0.797855152244" />
      <edge id="1609" source="166" target="10" weight="1.41130024226" />
      <edge id="1610" source="166" target="13" weight="0.968398940884" />
      <edge id="1611" source="166" target="12" weight="0.569089517627" />
      <edge id="1612" source="166" target="15" weight="0.0140539669492" />
      <edge id="1613" source="166" target="14" weight="0.701275323946" />
      <edge id="1614" source="166" target="17" weight="0.555447522732" />
      <edge id="1615" source="166" target="16" weight="0.0851746517903" />
      <edge id="1616" source="166" target="19" weight="0.580128469644" />
      <edge id="1617" source="166" target="18" weight="0.920545508449" />
      <edge id="1551" source="166" target="88" weight="0.298623361083" />
      <edge id="1619" source="166" target="89" weight="10.5555386835" />
      <edge id="1620" source="166" target="151" weight="0.248828544539" />
      <edge id="1621" source="166" target="150" weight="14.3171322983" />
      <edge id="1622" source="166" target="153" weight="0.960241246298" />
      <edge id="1623" source="166" target="155" weight="11.7061732915" />
      <edge id="1624" source="166" target="154" weight="8.80265392398" />
      <edge id="1625" source="166" target="157" weight="0.171991407125" />
      <edge id="1626" source="166" target="156" weight="3.70137859472" />
      <edge id="1627" source="166" target="159" weight="0.325439266616" />
      <edge id="1628" source="166" target="158" weight="0.56184690876" />
      <edge id="1629" source="166" target="48" weight="0.194534257121" />
      <edge id="1630" source="166" target="49" weight="0.0959969207082" />
      <edge id="1631" source="166" target="46" weight="0.532283210051" />
      <edge id="1560" source="166" target="86" weight="12.8334152427" />
      <edge id="1633" source="166" target="44" weight="0.191547786777" />
      <edge id="1634" source="166" target="45" weight="2.05343923247" />
      <edge id="1635" source="166" target="42" weight="0.894466193666" />
      <edge id="1636" source="166" target="43" weight="2.22617048728" />
      <edge id="1538" source="166" target="118" weight="8.31463245834" />
      <edge id="1638" source="166" target="1" weight="1.50473594995" />
      <edge id="1639" source="166" target="5" weight="0.372138741794" />
      <edge id="1640" source="166" target="9" weight="0.320840314164" />
      <edge id="1641" source="166" target="146" weight="0.61446652271" />
      <edge id="1642" source="166" target="147" weight="3.70784008868" />
      <edge id="1643" source="166" target="144" weight="0.773269227708" />
      <edge id="1644" source="166" target="142" weight="0.901365149998" />
      <edge id="1645" source="166" target="143" weight="2.02873425455" />
      <edge id="1646" source="166" target="140" weight="6.2854631252" />
      <edge id="1647" source="166" target="141" weight="35.5597593583" />
      <edge id="1648" source="166" target="148" weight="1.30695744118" />
      <edge id="1649" source="166" target="149" weight="8.60275019099" />
      <edge id="1650" source="166" target="77" weight="16.2174910907" />
      <edge id="1651" source="166" target="76" weight="18.4315057235" />
      <edge id="1652" source="166" target="75" weight="14.5558471937" />
      <edge id="1653" source="166" target="74" weight="45.5255496588" />
      <edge id="1654" source="166" target="73" weight="1.46387013561" />
      <edge id="1655" source="166" target="72" weight="0.518634722475" />
      <edge id="1656" source="166" target="71" weight="0.583745209417" />
      <edge id="1657" source="166" target="70" weight="0.50436999989" />
      <edge id="1658" source="166" target="79" weight="0.632063804318" />
      <edge id="1659" source="166" target="78" weight="34.4071301184" />
      <edge id="1637" source="166" target="41" weight="2.80725697082" />
      <edge id="1632" source="166" target="47" weight="0.556235097558" />
      <edge id="1662" source="24" target="25" weight="88.0481417071" />
      <edge id="1663" source="24" target="26" weight="9.03608924597" />
      <edge id="1712" source="24" target="27" weight="0.665553109103" />
      <edge id="1665" source="24" target="20" weight="64.1219167324" />
      <edge id="1666" source="24" target="21" weight="45.2097345014" />
      <edge id="1667" source="24" target="22" weight="0.423300695331" />
      <edge id="1668" source="24" target="23" weight="5.80725965477" />
      <edge id="1669" source="24" target="160" weight="3.48503740819" />
      <edge id="1670" source="24" target="28" weight="10.6247457477" />
      <edge id="1671" source="24" target="29" weight="11.2971046495" />
      <edge id="1672" source="24" target="161" weight="4.68947242495" />
      <edge id="1673" source="24" target="0" weight="5.48370159702" />
      <edge id="1674" source="24" target="4" weight="1.62071621488" />
      <edge id="1675" source="24" target="8" weight="1.03407155079" />
      <edge id="1676" source="24" target="96" weight="0.872730897842" />
      <edge id="1677" source="24" target="120" weight="3.0138512848" />
      <edge id="1678" source="24" target="121" weight="27.3569878173" />
      <edge id="1679" source="24" target="122" weight="1.36669422989" />
      <edge id="1680" source="24" target="123" weight="1.05247394957" />
      <edge id="1681" source="24" target="124" weight="1.28394945164" />
      <edge id="1682" source="24" target="125" weight="0.490393004039" />
      <edge id="1683" source="24" target="126" weight="0.503092574543" />
      <edge id="1684" source="24" target="127" weight="11.0880003208" />
      <edge id="1685" source="24" target="128" weight="0.258587115187" />
      <edge id="1686" source="24" target="129" weight="0.373205236486" />
      <edge id="1688" source="24" target="59" weight="0.751300158626" />
      <edge id="1689" source="24" target="58" weight="0.774890289275" />
      <edge id="1690" source="24" target="55" weight="18.2729526726" />
      <edge id="1691" source="24" target="57" weight="6.01103886348" />
      <edge id="1692" source="24" target="56" weight="46.2278680247" />
      <edge id="1693" source="24" target="51" weight="0.604920019813" />
      <edge id="1694" source="24" target="50" weight="4.1552306321" />
      <edge id="1695" source="24" target="53" weight="50.5194818129" />
      <edge id="1696" source="24" target="52" weight="12.7239880544" />
      <edge id="1661" source="24" target="90" weight="15.9229023757" />
      <edge id="165" source="24" target="164" weight="0.410269683915" />
      <edge id="1698" source="24" target="115" weight="4.57528430629" />
      <edge id="1699" source="24" target="88" weight="0.839782276547" />
      <edge id="1700" source="24" target="116" weight="1.1270608669" />
      <edge id="1701" source="24" target="111" weight="1.59252957773" />
      <edge id="1702" source="24" target="110" weight="0.000152264940997" />
      <edge id="1703" source="24" target="113" weight="0.159519930571" />
      <edge id="1704" source="24" target="112" weight="52.3448597886" />
      <edge id="1705" source="24" target="82" weight="0.160992839681" />
      <edge id="1706" source="24" target="80" weight="0.506515605439" />
      <edge id="1707" source="24" target="81" weight="0.341937400619" />
      <edge id="1708" source="24" target="86" weight="2.15637228231" />
      <edge id="1687" source="24" target="118" weight="0.881581220004" />
      <edge id="1710" source="24" target="84" weight="11.5333375416" />
      <edge id="1711" source="24" target="85" weight="1.53979984604" />
      <edge id="1713" source="24" target="3" weight="4.63206901506" />
      <edge id="1714" source="24" target="7" weight="0.445557365445" />
      <edge id="1715" source="24" target="108" weight="4.52691337219" />
      <edge id="1716" source="24" target="109" weight="3.35314611486" />
      <edge id="1717" source="24" target="102" weight="0.133959348627" />
      <edge id="1718" source="24" target="103" weight="2.12564431828" />
      <edge id="1719" source="24" target="100" weight="0.498792467713" />
      <edge id="1720" source="24" target="101" weight="2.32327874883" />
      <edge id="1721" source="24" target="106" weight="3.30152865022" />
      <edge id="1722" source="24" target="107" weight="22.569307603" />
      <edge id="1723" source="24" target="104" weight="0.0918718905308" />
      <edge id="1724" source="24" target="105" weight="3.4920420311" />
      <edge id="1725" source="24" target="39" weight="1.65229307421" />
      <edge id="1726" source="24" target="38" weight="9.16892744463" />
      <edge id="1727" source="24" target="33" weight="3.19893114817" />
      <edge id="1728" source="24" target="32" weight="3.19693260585" />
      <edge id="1729" source="24" target="31" weight="0.518012359622" />
      <edge id="1730" source="24" target="30" weight="0.160603570628" />
      <edge id="1731" source="24" target="37" weight="2.24553555079" />
      <edge id="1732" source="24" target="36" weight="88.6034484848" />
      <edge id="1733" source="24" target="35" weight="56.4940844856" />
      <edge id="1734" source="24" target="34" weight="2.81079644674" />
      <edge id="1735" source="24" target="60" weight="12.866244949" />
      <edge id="1736" source="24" target="61" weight="0.83414340595" />
      <edge id="1737" source="24" target="62" weight="0.872934767583" />
      <edge id="1738" source="24" target="63" weight="14.1872271297" />
      <edge id="1697" source="24" target="64" weight="0.0334006894092" />
      <edge id="1740" source="24" target="65" weight="14.2566446336" />
      <edge id="1741" source="24" target="66" weight="26.998498356" />
      <edge id="1742" source="24" target="67" weight="14.9223704458" />
      <edge id="1743" source="24" target="68" weight="4.85645961242" />
      <edge id="1744" source="24" target="69" weight="0.0972754363559" />
      <edge id="1745" source="24" target="2" weight="4.64106453344" />
      <edge id="1664" source="24" target="167" weight="54.7761940864" />
      <edge id="1746" source="24" target="6" weight="0.448333459874" />
      <edge id="1739" source="24" target="97" weight="0.119784449577" />
      <edge id="1747" source="24" target="99" weight="85.0157773284" />
      <edge id="1748" source="24" target="98" weight="19.4249121061" />
      <edge id="1749" source="24" target="168" weight="40.6465695739" />
      <edge id="1750" source="24" target="91" weight="41.715557004" />
      <edge id="1751" source="24" target="165" weight="0.430215371622" />
      <edge id="1752" source="24" target="92" weight="0.471122994652" />
      <edge id="1753" source="24" target="95" weight="3.53027154844" />
      <edge id="1754" source="24" target="94" weight="10.5460424243" />
      <edge id="1755" source="24" target="162" weight="2.7436024882" />
      <edge id="1756" source="24" target="163" weight="72.1736448784" />
      <edge id="1757" source="24" target="10" weight="1.14197431013" />
      <edge id="1758" source="24" target="13" weight="2.34986712455" />
      <edge id="1759" source="24" target="12" weight="110.951025658" />
      <edge id="1760" source="24" target="15" weight="44.3736746532" />
      <edge id="1761" source="24" target="14" weight="0.706194357897" />
      <edge id="1762" source="24" target="17" weight="5.04252486795" />
      <edge id="1763" source="24" target="19" weight="15.4217460468" />
      <edge id="1764" source="24" target="18" weight="4.59538601333" />
      <edge id="1765" source="24" target="117" weight="0.136456958498" />
      <edge id="1766" source="24" target="89" weight="0.274922177511" />
      <edge id="1767" source="24" target="151" weight="0.65011303143" />
      <edge id="1768" source="24" target="150" weight="0.572959964997" />
      <edge id="1769" source="24" target="153" weight="24.1272362731" />
      <edge id="1770" source="24" target="152" weight="0.187370495954" />
      <edge id="1771" source="24" target="155" weight="48.9798468276" />
      <edge id="1772" source="24" target="154" weight="5.39096426351" />
      <edge id="1773" source="24" target="157" weight="11.8061747414" />
      <edge id="1774" source="24" target="156" weight="25.4308792851" />
      <edge id="1775" source="24" target="159" weight="1.62367474556" />
      <edge id="1776" source="24" target="158" weight="1.00274493243" />
      <edge id="1777" source="24" target="48" weight="34.9678814402" />
      <edge id="1778" source="24" target="49" weight="0.155374617166" />
      <edge id="1779" source="24" target="46" weight="0.526322479657" />
      <edge id="1780" source="24" target="119" weight="18.5409131337" />
      <edge id="1781" source="24" target="44" weight="65.9217056298" />
      <edge id="1782" source="24" target="45" weight="0.234950720243" />
      <edge id="1783" source="24" target="42" weight="29.6524941159" />
      <edge id="1784" source="24" target="43" weight="0.612357846854" />
      <edge id="1785" source="24" target="40" weight="13.1377112363" />
      <edge id="1709" source="24" target="87" weight="36.1629098422" />
      <edge id="1787" source="24" target="1" weight="10.2713537891" />
      <edge id="1788" source="24" target="5" weight="0.572196907448" />
      <edge id="1789" source="24" target="9" weight="55.5636771655" />
      <edge id="1790" source="24" target="146" weight="3.0754473971" />
      <edge id="1791" source="24" target="147" weight="4.20156206708" />
      <edge id="1792" source="24" target="144" weight="2.65751082855" />
      <edge id="1793" source="24" target="145" weight="4.92010718917" />
      <edge id="1794" source="24" target="142" weight="52.6917653026" />
      <edge id="1795" source="24" target="143" weight="8.86265935369" />
      <edge id="1796" source="24" target="140" weight="0.210894771385" />
      <edge id="1797" source="24" target="141" weight="1.48897881189" />
      <edge id="1798" source="24" target="148" weight="1.798110128" />
      <edge id="1799" source="24" target="149" weight="0.901158527643" />
      <edge id="1800" source="24" target="77" weight="2.28496811566" />
      <edge id="1801" source="24" target="76" weight="3.00385810432" />
      <edge id="1802" source="24" target="75" weight="0.227769347496" />
      <edge id="1803" source="24" target="74" weight="0.0663643174458" />
      <edge id="1804" source="24" target="73" weight="6.68632117427" />
      <edge id="1805" source="24" target="72" weight="65.5209016049" />
      <edge id="1806" source="24" target="71" weight="11.3778687958" />
      <edge id="1807" source="24" target="70" weight="18.3580666832" />
      <edge id="1808" source="24" target="79" weight="9.40917922182" />
      <edge id="1809" source="24" target="78" weight="0.221365019043" />
      <edge id="1786" source="24" target="41" weight="1.62514586856" />
      <edge id="1810" source="24" target="47" weight="5.98885020678" />
      <edge id="1812" source="25" target="26" weight="21.601463491" />
      <edge id="1813" source="25" target="27" weight="2.14066906662" />
      <edge id="1814" source="25" target="20" weight="61.1991057897" />
      <edge id="1815" source="25" target="21" weight="33.4538366399" />
      <edge id="1816" source="25" target="22" weight="57.6780481197" />
      <edge id="1817" source="25" target="23" weight="0.0167678300455" />
      <edge id="1818" source="25" target="95" weight="0.28843786166" />
      <edge id="1819" source="25" target="28" weight="18.1151553853" />
      <edge id="1820" source="25" target="29" weight="4.2605210414" />
      <edge id="1821" source="25" target="0" weight="5.33095239188" />
      <edge id="1897" source="25" target="4" weight="8.88434332385" />
      <edge id="1823" source="25" target="8" weight="4.01471448716" />
      <edge id="1824" source="25" target="96" weight="0.142421820406" />
      <edge id="1826" source="25" target="120" weight="0.667128560431" />
      <edge id="1827" source="25" target="121" weight="40.2585948538" />
      <edge id="1828" source="25" target="122" weight="0.429149149161" />
      <edge id="1829" source="25" target="123" weight="0.573161485974" />
      <edge id="1830" source="25" target="124" weight="4.89923071382" />
      <edge id="1831" source="25" target="125" weight="57.5136819061" />
      <edge id="1832" source="25" target="126" weight="3.19318266044" />
      <edge id="1833" source="25" target="127" weight="0.695782702107" />
      <edge id="1834" source="25" target="128" weight="2.77127636266" />
      <edge id="1835" source="25" target="129" weight="0.3676364375" />
      <edge id="1837" source="25" target="59" weight="60.6535602833" />
      <edge id="1838" source="25" target="58" weight="16.541842369" />
      <edge id="1839" source="25" target="55" weight="0.133963924329" />
      <edge id="1840" source="25" target="54" weight="14.7370510448" />
      <edge id="1841" source="25" target="57" weight="6.03052534346" />
      <edge id="1842" source="25" target="56" weight="0.0748103186646" />
      <edge id="1843" source="25" target="51" weight="1.85305088533" />
      <edge id="1844" source="25" target="50" weight="5.33965310711" />
      <edge id="1845" source="25" target="53" weight="9.93164638705" />
      <edge id="1846" source="25" target="52" weight="26.8143372246" />
      <edge id="166" source="25" target="164" weight="3.34288303023" />
      <edge id="1847" source="25" target="115" weight="0.0104506374148" />
      <edge id="1848" source="25" target="114" weight="14.7970801768" />
      <edge id="1849" source="25" target="88" weight="0.435075755448" />
      <edge id="1850" source="25" target="89" weight="7.91729209427" />
      <edge id="1851" source="25" target="111" weight="0.822212499088" />
      <edge id="1852" source="25" target="110" weight="30.6679562866" />
      <edge id="1853" source="25" target="113" weight="0.495034094278" />
      <edge id="1854" source="25" target="112" weight="12.4374232752" />
      <edge id="1855" source="25" target="82" weight="1.70373931192" />
      <edge id="1856" source="25" target="83" weight="0.351588637388" />
      <edge id="1857" source="25" target="80" weight="61.4477272727" />
      <edge id="1858" source="25" target="81" weight="8.95944312929" />
      <edge id="1825" source="25" target="119" weight="0.267056175482" />
      <edge id="1836" source="25" target="118" weight="0.290832978572" />
      <edge id="1861" source="25" target="84" weight="11.3529327327" />
      <edge id="1862" source="25" target="85" weight="7.98790853981" />
      <edge id="1863" source="25" target="3" weight="57.7815157604" />
      <edge id="1864" source="25" target="7" weight="3.01250903894" />
      <edge id="1865" source="25" target="108" weight="24.3272111078" />
      <edge id="1866" source="25" target="109" weight="0.18823329265" />
      <edge id="1867" source="25" target="102" weight="3.47873764956" />
      <edge id="1868" source="25" target="103" weight="0.253655057649" />
      <edge id="1869" source="25" target="100" weight="159.678163917" />
      <edge id="1870" source="25" target="101" weight="1.54503176034" />
      <edge id="1871" source="25" target="106" weight="3.40904896434" />
      <edge id="1872" source="25" target="107" weight="0.706297654903" />
      <edge id="1873" source="25" target="104" weight="21.7676626579" />
      <edge id="1874" source="25" target="105" weight="0.188452655889" />
      <edge id="1875" source="25" target="39" weight="3.98937575844" />
      <edge id="1876" source="25" target="33" weight="17.7797632059" />
      <edge id="1877" source="25" target="32" weight="5.07486631016" />
      <edge id="1878" source="25" target="31" weight="0.898617979048" />
      <edge id="1879" source="25" target="30" weight="0.379750844595" />
      <edge id="1880" source="25" target="37" weight="2.54851296511" />
      <edge id="1881" source="25" target="36" weight="34.2499204843" />
      <edge id="1882" source="25" target="35" weight="19.7346074733" />
      <edge id="1883" source="25" target="34" weight="0.919780366149" />
      <edge id="1822" source="25" target="162" weight="0.283879534615" />
      <edge id="1884" source="25" target="60" weight="9.78907238865" />
      <edge id="1885" source="25" target="61" weight="3.35284497169" />
      <edge id="1886" source="25" target="62" weight="0.436500953219" />
      <edge id="1887" source="25" target="63" weight="1.05286952456" />
      <edge id="1888" source="25" target="64" weight="34.1655293907" />
      <edge id="1889" source="25" target="65" weight="0.0716033111918" />
      <edge id="1890" source="25" target="66" weight="2.37687165775" />
      <edge id="1891" source="25" target="67" weight="1.04199003255" />
      <edge id="1892" source="25" target="68" weight="2.67448153904" />
      <edge id="1893" source="25" target="69" weight="5.32811897152" />
      <edge id="1894" source="25" target="2" weight="3.13259841445" />
      <edge id="1895" source="25" target="167" weight="48.7088472843" />
      <edge id="1896" source="25" target="6" weight="0.87063909848" />
      <edge id="1898" source="25" target="99" weight="7.62686893865" />
      <edge id="1899" source="25" target="98" weight="0.66241155808" />
      <edge id="1900" source="25" target="168" weight="5.70874130836" />
      <edge id="1901" source="25" target="91" weight="4.03348789469" />
      <edge id="1902" source="25" target="90" weight="0.70522125873" />
      <edge id="1903" source="25" target="92" weight="6.69707274937" />
      <edge id="1904" source="25" target="160" weight="0.716861846899" />
      <edge id="1905" source="25" target="161" weight="2.79920676241" />
      <edge id="1906" source="25" target="97" weight="0.381017736486" />
      <edge id="1907" source="25" target="163" weight="0.28268544164" />
      <edge id="1908" source="25" target="11" weight="4.57780570426" />
      <edge id="1909" source="25" target="10" weight="0.0592245989305" />
      <edge id="1910" source="25" target="13" weight="1.16721019864" />
      <edge id="1911" source="25" target="12" weight="1.55786173942" />
      <edge id="1912" source="25" target="15" weight="48.0043340211" />
      <edge id="1913" source="25" target="14" weight="3.06724508617" />
      <edge id="1914" source="25" target="17" weight="0.668396164228" />
      <edge id="1915" source="25" target="16" weight="0.22435508346" />
      <edge id="1916" source="25" target="19" weight="26.4463074452" />
      <edge id="1917" source="25" target="18" weight="0.934360716451" />
      <edge id="1918" source="25" target="117" weight="0.530006536969" />
      <edge id="1919" source="25" target="151" weight="9.44054892592" />
      <edge id="1920" source="25" target="150" weight="0.227943890735" />
      <edge id="1921" source="25" target="153" weight="1.64922936755" />
      <edge id="1922" source="25" target="152" weight="0.770757948993" />
      <edge id="1923" source="25" target="155" weight="2.80355438707" />
      <edge id="1924" source="25" target="154" weight="5.62097834697" />
      <edge id="1925" source="25" target="157" weight="2.217566864" />
      <edge id="1926" source="25" target="156" weight="22.1075210195" />
      <edge id="1927" source="25" target="159" weight="0.093433277027" />
      <edge id="1928" source="25" target="49" weight="1.06087679173" />
      <edge id="1929" source="25" target="46" weight="0.931369438381" />
      <edge id="1859" source="25" target="86" weight="26.9283438259" />
      <edge id="1931" source="25" target="44" weight="0.0467810529403" />
      <edge id="1932" source="25" target="45" weight="0.141426403642" />
      <edge id="1933" source="25" target="42" weight="0.0742511391649" />
      <edge id="1934" source="25" target="43" weight="12.3800140871" />
      <edge id="1935" source="25" target="40" weight="5.78297523482" />
      <edge id="1860" source="25" target="87" weight="0.383043942855" />
      <edge id="1937" source="25" target="1" weight="1.58965614116" />
      <edge id="1938" source="25" target="5" weight="1.13006429307" />
      <edge id="1939" source="25" target="9" weight="0.948392493801" />
      <edge id="1940" source="25" target="146" weight="0.198152424942" />
      <edge id="1941" source="25" target="147" weight="44.0294654035" />
      <edge id="1942" source="25" target="144" weight="10.3583648992" />
      <edge id="1943" source="25" target="145" weight="6.52557066893" />
      <edge id="1944" source="25" target="142" weight="7.77765623861" />
      <edge id="1945" source="25" target="143" weight="0.115068754775" />
      <edge id="1946" source="25" target="140" weight="30.650055371" />
      <edge id="1947" source="25" target="141" weight="0.849903942234" />
      <edge id="1948" source="25" target="148" weight="20.527917206" />
      <edge id="1949" source="25" target="149" weight="20.4689468344" />
      <edge id="1950" source="25" target="77" weight="0.528356597714" />
      <edge id="1951" source="25" target="76" weight="0.0565571038262" />
      <edge id="1952" source="25" target="75" weight="7.85891500012" />
      <edge id="1953" source="25" target="74" weight="2.77518685354" />
      <edge id="1954" source="25" target="73" weight="4.87347467144" />
      <edge id="1955" source="25" target="72" weight="54.460653192" />
      <edge id="1956" source="25" target="71" weight="12.5992915958" />
      <edge id="1957" source="25" target="70" weight="1.01642384314" />
      <edge id="1958" source="25" target="79" weight="0.285116102018" />
      <edge id="1959" source="25" target="78" weight="1.04670204701" />
      <edge id="1936" source="25" target="41" weight="23.6849792031" />
      <edge id="1930" source="25" target="47" weight="1.59807664082" />
      <edge id="1963" source="26" target="27" weight="8.19123476038" />
      <edge id="1964" source="26" target="20" weight="5.76307221921" />
      <edge id="1965" source="26" target="21" weight="0.92908836455" />
      <edge id="1966" source="26" target="22" weight="0.318361153263" />
      <edge id="1967" source="26" target="23" weight="19.5957813351" />
      <edge id="1968" source="26" target="95" weight="6.42486528099" />
      <edge id="1969" source="26" target="28" weight="44.6717707939" />
      <edge id="1970" source="26" target="29" weight="10.7942469987" />
      <edge id="1971" source="26" target="161" weight="1.09182196259" />
      <edge id="1972" source="26" target="0" weight="1.81891653329" />
      <edge id="2041" source="26" target="4" weight="1.34852919751" />
      <edge id="1974" source="26" target="8" weight="2.39330530199" />
      <edge id="1975" source="26" target="163" weight="65.0577839987" />
      <edge id="1976" source="26" target="120" weight="0.601962091511" />
      <edge id="1977" source="26" target="121" weight="1.0977234607" />
      <edge id="1978" source="26" target="122" weight="1.43368983957" />
      <edge id="1979" source="26" target="123" weight="0.541492673297" />
      <edge id="1980" source="26" target="124" weight="0.42713051312" />
      <edge id="1981" source="26" target="125" weight="0.538735134925" />
      <edge id="1982" source="26" target="126" weight="0.427668690293" />
      <edge id="1983" source="26" target="127" weight="11.8801886063" />
      <edge id="1984" source="26" target="128" weight="0.804960035856" />
      <edge id="1985" source="26" target="129" weight="0.62611355646" />
      <edge id="1987" source="26" target="59" weight="1.27833184567" />
      <edge id="1988" source="26" target="58" weight="0.279705329897" />
      <edge id="1990" source="26" target="55" weight="0.366759344742" />
      <edge id="1991" source="26" target="54" weight="20.6917711972" />
      <edge id="1992" source="26" target="57" weight="29.2699301635" />
      <edge id="1993" source="26" target="51" weight="8.57858077052" />
      <edge id="1994" source="26" target="53" weight="18.4697508786" />
      <edge id="1995" source="26" target="52" weight="1.16807350415" />
      <edge id="2046" source="26" target="90" weight="0.315098634294" />
      <edge id="167" source="26" target="164" weight="5.24299525769" />
      <edge id="1996" source="26" target="115" weight="2.39938268119" />
      <edge id="1997" source="26" target="114" weight="0.264291129644" />
      <edge id="1998" source="26" target="117" weight="34.5050268542" />
      <edge id="1999" source="26" target="89" weight="0.64769847973" />
      <edge id="2000" source="26" target="111" weight="3.07585806112" />
      <edge id="2001" source="26" target="110" weight="5.59104554759" />
      <edge id="2002" source="26" target="113" weight="20.5564003404" />
      <edge id="2003" source="26" target="112" weight="1.25561838235" />
      <edge id="2004" source="26" target="80" weight="33.2370773381" />
      <edge id="2005" source="26" target="81" weight="99.5696378481" />
      <edge id="1962" source="26" target="86" weight="0.982794061667" />
      <edge id="1986" source="26" target="118" weight="4.96621289108" />
      <edge id="2008" source="26" target="84" weight="0.92598940235" />
      <edge id="2009" source="26" target="85" weight="3.78259609256" />
      <edge id="2010" source="26" target="3" weight="35.3605279393" />
      <edge id="2011" source="26" target="7" weight="2.06560870413" />
      <edge id="2012" source="26" target="108" weight="0.197403386227" />
      <edge id="2013" source="26" target="109" weight="0.413410872349" />
      <edge id="2014" source="26" target="102" weight="5.09842234286" />
      <edge id="2015" source="26" target="103" weight="1.17325293563" />
      <edge id="2016" source="26" target="167" weight="1.91151305573" />
      <edge id="2017" source="26" target="101" weight="36.0371229207" />
      <edge id="2018" source="26" target="106" weight="0.16343158313" />
      <edge id="2019" source="26" target="107" weight="1.80884172163" />
      <edge id="2020" source="26" target="104" weight="5.79342753289" />
      <edge id="2021" source="26" target="39" weight="4.6368266022" />
      <edge id="2022" source="26" target="38" weight="26.1840417208" />
      <edge id="2023" source="26" target="33" weight="9.86009830157" />
      <edge id="2024" source="26" target="32" weight="0.310081681287" />
      <edge id="2025" source="26" target="31" weight="3.83393402652" />
      <edge id="2026" source="26" target="30" weight="0.443019111202" />
      <edge id="2027" source="26" target="37" weight="5.82819280348" />
      <edge id="2028" source="26" target="36" weight="2.03393637607" />
      <edge id="2029" source="26" target="35" weight="8.58383052672" />
      <edge id="2030" source="26" target="34" weight="0.67820855615" />
      <edge id="2031" source="26" target="60" weight="3.85413191812" />
      <edge id="2032" source="26" target="62" weight="0.767648374942" />
      <edge id="2033" source="26" target="63" weight="34.5229671247" />
      <edge id="2034" source="26" target="64" weight="1.84963954938" />
      <edge id="2035" source="26" target="65" weight="23.260102878" />
      <edge id="2036" source="26" target="66" weight="0.300736527383" />
      <edge id="2037" source="26" target="67" weight="2.37557044445" />
      <edge id="2038" source="26" target="68" weight="1.14821754504" />
      <edge id="2039" source="26" target="69" weight="6.40379075057" />
      <edge id="2040" source="26" target="2" weight="2.3664808382" />
      <edge id="1973" source="26" target="97" weight="0.956458846249" />
      <edge id="2042" source="26" target="99" weight="1.64448370929" />
      <edge id="2043" source="26" target="98" weight="1.36366884779" />
      <edge id="2044" source="26" target="168" weight="10.0579702627" />
      <edge id="2045" source="26" target="91" weight="28.3023181766" />
      <edge id="1960" source="26" target="165" weight="1.93203529498" />
      <edge id="1961" source="26" target="93" weight="0.490817497002" />
      <edge id="2047" source="26" target="92" weight="12.5141469595" />
      <edge id="2048" source="26" target="160" weight="2.11128903703" />
      <edge id="2049" source="26" target="94" weight="0.689964423362" />
      <edge id="2050" source="26" target="162" weight="2.27889972433" />
      <edge id="2051" source="26" target="96" weight="1.08446408588" />
      <edge id="2052" source="26" target="11" weight="4.96418938409" />
      <edge id="2053" source="26" target="10" weight="2.36653457891" />
      <edge id="2054" source="26" target="13" weight="0.122459893048" />
      <edge id="2055" source="26" target="12" weight="2.87756334064" />
      <edge id="2056" source="26" target="15" weight="1.09733767464" />
      <edge id="2057" source="26" target="14" weight="0.657353276137" />
      <edge id="2058" source="26" target="17" weight="5.71047958692" />
      <edge id="2059" source="26" target="16" weight="0.401593323217" />
      <edge id="2060" source="26" target="19" weight="6.03003542692" />
      <edge id="2061" source="26" target="18" weight="10.9655629205" />
      <edge id="2062" source="26" target="88" weight="0.97022594875" />
      <edge id="2063" source="26" target="116" weight="0.510730346068" />
      <edge id="2064" source="26" target="151" weight="4.37923737562" />
      <edge id="2065" source="26" target="150" weight="2.61711636058" />
      <edge id="2066" source="26" target="153" weight="7.59569166375" />
      <edge id="2067" source="26" target="152" weight="4.85575160126" />
      <edge id="2068" source="26" target="155" weight="0.00126988869799" />
      <edge id="2069" source="26" target="154" weight="21.7753476762" />
      <edge id="2070" source="26" target="157" weight="0.562716561844" />
      <edge id="2071" source="26" target="159" weight="28.1727107036" />
      <edge id="2072" source="26" target="158" weight="11.7297303603" />
      <edge id="2073" source="26" target="49" weight="0.656796586892" />
      <edge id="2074" source="26" target="46" weight="4.87114152137" />
      <edge id="2006" source="26" target="119" weight="53.9720477464" />
      <edge id="2076" source="26" target="44" weight="0.0654086345197" />
      <edge id="2077" source="26" target="45" weight="20.5624604754" />
      <edge id="2078" source="26" target="42" weight="0.0930250189538" />
      <edge id="2079" source="26" target="43" weight="1.46808910704" />
      <edge id="2080" source="26" target="40" weight="6.50500384911" />
      <edge id="2007" source="26" target="87" weight="0.467112299465" />
      <edge id="2082" source="26" target="1" weight="27.2795455026" />
      <edge id="2083" source="26" target="5" weight="15.1774932256" />
      <edge id="2084" source="26" target="9" weight="20.0011613176" />
      <edge id="2085" source="26" target="146" weight="63.5568895284" />
      <edge id="2086" source="26" target="147" weight="4.31908794674" />
      <edge id="2087" source="26" target="144" weight="1.54564535047" />
      <edge id="2088" source="26" target="145" weight="63.983854882" />
      <edge id="2089" source="26" target="142" weight="7.49443647765" />
      <edge id="2090" source="26" target="143" weight="4.04959688611" />
      <edge id="2091" source="26" target="140" weight="0.58895132077" />
      <edge id="2092" source="26" target="141" weight="2.67294458524" />
      <edge id="2093" source="26" target="149" weight="0.261508852964" />
      <edge id="2094" source="26" target="77" weight="0.175692836334" />
      <edge id="2095" source="26" target="76" weight="0.167407202457" />
      <edge id="2096" source="26" target="75" weight="1.19155739009" />
      <edge id="2097" source="26" target="74" weight="0.504548900682" />
      <edge id="2098" source="26" target="73" weight="14.6382347139" />
      <edge id="2099" source="26" target="72" weight="30.2172225315" />
      <edge id="2100" source="26" target="71" weight="0.275827559661" />
      <edge id="2101" source="26" target="70" weight="0.455636143981" />
      <edge id="2102" source="26" target="79" weight="53.7775097484" />
      <edge id="2103" source="26" target="78" weight="0.376827018589" />
      <edge id="2081" source="26" target="41" weight="2.7641055769" />
      <edge id="2075" source="26" target="47" weight="5.68060166089" />
      <edge id="2106" source="27" target="167" weight="55.423406612" />
      <edge id="2248" source="27" target="20" weight="0.738341261365" />
      <edge id="2394" source="27" target="21" weight="4.69819054329" />
      <edge id="2530" source="27" target="22" weight="23.4454777807" />
      <edge id="2677" source="27" target="23" weight="62.6608869577" />
      <edge id="8315" source="27" target="95" weight="9.75965069653" />
      <edge id="2957" source="27" target="28" weight="4.5692381574" />
      <edge id="3094" source="27" target="29" weight="1.93409115855" />
      <edge id="3232" source="27" target="161" weight="4.43740883793" />
      <edge id="3370" source="27" target="0" weight="2.46840297585" />
      <edge id="3503" source="27" target="4" weight="2.69398325529" />
      <edge id="3646" source="27" target="8" weight="12.1120281024" />
      <edge id="8317" source="27" target="163" weight="0.252123166982" />
      <edge id="4041" source="27" target="120" weight="0.263241231339" />
      <edge id="4168" source="27" target="121" weight="0.267988726949" />
      <edge id="4418" source="27" target="123" weight="1.42714635057" />
      <edge id="4545" source="27" target="124" weight="0.252782550235" />
      <edge id="4666" source="27" target="125" weight="0.768984061429" />
      <edge id="4915" source="27" target="127" weight="2.62465633337" />
      <edge id="5040" source="27" target="128" weight="0.604092128725" />
      <edge id="5162" source="27" target="129" weight="0.266283524904" />
      <edge id="5307" source="27" target="59" weight="0.572853324244" />
      <edge id="5401" source="27" target="58" weight="0.522058823529" />
      <edge id="5666" source="27" target="55" weight="148.002532783" />
      <edge id="5782" source="27" target="54" weight="1.09808697981" />
      <edge id="5896" source="27" target="57" weight="16.1092654116" />
      <edge id="5988" source="27" target="56" weight="18.4846622847" />
      <edge id="6103" source="27" target="51" weight="2.72651558037" />
      <edge id="6244" source="27" target="50" weight="1.46140004656" />
      <edge id="6335" source="27" target="53" weight="4.70712860561" />
      <edge id="6450" source="27" target="52" weight="1.76379377667" />
      <edge id="6561" source="27" target="90" weight="0.242514082419" />
      <edge id="168" source="27" target="164" weight="15.9008341279" />
      <edge id="6669" source="27" target="115" weight="0.920307558555" />
      <edge id="6795" source="27" target="114" weight="0.269019042714" />
      <edge id="6886" source="27" target="117" weight="3.2558250573" />
      <edge id="8319" source="27" target="89" weight="3.43064816887" />
      <edge id="7098" source="27" target="111" weight="2.41590747057" />
      <edge id="7200" source="27" target="110" weight="0.421773366194" />
      <edge id="7401" source="27" target="112" weight="0.491313220647" />
      <edge id="7506" source="27" target="82" weight="0.0474305291207" />
      <edge id="7608" source="27" target="83" weight="0.806480394741" />
      <edge id="7707" source="27" target="80" weight="0.769487310393" />
      <edge id="7808" source="27" target="81" weight="0.333632160219" />
      <edge id="7910" source="27" target="119" weight="2.242519917" />
      <edge id="3914" source="27" target="87" weight="2.48558198801" />
      <edge id="8125" source="27" target="84" weight="0.0640042517652" />
      <edge id="8220" source="27" target="85" weight="0.232568796274" />
      <edge id="8321" source="27" target="3" weight="0.2824420227" />
      <edge id="8322" source="27" target="7" weight="1.86903500675" />
      <edge id="8323" source="27" target="108" weight="1.31899739353" />
      <edge id="8324" source="27" target="109" weight="7.15632213661" />
      <edge id="8325" source="27" target="102" weight="162.257181735" />
      <edge id="8326" source="27" target="103" weight="22.5424057899" />
      <edge id="8327" source="27" target="100" weight="0.0775028549676" />
      <edge id="8328" source="27" target="101" weight="2.02347431608" />
      <edge id="8329" source="27" target="107" weight="0.0187285877427" />
      <edge id="8330" source="27" target="104" weight="0.170057609568" />
      <edge id="8331" source="27" target="105" weight="0.629552397585" />
      <edge id="8332" source="27" target="39" weight="5.28241807205" />
      <edge id="8333" source="27" target="38" weight="0.685646154405" />
      <edge id="8334" source="27" target="33" weight="2.95027196626" />
      <edge id="8335" source="27" target="32" weight="0.14441878368" />
      <edge id="8336" source="27" target="31" weight="0.437759290599" />
      <edge id="8337" source="27" target="30" weight="1.31100409346" />
      <edge id="8338" source="27" target="37" weight="2.04972751367" />
      <edge id="8339" source="27" target="36" weight="0.140248001793" />
      <edge id="8340" source="27" target="35" weight="0.623680845188" />
      <edge id="8341" source="27" target="34" weight="0.0862804665232" />
      <edge id="8342" source="27" target="60" weight="4.87179619718" />
      <edge id="8343" source="27" target="62" weight="0.11660566221" />
      <edge id="8344" source="27" target="63" weight="0.142992987044" />
      <edge id="8345" source="27" target="64" weight="7.08456001827" />
      <edge id="8346" source="27" target="65" weight="105.578950432" />
      <edge id="8347" source="27" target="66" weight="8.15915603473" />
      <edge id="8348" source="27" target="67" weight="0.918265000682" />
      <edge id="8349" source="27" target="68" weight="0.401241203997" />
      <edge id="8350" source="27" target="69" weight="0.203631339851" />
      <edge id="8351" source="27" target="2" weight="0.0679647050244" />
      <edge id="8352" source="27" target="162" weight="0.209307537163" />
      <edge id="8353" source="27" target="6" weight="59.2125886953" />
      <edge id="8354" source="27" target="99" weight="0.10015051219" />
      <edge id="8355" source="27" target="98" weight="0.169522365428" />
      <edge id="8356" source="27" target="168" weight="4.89955338318" />
      <edge id="8318" source="27" target="91" weight="13.0715024181" />
      <edge id="8320" source="27" target="165" weight="0.776094404263" />
      <edge id="8357" source="27" target="93" weight="0.288962470284" />
      <edge id="8358" source="27" target="92" weight="0.351205158048" />
      <edge id="2820" source="27" target="160" weight="0.539804171988" />
      <edge id="8316" source="27" target="94" weight="0.810380219698" />
      <edge id="8359" source="27" target="97" weight="6.26768571005" />
      <edge id="3780" source="27" target="96" weight="3.63355092099" />
      <edge id="8360" source="27" target="11" weight="115.507099188" />
      <edge id="8361" source="27" target="13" weight="2.50482658986" />
      <edge id="8362" source="27" target="12" weight="1.31035814609" />
      <edge id="8363" source="27" target="15" weight="0.0933079757518" />
      <edge id="8364" source="27" target="14" weight="0.366327752266" />
      <edge id="8365" source="27" target="16" weight="0.0671122994652" />
      <edge id="8366" source="27" target="18" weight="0.149067377236" />
      <edge id="8367" source="27" target="88" weight="33.9000024681" />
      <edge id="6988" source="27" target="116" weight="2.51626459491" />
      <edge id="8368" source="27" target="151" weight="6.72090494551" />
      <edge id="8369" source="27" target="150" weight="0.000151848758636" />
      <edge id="8370" source="27" target="153" weight="0.035947227987" />
      <edge id="8371" source="27" target="152" weight="0.00425786210503" />
      <edge id="8372" source="27" target="155" weight="9.11986553518" />
      <edge id="8373" source="27" target="154" weight="8.10592931065" />
      <edge id="8374" source="27" target="157" weight="2.15167291069" />
      <edge id="8375" source="27" target="156" weight="47.6364153198" />
      <edge id="8376" source="27" target="159" weight="38.904091509" />
      <edge id="8377" source="27" target="158" weight="0.677005426016" />
      <edge id="8378" source="27" target="48" weight="11.80040815" />
      <edge id="8379" source="27" target="49" weight="30.9938130582" />
      <edge id="8380" source="27" target="46" weight="43.302424436" />
      <edge id="8381" source="27" target="86" weight="6.14369319811" />
      <edge id="8382" source="27" target="44" weight="0.221799595864" />
      <edge id="8383" source="27" target="45" weight="23.8612797504" />
      <edge id="8384" source="27" target="42" weight="15.3550891533" />
      <edge id="8385" source="27" target="43" weight="4.18773493808" />
      <edge id="8386" source="27" target="40" weight="2.55643242431" />
      <edge id="8015" source="27" target="118" weight="3.22226884365" />
      <edge id="8387" source="27" target="1" weight="1.17274880371" />
      <edge id="8388" source="27" target="5" weight="7.8604482795" />
      <edge id="8389" source="27" target="9" weight="0.958198984033" />
      <edge id="8390" source="27" target="146" weight="1.49717772129" />
      <edge id="8391" source="27" target="144" weight="0.693272663158" />
      <edge id="8392" source="27" target="145" weight="54.294216293" />
      <edge id="8393" source="27" target="142" weight="0.572334677237" />
      <edge id="8394" source="27" target="143" weight="1.62036103435" />
      <edge id="8395" source="27" target="140" weight="0.393618357758" />
      <edge id="8396" source="27" target="141" weight="4.65649585286" />
      <edge id="8397" source="27" target="148" weight="0.189182941427" />
      <edge id="8398" source="27" target="149" weight="3.91355023938" />
      <edge id="8399" source="27" target="77" weight="1.26744641115" />
      <edge id="8400" source="27" target="76" weight="2.4939418287" />
      <edge id="8401" source="27" target="75" weight="2.93716633202" />
      <edge id="8402" source="27" target="74" weight="0.516988755763" />
      <edge id="8403" source="27" target="73" weight="1.58672244026" />
      <edge id="8404" source="27" target="72" weight="1.49806263944" />
      <edge id="8405" source="27" target="71" weight="3.89020125095" />
      <edge id="8406" source="27" target="70" weight="0.704595137964" />
      <edge id="8407" source="27" target="79" weight="0.085179526356" />
      <edge id="8408" source="27" target="78" weight="14.879225206" />
      <edge id="8409" source="27" target="41" weight="2.27210734712" />
      <edge id="8410" source="27" target="47" weight="0.633795227098" />
      <edge id="2249" source="20" target="21" weight="0.60439727066" />
      <edge id="2250" source="20" target="22" weight="0.192798108345" />
      <edge id="2251" source="20" target="23" weight="7.99460490254" />
      <edge id="2252" source="20" target="95" weight="98.55922325" />
      <edge id="2253" source="20" target="28" weight="0.386689832284" />
      <edge id="2254" source="20" target="29" weight="8.64468597784" />
      <edge id="2255" source="20" target="94" weight="16.1477881454" />
      <edge id="2256" source="20" target="0" weight="6.43807109971" />
      <edge id="2330" source="20" target="4" weight="4.45020602557" />
      <edge id="2258" source="20" target="8" weight="1.1239748009" />
      <edge id="2259" source="20" target="96" weight="0.261886629625" />
      <edge id="2261" source="20" target="120" weight="0.842547487148" />
      <edge id="2262" source="20" target="121" weight="0.741538486976" />
      <edge id="2263" source="20" target="122" weight="1.0423584504" />
      <edge id="2264" source="20" target="123" weight="1.66330361687" />
      <edge id="2265" source="20" target="124" weight="17.4779189196" />
      <edge id="2266" source="20" target="125" weight="3.55159399685" />
      <edge id="2267" source="20" target="126" weight="9.99556248652" />
      <edge id="2268" source="20" target="128" weight="37.649211617" />
      <edge id="2269" source="20" target="129" weight="0.883207913276" />
      <edge id="2271" source="20" target="59" weight="3.92230985184" />
      <edge id="2272" source="20" target="58" weight="0.677002247615" />
      <edge id="2273" source="20" target="54" weight="8.37951431658" />
      <edge id="2274" source="20" target="57" weight="18.5925208668" />
      <edge id="2275" source="20" target="56" weight="2.15627100919" />
      <edge id="2276" source="20" target="51" weight="5.78983478671" />
      <edge id="2277" source="20" target="50" weight="1.60317460317" />
      <edge id="2278" source="20" target="53" weight="0.130576631259" />
      <edge id="2279" source="20" target="52" weight="1.20296384923" />
      <edge id="2334" source="20" target="90" weight="2.96540583099" />
      <edge id="169" source="20" target="164" weight="5.36412735607" />
      <edge id="2280" source="20" target="115" weight="0.167404946475" />
      <edge id="2281" source="20" target="114" weight="0.671725892918" />
      <edge id="2282" source="20" target="117" weight="4.78033229036" />
      <edge id="2283" source="20" target="89" weight="16.4055534505" />
      <edge id="2284" source="20" target="111" weight="0.39570584622" />
      <edge id="2285" source="20" target="110" weight="7.11817308437" />
      <edge id="2286" source="20" target="113" weight="0.176625844595" />
      <edge id="2287" source="20" target="112" weight="3.13040546545" />
      <edge id="2288" source="20" target="82" weight="0.610379958749" />
      <edge id="2289" source="20" target="83" weight="39.9016510698" />
      <edge id="2290" source="20" target="80" weight="1.34137596175" />
      <edge id="2291" source="20" target="81" weight="1.58443231992" />
      <edge id="2292" source="20" target="86" weight="19.7045620061" />
      <edge id="2260" source="20" target="87" weight="0.424564063685" />
      <edge id="2372" source="20" target="84" weight="22.3426660696" />
      <edge id="2295" source="20" target="85" weight="8.42657506538" />
      <edge id="2296" source="20" target="3" weight="3.62533946698" />
      <edge id="2297" source="20" target="7" weight="1.25283176119" />
      <edge id="2298" source="20" target="92" weight="1.19992301771" />
      <edge id="2299" source="20" target="108" weight="5.33689087368" />
      <edge id="2300" source="20" target="109" weight="1.08884238175" />
      <edge id="2301" source="20" target="102" weight="1.04725142719" />
      <edge id="2302" source="20" target="103" weight="0.776712287274" />
      <edge id="2303" source="20" target="100" weight="2.52661310566" />
      <edge id="2304" source="20" target="101" weight="0.219537503706" />
      <edge id="2305" source="20" target="106" weight="1.31046486318" />
      <edge id="2306" source="20" target="107" weight="5.46497362056" />
      <edge id="2307" source="20" target="104" weight="4.56969927674" />
      <edge id="2308" source="20" target="105" weight="3.34878081956" />
      <edge id="2309" source="20" target="39" weight="36.5914152142" />
      <edge id="2310" source="20" target="38" weight="70.5434543344" />
      <edge id="2311" source="20" target="33" weight="0.0767909165608" />
      <edge id="2312" source="20" target="32" weight="14.5385351914" />
      <edge id="2313" source="20" target="31" weight="7.27049880081" />
      <edge id="2314" source="20" target="30" weight="7.05637498004" />
      <edge id="2315" source="20" target="37" weight="1.2436426554" />
      <edge id="2316" source="20" target="36" weight="11.4575840697" />
      <edge id="2317" source="20" target="35" weight="0.460317460317" />
      <edge id="2318" source="20" target="34" weight="79.7992958409" />
      <edge id="2319" source="20" target="60" weight="0.461335643444" />
      <edge id="2320" source="20" target="61" weight="8.22274768275" />
      <edge id="2321" source="20" target="62" weight="17.1670461139" />
      <edge id="2322" source="20" target="63" weight="0.262678537833" />
      <edge id="2323" source="20" target="64" weight="1.05118452793" />
      <edge id="2324" source="20" target="65" weight="4.10178413877" />
      <edge id="2325" source="20" target="66" weight="1.05146895148" />
      <edge id="2326" source="20" target="68" weight="1.73590482833" />
      <edge id="2327" source="20" target="69" weight="0.770871647242" />
      <edge id="2328" source="20" target="2" weight="26.2411742725" />
      <edge id="2257" source="20" target="162" weight="22.3596356207" />
      <edge id="2329" source="20" target="6" weight="2.4826823393" />
      <edge id="2331" source="20" target="99" weight="39.3482129286" />
      <edge id="2332" source="20" target="98" weight="1.60275361908" />
      <edge id="2333" source="20" target="168" weight="0.0630590995747" />
      <edge id="2270" source="20" target="91" weight="0.203211517165" />
      <edge id="2294" source="20" target="165" weight="22.0591437417" />
      <edge id="2335" source="20" target="93" weight="9.40331535885" />
      <edge id="2107" source="20" target="167" weight="0.557606136778" />
      <edge id="2336" source="20" target="160" weight="43.7037116073" />
      <edge id="2337" source="20" target="161" weight="0.472150220363" />
      <edge id="2338" source="20" target="97" weight="2.84421160906" />
      <edge id="2339" source="20" target="163" weight="38.7652776013" />
      <edge id="2340" source="20" target="11" weight="4.70447749797" />
      <edge id="2341" source="20" target="10" weight="27.1354973813" />
      <edge id="2342" source="20" target="13" weight="2.93869731801" />
      <edge id="2343" source="20" target="12" weight="6.06494240163" />
      <edge id="2344" source="20" target="15" weight="4.9523931063" />
      <edge id="2345" source="20" target="14" weight="9.13135783173" />
      <edge id="2346" source="20" target="17" weight="4.10507961334" />
      <edge id="2347" source="20" target="16" weight="42.5302891635" />
      <edge id="2348" source="20" target="19" weight="0.0214985100043" />
      <edge id="2349" source="20" target="18" weight="2.7114564774" />
      <edge id="2350" source="20" target="88" weight="1.38813324909" />
      <edge id="2351" source="20" target="116" weight="6.85817822641" />
      <edge id="2352" source="20" target="151" weight="5.95578185449" />
      <edge id="2353" source="20" target="150" weight="1.80574324324" />
      <edge id="2354" source="20" target="153" weight="5.58626601096" />
      <edge id="2355" source="20" target="152" weight="8.94340685446" />
      <edge id="2356" source="20" target="155" weight="0.525396140774" />
      <edge id="2357" source="20" target="154" weight="4.16455321228" />
      <edge id="2358" source="20" target="157" weight="0.268584317391" />
      <edge id="2359" source="20" target="159" weight="4.81169894179" />
      <edge id="2360" source="20" target="48" weight="0.864951591928" />
      <edge id="2361" source="20" target="49" weight="0.244097374982" />
      <edge id="2362" source="20" target="46" weight="20.2297896213" />
      <edge id="2363" source="20" target="47" weight="2.372047529" />
      <edge id="2364" source="20" target="44" weight="2.93823562028" />
      <edge id="2365" source="20" target="45" weight="77.1052260136" />
      <edge id="2366" source="20" target="42" weight="14.2249601785" />
      <edge id="2367" source="20" target="43" weight="32.926113131" />
      <edge id="2368" source="20" target="40" weight="20.1326660193" />
      <edge id="2293" source="20" target="118" weight="47.5322671576" />
      <edge id="2370" source="20" target="1" weight="0.250871872631" />
      <edge id="2371" source="20" target="5" weight="6.79041295626" />
      <edge id="2373" source="20" target="9" weight="19.7838475257" />
      <edge id="2374" source="20" target="146" weight="11.3474405569" />
      <edge id="2375" source="20" target="147" weight="4.45664322206" />
      <edge id="2376" source="20" target="144" weight="0.0512274726834" />
      <edge id="2377" source="20" target="142" weight="0.237541528239" />
      <edge id="2378" source="20" target="143" weight="0.0490989073365" />
      <edge id="2379" source="20" target="140" weight="0.879995020753" />
      <edge id="2380" source="20" target="141" weight="1.10060428101" />
      <edge id="2381" source="20" target="148" weight="11.1494941831" />
      <edge id="2382" source="20" target="149" weight="0.488903743316" />
      <edge id="2383" source="20" target="77" weight="0.324728570344" />
      <edge id="2384" source="20" target="76" weight="0.354011317633" />
      <edge id="2385" source="20" target="74" weight="82.704947745" />
      <edge id="2386" source="20" target="73" weight="0.508839634805" />
      <edge id="2387" source="20" target="72" weight="2.17857414016" />
      <edge id="2388" source="20" target="71" weight="0.360095976375" />
      <edge id="2389" source="20" target="70" weight="24.2737063554" />
      <edge id="2390" source="20" target="79" weight="23.2671079673" />
      <edge id="2391" source="20" target="78" weight="19.9042281411" />
      <edge id="2369" source="20" target="41" weight="8.56345102781" />
      <edge id="2395" source="21" target="22" weight="0.493318822726" />
      <edge id="2396" source="21" target="23" weight="51.8270536311" />
      <edge id="2397" source="21" target="160" weight="0.0117507950221" />
      <edge id="2398" source="21" target="29" weight="1.28097288136" />
      <edge id="2399" source="21" target="161" weight="0.901706814266" />
      <edge id="2400" source="21" target="0" weight="16.9008671033" />
      <edge id="2401" source="21" target="4" weight="0.787113157386" />
      <edge id="2402" source="21" target="8" weight="23.5677973369" />
      <edge id="2403" source="21" target="163" weight="0.240669788563" />
      <edge id="2432" source="21" target="87" weight="0.257524828113" />
      <edge id="2404" source="21" target="120" weight="0.615723002696" />
      <edge id="2405" source="21" target="121" weight="3.8477303011" />
      <edge id="2406" source="21" target="123" weight="40.4652740601" />
      <edge id="2407" source="21" target="124" weight="9.03285280728" />
      <edge id="2408" source="21" target="125" weight="0.131700939023" />
      <edge id="2409" source="21" target="126" weight="0.584182794724" />
      <edge id="2410" source="21" target="127" weight="0.536224781032" />
      <edge id="2411" source="21" target="128" weight="26.3333212543" />
      <edge id="2412" source="21" target="129" weight="0.933875084725" />
      <edge id="2414" source="21" target="59" weight="83.3677142572" />
      <edge id="2415" source="21" target="55" weight="42.2256823367" />
      <edge id="2416" source="21" target="54" weight="0.0161400837457" />
      <edge id="2417" source="21" target="57" weight="4.75160612472" />
      <edge id="2418" source="21" target="56" weight="83.5432127248" />
      <edge id="2419" source="21" target="51" weight="0.551495912811" />
      <edge id="2420" source="21" target="50" weight="3.21495183411" />
      <edge id="2421" source="21" target="53" weight="0.268900088942" />
      <edge id="2422" source="21" target="52" weight="6.39114450969" />
      <edge id="2393" source="21" target="90" weight="13.4506664168" />
      <edge id="170" source="21" target="164" weight="0.164763248372" />
      <edge id="2423" source="21" target="115" weight="19.6740622652" />
      <edge id="2424" source="21" target="117" weight="6.79814105293" />
      <edge id="2425" source="21" target="116" weight="0.727274454379" />
      <edge id="2426" source="21" target="111" weight="43.2095927345" />
      <edge id="2427" source="21" target="110" weight="0.494702613428" />
      <edge id="2428" source="21" target="112" weight="14.2208844047" />
      <edge id="2429" source="21" target="82" weight="32.215897549" />
      <edge id="2430" source="21" target="80" weight="62.4613435337" />
      <edge id="2431" source="21" target="119" weight="2.33040181956" />
      <edge id="2486" source="21" target="118" weight="0.0872943834419" />
      <edge id="2433" source="21" target="84" weight="0.355447377047" />
      <edge id="2434" source="21" target="85" weight="11.5931087006" />
      <edge id="2435" source="21" target="3" weight="20.9902460686" />
      <edge id="2436" source="21" target="7" weight="20.9323678266" />
      <edge id="2437" source="21" target="108" weight="65.5070210352" />
      <edge id="2438" source="21" target="109" weight="2.93639136166" />
      <edge id="2439" source="21" target="102" weight="0.283671685709" />
      <edge id="2440" source="21" target="103" weight="11.3761133629" />
      <edge id="2441" source="21" target="100" weight="0.716042780749" />
      <edge id="2442" source="21" target="101" weight="0.0425322213798" />
      <edge id="2443" source="21" target="106" weight="0.995722361122" />
      <edge id="2444" source="21" target="107" weight="0.763357753503" />
      <edge id="2445" source="21" target="104" weight="8.58238283846" />
      <edge id="2446" source="21" target="105" weight="0.233802608113" />
      <edge id="2447" source="21" target="39" weight="15.2988972362" />
      <edge id="2448" source="21" target="38" weight="10.6873749038" />
      <edge id="2449" source="21" target="32" weight="21.3179719882" />
      <edge id="2450" source="21" target="31" weight="0.292131322745" />
      <edge id="2451" source="21" target="30" weight="0.138745252088" />
      <edge id="2452" source="21" target="37" weight="1.39864141818" />
      <edge id="2453" source="21" target="35" weight="0.955215773758" />
      <edge id="2454" source="21" target="34" weight="1.54321985509" />
      <edge id="2455" source="21" target="60" weight="0.100717905405" />
      <edge id="2456" source="21" target="61" weight="148.906024846" />
      <edge id="2457" source="21" target="62" weight="1.92716186142" />
      <edge id="2458" source="21" target="63" weight="2.12617549867" />
      <edge id="2459" source="21" target="97" weight="0.513741163906" />
      <edge id="2460" source="21" target="65" weight="30.8135527474" />
      <edge id="2461" source="21" target="66" weight="2.58930588544" />
      <edge id="2462" source="21" target="67" weight="15.1481602761" />
      <edge id="2463" source="21" target="68" weight="1.45579510792" />
      <edge id="2464" source="21" target="69" weight="0.593404160845" />
      <edge id="2465" source="21" target="2" weight="0.269250872106" />
      <edge id="2108" source="21" target="167" weight="17.1693730707" />
      <edge id="2466" source="21" target="6" weight="12.1809050342" />
      <edge id="2467" source="21" target="99" weight="0.225609279596" />
      <edge id="2468" source="21" target="98" weight="2.27776267204" />
      <edge id="2469" source="21" target="168" weight="0.624384560496" />
      <edge id="2413" source="21" target="91" weight="1.46929402607" />
      <edge id="2470" source="21" target="165" weight="4.71477476765" />
      <edge id="2471" source="21" target="93" weight="2.64836806479" />
      <edge id="2472" source="21" target="92" weight="0.907372508398" />
      <edge id="2473" source="21" target="95" weight="7.52994228576" />
      <edge id="2474" source="21" target="94" weight="3.45927814771" />
      <edge id="2475" source="21" target="162" weight="2.00615899673" />
      <edge id="2476" source="21" target="96" weight="14.328630314" />
      <edge id="2477" source="21" target="11" weight="2.81681122438" />
      <edge id="2478" source="21" target="10" weight="0.800739553198" />
      <edge id="2479" source="21" target="13" weight="7.54213841303" />
      <edge id="2480" source="21" target="12" weight="0.302576013514" />
      <edge id="2481" source="21" target="15" weight="4.36657747446" />
      <edge id="2482" source="21" target="14" weight="2.40941087962" />
      <edge id="2483" source="21" target="17" weight="2.49844230097" />
      <edge id="2484" source="21" target="19" weight="0.198177336222" />
      <edge id="2485" source="21" target="18" weight="0.828263937641" />
      <edge id="2487" source="21" target="88" weight="0.920882827394" />
      <edge id="2488" source="21" target="89" weight="0.557585825028" />
      <edge id="2489" source="21" target="151" weight="15.4867320865" />
      <edge id="2490" source="21" target="150" weight="1.78809120998" />
      <edge id="2491" source="21" target="153" weight="8.07580712337" />
      <edge id="2492" source="21" target="154" weight="9.28222478752" />
      <edge id="2493" source="21" target="156" weight="0.18029467765" />
      <edge id="2494" source="21" target="159" weight="17.1031257915" />
      <edge id="2495" source="21" target="158" weight="0.110962566845" />
      <edge id="2496" source="21" target="48" weight="2.93850603845" />
      <edge id="2497" source="21" target="49" weight="0.166896736706" />
      <edge id="2498" source="21" target="46" weight="13.1771040342" />
      <edge id="2499" source="21" target="47" weight="3.15548600438" />
      <edge id="2500" source="21" target="44" weight="6.42900545802" />
      <edge id="2501" source="21" target="45" weight="0.875691783738" />
      <edge id="2502" source="21" target="42" weight="0.0792867981791" />
      <edge id="2503" source="21" target="43" weight="1.16570933105" />
      <edge id="2504" source="21" target="40" weight="37.6796220866" />
      <edge id="2505" source="21" target="41" weight="4.14650681533" />
      <edge id="2506" source="21" target="1" weight="0.358384262796" />
      <edge id="2507" source="21" target="5" weight="14.3448120287" />
      <edge id="2508" source="21" target="9" weight="0.335025834658" />
      <edge id="2509" source="21" target="146" weight="32.2485261875" />
      <edge id="2510" source="21" target="147" weight="1.30863177608" />
      <edge id="2511" source="21" target="144" weight="2.85382820607" />
      <edge id="2512" source="21" target="145" weight="1.00886088429" />
      <edge id="2513" source="21" target="142" weight="36.3840741289" />
      <edge id="2514" source="21" target="143" weight="0.975245545755" />
      <edge id="2515" source="21" target="140" weight="0.117892342684" />
      <edge id="2516" source="21" target="141" weight="0.324568174795" />
      <edge id="2517" source="21" target="148" weight="98.7903743316" />
      <edge id="2518" source="21" target="149" weight="1.99024946399" />
      <edge id="2519" source="21" target="77" weight="0.00986031224322" />
      <edge id="2520" source="21" target="76" weight="6.30267222764" />
      <edge id="2521" source="21" target="75" weight="4.60377862508" />
      <edge id="2522" source="21" target="74" weight="0.334495830174" />
      <edge id="2523" source="21" target="73" weight="0.185177364865" />
      <edge id="2524" source="21" target="72" weight="36.3399110807" />
      <edge id="2525" source="21" target="71" weight="4.80595189664" />
      <edge id="2526" source="21" target="70" weight="28.8195819632" />
      <edge id="2527" source="21" target="79" weight="27.9961377779" />
      <edge id="2528" source="21" target="78" weight="24.8814846187" />
      <edge id="2531" source="22" target="23" weight="2.37752508222" />
      <edge id="2532" source="22" target="160" weight="0.0452854955152" />
      <edge id="2533" source="22" target="28" weight="2.31276791558" />
      <edge id="2534" source="22" target="29" weight="1.25350740625" />
      <edge id="2535" source="22" target="94" weight="0.894839166648" />
      <edge id="2536" source="22" target="0" weight="39.2511844436" />
      <edge id="2537" source="22" target="4" weight="21.0624161129" />
      <edge id="2538" source="22" target="8" weight="5.2810405745" />
      <edge id="2539" source="22" target="96" weight="1.21823368596" />
      <edge id="2541" source="22" target="120" weight="4.30984478704" />
      <edge id="2542" source="22" target="121" weight="3.23588039867" />
      <edge id="2543" source="22" target="122" weight="6.52919874206" />
      <edge id="2544" source="22" target="123" weight="31.0930345796" />
      <edge id="2545" source="22" target="124" weight="0.298614318707" />
      <edge id="2546" source="22" target="125" weight="0.457258391241" />
      <edge id="2547" source="22" target="126" weight="0.594919786096" />
      <edge id="2548" source="22" target="128" weight="11.6750001687" />
      <edge id="2549" source="22" target="129" weight="0.438007453027" />
      <edge id="2551" source="22" target="59" weight="1.31827045558" />
      <edge id="2552" source="22" target="58" weight="1.41528052924" />
      <edge id="2553" source="22" target="55" weight="1.04050076193" />
      <edge id="2554" source="22" target="54" weight="24.5888511084" />
      <edge id="2555" source="22" target="57" weight="0.75289448893" />
      <edge id="2556" source="22" target="56" weight="0.272029165973" />
      <edge id="2557" source="22" target="51" weight="4.84203756247" />
      <edge id="2558" source="22" target="50" weight="4.13419639714" />
      <edge id="2559" source="22" target="53" weight="0.0702047005307" />
      <edge id="2560" source="22" target="52" weight="1.4386468931" />
      <edge id="2561" source="22" target="90" weight="1.29056199531" />
      <edge id="171" source="22" target="164" weight="13.8309415034" />
      <edge id="2562" source="22" target="115" weight="1.06860849617" />
      <edge id="2563" source="22" target="114" weight="0.260366403862" />
      <edge id="2564" source="22" target="117" weight="0.749599272201" />
      <edge id="2565" source="22" target="116" weight="0.926456302698" />
      <edge id="2566" source="22" target="111" weight="1.26044347759" />
      <edge id="2567" source="22" target="110" weight="0.527196076391" />
      <edge id="2568" source="22" target="112" weight="3.99282661395" />
      <edge id="2569" source="22" target="82" weight="0.314488927995" />
      <edge id="2570" source="22" target="83" weight="2.66300227445" />
      <edge id="2571" source="22" target="80" weight="0.101069518717" />
      <edge id="2572" source="22" target="81" weight="22.125916023" />
      <edge id="2573" source="22" target="119" weight="0.493165010831" />
      <edge id="2540" source="22" target="87" weight="0.614568962916" />
      <edge id="2575" source="22" target="84" weight="0.0132964816613" />
      <edge id="2576" source="22" target="85" weight="3.46868329189" />
      <edge id="2577" source="22" target="3" weight="6.30600222044" />
      <edge id="2578" source="22" target="7" weight="2.28978961132" />
      <edge id="2579" source="22" target="108" weight="1.19370277442" />
      <edge id="2580" source="22" target="109" weight="0.980329406605" />
      <edge id="2581" source="22" target="102" weight="0.111810379159" />
      <edge id="2582" source="22" target="103" weight="26.6038846606" />
      <edge id="2583" source="22" target="100" weight="1.30274366366" />
      <edge id="2584" source="22" target="101" weight="0.164269582789" />
      <edge id="2585" source="22" target="106" weight="1.60940819423" />
      <edge id="2586" source="22" target="107" weight="1.93032352606" />
      <edge id="2587" source="22" target="104" weight="1.31849050184" />
      <edge id="2588" source="22" target="105" weight="3.00399572811" />
      <edge id="2589" source="22" target="39" weight="27.0611446774" />
      <edge id="2590" source="22" target="38" weight="15.8924306916" />
      <edge id="2591" source="22" target="33" weight="0.864138832759" />
      <edge id="2592" source="22" target="32" weight="4.76920729282" />
      <edge id="2593" source="22" target="31" weight="27.7548622877" />
      <edge id="2594" source="22" target="30" weight="0.559751842722" />
      <edge id="2595" source="22" target="37" weight="5.92949210785" />
      <edge id="2596" source="22" target="36" weight="0.450072000465" />
      <edge id="2597" source="22" target="35" weight="0.133374408963" />
      <edge id="2598" source="22" target="34" weight="4.29027839697" />
      <edge id="2599" source="22" target="162" weight="0.199704688077" />
      <edge id="2600" source="22" target="60" weight="0.128782906731" />
      <edge id="2601" source="22" target="61" weight="45.8933303686" />
      <edge id="2602" source="22" target="62" weight="0.343452093774" />
      <edge id="2603" source="22" target="63" weight="0.652461903953" />
      <edge id="2604" source="22" target="64" weight="10.9569624578" />
      <edge id="2605" source="22" target="65" weight="2.2756510348" />
      <edge id="2606" source="22" target="66" weight="1.58113224739" />
      <edge id="2607" source="22" target="67" weight="31.5199627785" />
      <edge id="2608" source="22" target="68" weight="0.360046353664" />
      <edge id="2609" source="22" target="69" weight="10.0082524189" />
      <edge id="2610" source="22" target="2" weight="4.98885519333" />
      <edge id="2109" source="22" target="167" weight="7.14418843729" />
      <edge id="2611" source="22" target="6" weight="19.4482675599" />
      <edge id="2612" source="22" target="99" weight="47.6144606483" />
      <edge id="2613" source="22" target="98" weight="0.0804720213171" />
      <edge id="2614" source="22" target="168" weight="0.163043752139" />
      <edge id="2550" source="22" target="91" weight="0.419953445675" />
      <edge id="2615" source="22" target="165" weight="10.1699599462" />
      <edge id="2616" source="22" target="93" weight="51.2297267754" />
      <edge id="2617" source="22" target="92" weight="0.646180861658" />
      <edge id="2618" source="22" target="95" weight="20.5175222557" />
      <edge id="2619" source="22" target="161" weight="0.234011306304" />
      <edge id="2620" source="22" target="97" weight="118.821400178" />
      <edge id="2621" source="22" target="163" weight="11.0414838566" />
      <edge id="2622" source="22" target="11" weight="13.085973525" />
      <edge id="2623" source="22" target="10" weight="1.971376509" />
      <edge id="2624" source="22" target="13" weight="31.8214737767" />
      <edge id="2625" source="22" target="12" weight="1.6472542882" />
      <edge id="2626" source="22" target="15" weight="6.89853007201" />
      <edge id="2627" source="22" target="14" weight="0.66594738139" />
      <edge id="2628" source="22" target="17" weight="0.256489221293" />
      <edge id="2629" source="22" target="16" weight="0.22532717475" />
      <edge id="2630" source="22" target="19" weight="35.93794852" />
      <edge id="2631" source="22" target="18" weight="0.350519549782" />
      <edge id="2632" source="22" target="88" weight="0.518385991625" />
      <edge id="2633" source="22" target="89" weight="0.834013684463" />
      <edge id="2634" source="22" target="151" weight="6.5214909372" />
      <edge id="2635" source="22" target="150" weight="2.96638339815" />
      <edge id="2636" source="22" target="153" weight="46.3914374726" />
      <edge id="2637" source="22" target="152" weight="0.534710161306" />
      <edge id="2638" source="22" target="155" weight="17.7865098626" />
      <edge id="2639" source="22" target="154" weight="3.20892287709" />
      <edge id="2640" source="22" target="157" weight="0.0475379594154" />
      <edge id="2641" source="22" target="156" weight="0.381773949223" />
      <edge id="2642" source="22" target="159" weight="64.3505805652" />
      <edge id="2643" source="22" target="158" weight="2.86669999666" />
      <edge id="2644" source="22" target="48" weight="2.46297393631" />
      <edge id="2645" source="22" target="49" weight="7.52856210509" />
      <edge id="2646" source="22" target="46" weight="58.6194243741" />
      <edge id="2647" source="22" target="47" weight="3.18554732177" />
      <edge id="2648" source="22" target="44" weight="4.40477194404" />
      <edge id="2649" source="22" target="45" weight="0.107580236486" />
      <edge id="2650" source="22" target="42" weight="0.253663351302" />
      <edge id="2651" source="22" target="43" weight="0.496769993083" />
      <edge id="2652" source="22" target="40" weight="42.1408832386" />
      <edge id="2574" source="22" target="118" weight="1.9860827538" />
      <edge id="2654" source="22" target="1" weight="6.87763758566" />
      <edge id="2655" source="22" target="5" weight="1.61959527133" />
      <edge id="2656" source="22" target="9" weight="0.585347722415" />
      <edge id="2657" source="22" target="146" weight="2.7556562566" />
      <edge id="2658" source="22" target="147" weight="3.53571090526" />
      <edge id="2659" source="22" target="144" weight="1.00232263514" />
      <edge id="2660" source="22" target="145" weight="5.91485574172" />
      <edge id="2661" source="22" target="142" weight="3.09222409239" />
      <edge id="2662" source="22" target="143" weight="0.207404660243" />
      <edge id="2663" source="22" target="140" weight="8.16096128418" />
      <edge id="2664" source="22" target="141" weight="0.699975923611" />
      <edge id="2665" source="22" target="148" weight="1.88991745543" />
      <edge id="2666" source="22" target="149" weight="5.47944244192" />
      <edge id="2667" source="22" target="77" weight="0.341970759539" />
      <edge id="2668" source="22" target="76" weight="6.40485753439" />
      <edge id="2669" source="22" target="75" weight="0.114949323639" />
      <edge id="2670" source="22" target="72" weight="35.7509605906" />
      <edge id="2671" source="22" target="71" weight="0.699479420237" />
      <edge id="2672" source="22" target="70" weight="0.225816090237" />
      <edge id="2673" source="22" target="79" weight="0.866864402613" />
      <edge id="2674" source="22" target="78" weight="0.0687233883618" />
      <edge id="2653" source="22" target="41" weight="7.52438782747" />
      <edge id="2678" source="23" target="95" weight="0.401375312686" />
      <edge id="2679" source="23" target="28" weight="2.37846572432" />
      <edge id="2680" source="23" target="29" weight="0.185978037614" />
      <edge id="2681" source="23" target="94" weight="3.05088895052" />
      <edge id="2682" source="23" target="0" weight="10.3273265088" />
      <edge id="2683" source="23" target="4" weight="20.1299987352" />
      <edge id="2684" source="23" target="8" weight="1.48441334412" />
      <edge id="2685" source="23" target="163" weight="0.0871828713888" />
      <edge id="2686" source="23" target="120" weight="0.282909930716" />
      <edge id="2687" source="23" target="121" weight="12.6654161298" />
      <edge id="2688" source="23" target="122" weight="4.59748449981" />
      <edge id="2689" source="23" target="123" weight="12.4503217919" />
      <edge id="2690" source="23" target="124" weight="1.16357015921" />
      <edge id="2691" source="23" target="125" weight="8.02929168419" />
      <edge id="2692" source="23" target="126" weight="40.7508657469" />
      <edge id="2693" source="23" target="127" weight="0.219759700454" />
      <edge id="2694" source="23" target="128" weight="0.747373598678" />
      <edge id="2695" source="23" target="129" weight="16.0714252215" />
      <edge id="2696" source="23" target="59" weight="0.170335071796" />
      <edge id="2697" source="23" target="58" weight="0.527941176471" />
      <edge id="2699" source="23" target="55" weight="0.215718105424" />
      <edge id="2700" source="23" target="54" weight="0.292860789032" />
      <edge id="2701" source="23" target="57" weight="0.573089700997" />
      <edge id="2702" source="23" target="56" weight="31.3518479865" />
      <edge id="2703" source="23" target="51" weight="1.67622893139" />
      <edge id="2704" source="23" target="50" weight="0.310595871201" />
      <edge id="2705" source="23" target="53" weight="46.1151921007" />
      <edge id="2706" source="23" target="52" weight="6.58065288306" />
      <edge id="2759" source="23" target="90" weight="10.6433649222" />
      <edge id="172" source="23" target="164" weight="3.50021036396" />
      <edge id="2707" source="23" target="114" weight="38.4290964961" />
      <edge id="2708" source="23" target="88" weight="25.5502777361" />
      <edge id="2709" source="23" target="116" weight="4.51797459496" />
      <edge id="2710" source="23" target="111" weight="4.07909325452" />
      <edge id="2711" source="23" target="110" weight="0.550877031512" />
      <edge id="2712" source="23" target="113" weight="2.31636277718" />
      <edge id="2713" source="23" target="112" weight="0.0814253222138" />
      <edge id="2714" source="23" target="82" weight="2.11296076584" />
      <edge id="2715" source="23" target="83" weight="2.95710238675" />
      <edge id="2716" source="23" target="80" weight="0.296934782238" />
      <edge id="2717" source="23" target="81" weight="0.0550802139037" />
      <edge id="2718" source="23" target="86" weight="22.151354559" />
      <edge id="2719" source="23" target="87" weight="31.9403176077" />
      <edge id="2796" source="23" target="84" weight="11.2187344441" />
      <edge id="2721" source="23" target="85" weight="3.63444636079" />
      <edge id="2722" source="23" target="3" weight="0.825379026979" />
      <edge id="2723" source="23" target="7" weight="1.09402250552" />
      <edge id="2724" source="23" target="92" weight="3.42184174076" />
      <edge id="2725" source="23" target="108" weight="5.13302166589" />
      <edge id="2726" source="23" target="109" weight="5.3604025878" />
      <edge id="2727" source="23" target="102" weight="0.290535564083" />
      <edge id="2728" source="23" target="103" weight="0.550756736803" />
      <edge id="2729" source="23" target="101" weight="1.00038580537" />
      <edge id="2730" source="23" target="106" weight="0.617634994263" />
      <edge id="2731" source="23" target="107" weight="2.47674546561" />
      <edge id="2732" source="23" target="104" weight="2.60385061693" />
      <edge id="2733" source="23" target="105" weight="9.00174152687" />
      <edge id="2734" source="23" target="39" weight="73.6478227655" />
      <edge id="2735" source="23" target="38" weight="1.55090598638" />
      <edge id="2736" source="23" target="32" weight="2.88566251665" />
      <edge id="2737" source="23" target="31" weight="33.2292498454" />
      <edge id="2738" source="23" target="30" weight="8.71676426363" />
      <edge id="2739" source="23" target="37" weight="1.01485831561" />
      <edge id="2740" source="23" target="36" weight="24.9142201336" />
      <edge id="2741" source="23" target="35" weight="0.109862576873" />
      <edge id="2742" source="23" target="34" weight="5.36305203898" />
      <edge id="2743" source="23" target="60" weight="4.00069605976" />
      <edge id="2744" source="23" target="61" weight="1.02299802144" />
      <edge id="2745" source="23" target="62" weight="0.30166793025" />
      <edge id="2746" source="23" target="63" weight="0.164065036334" />
      <edge id="2747" source="23" target="64" weight="1.8811643851" />
      <edge id="2748" source="23" target="65" weight="7.15077396502" />
      <edge id="2749" source="23" target="66" weight="17.9137051201" />
      <edge id="2750" source="23" target="67" weight="0.0209408194234" />
      <edge id="2751" source="23" target="68" weight="106.304671548" />
      <edge id="2752" source="23" target="69" weight="0.834063936962" />
      <edge id="2753" source="23" target="2" weight="30.2832563247" />
      <edge id="2754" source="23" target="6" weight="13.9593937973" />
      <edge id="2755" source="23" target="97" weight="0.257240333586" />
      <edge id="2756" source="23" target="99" weight="113.787873477" />
      <edge id="2757" source="23" target="98" weight="197.09853487" />
      <edge id="2758" source="23" target="168" weight="1.56496411265" />
      <edge id="2675" source="23" target="91" weight="0.210003510164" />
      <edge id="2720" source="23" target="165" weight="31.8103457455" />
      <edge id="2676" source="23" target="93" weight="3.71039815132" />
      <edge id="2110" source="23" target="167" weight="1.30317865758" />
      <edge id="2760" source="23" target="160" weight="0.77157939599" />
      <edge id="2761" source="23" target="161" weight="0.63983785645" />
      <edge id="2762" source="23" target="162" weight="13.271008318" />
      <edge id="2763" source="23" target="96" weight="1.14690475203" />
      <edge id="2764" source="23" target="11" weight="0.973709444931" />
      <edge id="2765" source="23" target="10" weight="0.247064828994" />
      <edge id="2766" source="23" target="13" weight="11.0763082899" />
      <edge id="2767" source="23" target="12" weight="0.20842185129" />
      <edge id="2768" source="23" target="15" weight="6.11047254151" />
      <edge id="2769" source="23" target="14" weight="3.92727937199" />
      <edge id="2770" source="23" target="17" weight="0.810800540144" />
      <edge id="2771" source="23" target="16" weight="28.3033822032" />
      <edge id="2772" source="23" target="19" weight="10.2009014624" />
      <edge id="2773" source="23" target="18" weight="2.19312894664" />
      <edge id="2774" source="23" target="117" weight="5.04991829718" />
      <edge id="2775" source="23" target="89" weight="2.63662510201" />
      <edge id="2776" source="23" target="151" weight="23.1224701659" />
      <edge id="2777" source="23" target="150" weight="0.0173123314886" />
      <edge id="2778" source="23" target="153" weight="1.05460387463" />
      <edge id="2779" source="23" target="155" weight="10.82137563" />
      <edge id="2780" source="23" target="154" weight="12.7721823779" />
      <edge id="2781" source="23" target="157" weight="1.15829731969" />
      <edge id="2782" source="23" target="156" weight="10.7863051843" />
      <edge id="2783" source="23" target="159" weight="0.368442049541" />
      <edge id="2784" source="23" target="158" weight="1.09413706751" />
      <edge id="2785" source="23" target="48" weight="14.8000388953" />
      <edge id="2786" source="23" target="49" weight="4.89446170381" />
      <edge id="2787" source="23" target="46" weight="4.92019256004" />
      <edge id="2788" source="23" target="119" weight="0.775340179461" />
      <edge id="2789" source="23" target="45" weight="16.8986708489" />
      <edge id="2790" source="23" target="42" weight="0.820044296788" />
      <edge id="2791" source="23" target="43" weight="8.26120036099" />
      <edge id="2792" source="23" target="40" weight="36.9025502805" />
      <edge id="2793" source="23" target="118" weight="22.4738797867" />
      <edge id="2794" source="23" target="1" weight="8.36810033287" />
      <edge id="2795" source="23" target="5" weight="3.2209561036" />
      <edge id="2797" source="23" target="9" weight="3.54237634952" />
      <edge id="2798" source="23" target="146" weight="8.41558306341" />
      <edge id="2799" source="23" target="147" weight="0.931154763597" />
      <edge id="2800" source="23" target="144" weight="5.05454678043" />
      <edge id="2801" source="23" target="145" weight="1.07679923209" />
      <edge id="2802" source="23" target="142" weight="0.793762178333" />
      <edge id="2803" source="23" target="143" weight="22.6222002885" />
      <edge id="2804" source="23" target="140" weight="5.70684487962" />
      <edge id="2805" source="23" target="141" weight="1.00935649236" />
      <edge id="2806" source="23" target="148" weight="52.0425013169" />
      <edge id="2807" source="23" target="149" weight="1.9023621247" />
      <edge id="2808" source="23" target="77" weight="1.74833510823" />
      <edge id="2809" source="23" target="76" weight="10.9878139655" />
      <edge id="2810" source="23" target="75" weight="23.7458370361" />
      <edge id="2811" source="23" target="74" weight="0.462270107675" />
      <edge id="2812" source="23" target="73" weight="0.00273327765546" />
      <edge id="2813" source="23" target="72" weight="17.8792835693" />
      <edge id="2814" source="23" target="71" weight="0.844364659175" />
      <edge id="2815" source="23" target="70" weight="0.0232486528099" />
      <edge id="2816" source="23" target="79" weight="1.57800726189" />
      <edge id="2817" source="23" target="78" weight="0.137495241721" />
      <edge id="2818" source="23" target="47" weight="30.3866029401" />
      <edge id="2821" source="160" target="28" weight="17.0899759009" />
      <edge id="2822" source="160" target="29" weight="2.64371911032" />
      <edge id="2823" source="160" target="161" weight="0.0851297844259" />
      <edge id="2824" source="160" target="0" weight="1.35874269228" />
      <edge id="2895" source="160" target="4" weight="4.49971066008" />
      <edge id="2826" source="160" target="8" weight="24.2858883303" />
      <edge id="2902" source="160" target="96" weight="15.2907482207" />
      <edge id="2829" source="160" target="120" weight="0.248128342246" />
      <edge id="2830" source="160" target="121" weight="0.0947087933003" />
      <edge id="2831" source="160" target="122" weight="1.08200553579" />
      <edge id="2832" source="160" target="123" weight="0.342884198457" />
      <edge id="2833" source="160" target="124" weight="3.45277481281" />
      <edge id="2834" source="160" target="125" weight="0.2034408523" />
      <edge id="2835" source="160" target="126" weight="0.182162911106" />
      <edge id="2836" source="160" target="127" weight="13.0615116797" />
      <edge id="2837" source="160" target="128" weight="0.552707204836" />
      <edge id="2838" source="160" target="129" weight="0.600701055985" />
      <edge id="2839" source="160" target="118" weight="62.5594632986" />
      <edge id="2840" source="160" target="59" weight="1.29906089648" />
      <edge id="2841" source="160" target="58" weight="0.772549653679" />
      <edge id="2843" source="160" target="55" weight="0.224624697977" />
      <edge id="2844" source="160" target="54" weight="0.635331577928" />
      <edge id="2845" source="160" target="56" weight="2.39148597695" />
      <edge id="2846" source="160" target="51" weight="1.48683602771" />
      <edge id="2847" source="160" target="50" weight="0.156898241272" />
      <edge id="2848" source="160" target="53" weight="38.6997589908" />
      <edge id="2849" source="160" target="52" weight="0.882928905917" />
      <edge id="173" source="160" target="164" weight="0.364997488217" />
      <edge id="2850" source="160" target="115" weight="0.120926635162" />
      <edge id="2851" source="160" target="114" weight="6.1669599648" />
      <edge id="2852" source="160" target="117" weight="0.617721509763" />
      <edge id="2853" source="160" target="116" weight="3.52538247315" />
      <edge id="2854" source="160" target="111" weight="13.7509299764" />
      <edge id="2855" source="160" target="113" weight="0.484184987136" />
      <edge id="2856" source="160" target="112" weight="0.146161487158" />
      <edge id="2857" source="160" target="82" weight="0.0408708938121" />
      <edge id="2858" source="160" target="83" weight="0.137434369235" />
      <edge id="2859" source="160" target="80" weight="3.77570284973" />
      <edge id="2860" source="160" target="81" weight="0.982689241515" />
      <edge id="2828" source="160" target="119" weight="11.9529551809" />
      <edge id="2862" source="160" target="87" weight="0.239018334607" />
      <edge id="2863" source="160" target="84" weight="5.27210026852" />
      <edge id="2864" source="160" target="85" weight="70.1409473453" />
      <edge id="2865" source="160" target="3" weight="1.99346279347" />
      <edge id="2866" source="160" target="7" weight="30.317659999" />
      <edge id="2868" source="160" target="102" weight="0.492186739939" />
      <edge id="2869" source="160" target="103" weight="6.6667290665" />
      <edge id="2870" source="160" target="100" weight="4.52634525899" />
      <edge id="2871" source="160" target="101" weight="3.76346130988" />
      <edge id="2872" source="160" target="106" weight="0.0935369107619" />
      <edge id="2873" source="160" target="107" weight="0.133645891144" />
      <edge id="2874" source="160" target="104" weight="2.727817179" />
      <edge id="2875" source="160" target="105" weight="0.029621098912" />
      <edge id="2876" source="160" target="39" weight="0.654046712601" />
      <edge id="2877" source="160" target="33" weight="15.340332335" />
      <edge id="2878" source="160" target="32" weight="40.4954635885" />
      <edge id="2879" source="160" target="31" weight="3.8101057843" />
      <edge id="2880" source="160" target="30" weight="1.09973362813" />
      <edge id="2881" source="160" target="37" weight="4.25537065045" />
      <edge id="2882" source="160" target="36" weight="0.864299098865" />
      <edge id="2883" source="160" target="35" weight="5.27141095939" />
      <edge id="2884" source="160" target="34" weight="42.6664950384" />
      <edge id="2901" source="160" target="162" weight="70.6401247371" />
      <edge id="2885" source="160" target="60" weight="2.15800952636" />
      <edge id="2886" source="160" target="61" weight="2.06702436697" />
      <edge id="2887" source="160" target="62" weight="1.46774819257" />
      <edge id="2888" source="160" target="63" weight="2.55508116678" />
      <edge id="2889" source="160" target="64" weight="19.07427855" />
      <edge id="2890" source="160" target="65" weight="38.2775456972" />
      <edge id="2891" source="160" target="67" weight="0.345235855884" />
      <edge id="2892" source="160" target="69" weight="0.0518525592055" />
      <edge id="2893" source="160" target="2" weight="31.878685094" />
      <edge id="2190" source="160" target="167" weight="13.9992292127" />
      <edge id="2894" source="160" target="6" weight="0.171753248203" />
      <edge id="2896" source="160" target="99" weight="3.4164164765" />
      <edge id="2897" source="160" target="168" weight="1.68893286875" />
      <edge id="2819" source="160" target="91" weight="0.0296105079341" />
      <edge id="2898" source="160" target="165" weight="26.8563793848" />
      <edge id="2867" source="160" target="92" weight="4.52113624548" />
      <edge id="2899" source="160" target="95" weight="2.08948915658" />
      <edge id="2900" source="160" target="94" weight="1.2923857738" />
      <edge id="2825" source="160" target="97" weight="2.94963551377" />
      <edge id="2827" source="160" target="163" weight="60.5218211153" />
      <edge id="2903" source="160" target="11" weight="0.408534411031" />
      <edge id="2904" source="160" target="10" weight="2.28104561017" />
      <edge id="2905" source="160" target="12" weight="4.79531896108" />
      <edge id="2906" source="160" target="15" weight="12.3918910221" />
      <edge id="2907" source="160" target="14" weight="1.23571170059" />
      <edge id="2908" source="160" target="17" weight="1.04915007983" />
      <edge id="2909" source="160" target="16" weight="0.567719832509" />
      <edge id="2910" source="160" target="19" weight="0.274064171123" />
      <edge id="2911" source="160" target="18" weight="1.38388805634" />
      <edge id="2912" source="160" target="88" weight="0.0100267379679" />
      <edge id="2913" source="160" target="89" weight="0.694905343202" />
      <edge id="2914" source="160" target="151" weight="0.224208485423" />
      <edge id="2915" source="160" target="150" weight="0.806240198606" />
      <edge id="2916" source="160" target="153" weight="2.38770656582" />
      <edge id="2917" source="160" target="152" weight="4.96054743826" />
      <edge id="2918" source="160" target="155" weight="0.833781443031" />
      <edge id="2919" source="160" target="154" weight="1.17013020726" />
      <edge id="2920" source="160" target="157" weight="3.10656516572" />
      <edge id="2921" source="160" target="156" weight="1.1158689456" />
      <edge id="2922" source="160" target="159" weight="0.483523721228" />
      <edge id="2923" source="160" target="158" weight="1.2812491102" />
      <edge id="2924" source="160" target="48" weight="4.69260115218" />
      <edge id="2925" source="160" target="49" weight="0.579874448186" />
      <edge id="2861" source="160" target="86" weight="66.1495999881" />
      <edge id="2927" source="160" target="45" weight="0.211724948664" />
      <edge id="2928" source="160" target="42" weight="0.169423368741" />
      <edge id="2929" source="160" target="43" weight="10.98332481" />
      <edge id="2930" source="160" target="40" weight="6.30591409611" />
      <edge id="2931" source="160" target="41" weight="16.9939450427" />
      <edge id="2932" source="160" target="1" weight="8.5187064093" />
      <edge id="2933" source="160" target="5" weight="0.664971763842" />
      <edge id="2934" source="160" target="146" weight="2.75369463035" />
      <edge id="2935" source="160" target="147" weight="0.350682908822" />
      <edge id="2936" source="160" target="144" weight="69.6345798604" />
      <edge id="2937" source="160" target="145" weight="3.86442782687" />
      <edge id="2938" source="160" target="142" weight="0.977005347594" />
      <edge id="2939" source="160" target="143" weight="15.9617880843" />
      <edge id="2940" source="160" target="140" weight="0.846018477783" />
      <edge id="2941" source="160" target="141" weight="0.100967883854" />
      <edge id="2942" source="160" target="148" weight="0.125279195231" />
      <edge id="2943" source="160" target="149" weight="2.55457474623" />
      <edge id="2944" source="160" target="77" weight="13.1894084751" />
      <edge id="2945" source="160" target="76" weight="2.54582783399" />
      <edge id="2946" source="160" target="75" weight="0.249057659857" />
      <edge id="2947" source="160" target="74" weight="11.9720733512" />
      <edge id="2948" source="160" target="73" weight="61.2284036558" />
      <edge id="2949" source="160" target="72" weight="35.1770156698" />
      <edge id="2950" source="160" target="71" weight="10.9344932031" />
      <edge id="2951" source="160" target="70" weight="3.42843525444" />
      <edge id="2952" source="160" target="79" weight="0.155080213904" />
      <edge id="2926" source="160" target="47" weight="0.556403204759" />
      <edge id="2959" source="28" target="29" weight="56.8502276109" />
      <edge id="2960" source="28" target="94" weight="4.04279091882" />
      <edge id="2961" source="28" target="0" weight="7.55276739169" />
      <edge id="2962" source="28" target="4" weight="0.0986235277423" />
      <edge id="2963" source="28" target="8" weight="5.97742237596" />
      <edge id="2964" source="28" target="96" weight="15.3131335229" />
      <edge id="2965" source="28" target="120" weight="3.40954027756" />
      <edge id="2966" source="28" target="121" weight="2.35147108174" />
      <edge id="2967" source="28" target="122" weight="0.0257712706357" />
      <edge id="2968" source="28" target="123" weight="0.0602868246618" />
      <edge id="2969" source="28" target="124" weight="0.683219902637" />
      <edge id="2970" source="28" target="126" weight="5.22501569825" />
      <edge id="2971" source="28" target="127" weight="1.65270888145" />
      <edge id="2972" source="28" target="128" weight="8.20677059106" />
      <edge id="2973" source="28" target="129" weight="57.2617098308" />
      <edge id="2975" source="28" target="59" weight="0.841233200048" />
      <edge id="2976" source="28" target="58" weight="5.15876074711" />
      <edge id="2977" source="28" target="55" weight="1.73668254445" />
      <edge id="2978" source="28" target="54" weight="0.10821227394" />
      <edge id="2979" source="28" target="57" weight="12.1134058022" />
      <edge id="2980" source="28" target="56" weight="0.838181745395" />
      <edge id="2981" source="28" target="51" weight="0.704807718878" />
      <edge id="2982" source="28" target="50" weight="2.47196080741" />
      <edge id="2983" source="28" target="53" weight="10.5651116855" />
      <edge id="2984" source="28" target="52" weight="1.89054684784" />
      <edge id="3037" source="28" target="90" weight="43.7860744272" />
      <edge id="174" source="28" target="164" weight="44.2591906315" />
      <edge id="2985" source="28" target="115" weight="3.22118257863" />
      <edge id="2986" source="28" target="114" weight="0.338185181536" />
      <edge id="2987" source="28" target="117" weight="5.17644661245" />
      <edge id="2988" source="28" target="89" weight="28.3759054925" />
      <edge id="2989" source="28" target="111" weight="0.293327974274" />
      <edge id="2990" source="28" target="110" weight="0.272706595906" />
      <edge id="2991" source="28" target="113" weight="71.3422608808" />
      <edge id="2992" source="28" target="112" weight="4.56699544765" />
      <edge id="2993" source="28" target="82" weight="0.179884619974" />
      <edge id="2994" source="28" target="83" weight="3.11285133754" />
      <edge id="2995" source="28" target="80" weight="0.755766312595" />
      <edge id="2996" source="28" target="81" weight="16.8623686964" />
      <edge id="2956" source="28" target="86" weight="8.08450833101" />
      <edge id="2998" source="28" target="87" weight="1.86065699007" />
      <edge id="2999" source="28" target="84" weight="9.34270813142" />
      <edge id="3000" source="28" target="85" weight="0.668779038307" />
      <edge id="3001" source="28" target="3" weight="5.60910942697" />
      <edge id="3002" source="28" target="7" weight="6.69935879608" />
      <edge id="3003" source="28" target="108" weight="44.2160429819" />
      <edge id="3004" source="28" target="109" weight="11.9483829635" />
      <edge id="3005" source="28" target="103" weight="57.8330965902" />
      <edge id="3006" source="28" target="100" weight="50.7733579017" />
      <edge id="3007" source="28" target="101" weight="0.524434983044" />
      <edge id="3008" source="28" target="106" weight="0.155777438471" />
      <edge id="3009" source="28" target="107" weight="0.594173592786" />
      <edge id="3010" source="28" target="104" weight="10.0862968743" />
      <edge id="3011" source="28" target="105" weight="0.535907207146" />
      <edge id="3012" source="28" target="39" weight="0.103779560811" />
      <edge id="3013" source="28" target="38" weight="0.478792216206" />
      <edge id="3014" source="28" target="33" weight="0.737428148629" />
      <edge id="3015" source="28" target="32" weight="2.10882352941" />
      <edge id="3016" source="28" target="31" weight="0.7258546003" />
      <edge id="3017" source="28" target="30" weight="0.291183548458" />
      <edge id="3018" source="28" target="37" weight="3.71615823049" />
      <edge id="3019" source="28" target="35" weight="46.1056411221" />
      <edge id="3020" source="28" target="34" weight="1.85841298704" />
      <edge id="3032" source="28" target="162" weight="44.5361917494" />
      <edge id="3021" source="28" target="60" weight="0.273303529636" />
      <edge id="3022" source="28" target="61" weight="24.3045500172" />
      <edge id="3023" source="28" target="62" weight="0.084597875569" />
      <edge id="3024" source="28" target="63" weight="0.615278838808" />
      <edge id="3025" source="28" target="64" weight="0.250267379679" />
      <edge id="3026" source="28" target="65" weight="74.143924984" />
      <edge id="3027" source="28" target="66" weight="0.00269618277281" />
      <edge id="3028" source="28" target="67" weight="0.139902531796" />
      <edge id="3029" source="28" target="68" weight="0.166816899932" />
      <edge id="3030" source="28" target="69" weight="0.0834433201349" />
      <edge id="3031" source="28" target="2" weight="80.6278878664" />
      <edge id="2112" source="28" target="167" weight="0.105220706849" />
      <edge id="3033" source="28" target="6" weight="7.98969038358" />
      <edge id="3034" source="28" target="99" weight="2.57179144385" />
      <edge id="3035" source="28" target="98" weight="10.4150571372" />
      <edge id="3036" source="28" target="168" weight="16.8775266425" />
      <edge id="2974" source="28" target="91" weight="15.5169547145" />
      <edge id="2953" source="28" target="165" weight="60.6847619771" />
      <edge id="3038" source="28" target="93" weight="0.172754000375" />
      <edge id="3039" source="28" target="92" weight="3.32553767047" />
      <edge id="2958" source="28" target="95" weight="2.84015168089" />
      <edge id="3040" source="28" target="161" weight="0.784728036084" />
      <edge id="3041" source="28" target="97" weight="0.312753966815" />
      <edge id="3042" source="28" target="163" weight="0.769844371334" />
      <edge id="3043" source="28" target="11" weight="9.94044166064" />
      <edge id="3044" source="28" target="10" weight="0.207412612273" />
      <edge id="3045" source="28" target="13" weight="0.161674699486" />
      <edge id="3046" source="28" target="15" weight="0.718529411485" />
      <edge id="3047" source="28" target="14" weight="0.398420733867" />
      <edge id="3048" source="28" target="17" weight="0.0112964366945" />
      <edge id="3049" source="28" target="19" weight="0.270396557705" />
      <edge id="3050" source="28" target="18" weight="3.22773954226" />
      <edge id="3051" source="28" target="88" weight="0.257264504053" />
      <edge id="3052" source="28" target="116" weight="0.371291244239" />
      <edge id="3053" source="28" target="151" weight="0.110015174507" />
      <edge id="3054" source="28" target="150" weight="0.0442880187711" />
      <edge id="3055" source="28" target="153" weight="10.3381098484" />
      <edge id="3056" source="28" target="152" weight="0.437884415019" />
      <edge id="3057" source="28" target="155" weight="28.340661528" />
      <edge id="3058" source="28" target="154" weight="1.06595905989" />
      <edge id="3059" source="28" target="157" weight="0.33694093718" />
      <edge id="3060" source="28" target="156" weight="0.182375930783" />
      <edge id="3061" source="28" target="159" weight="1.12947024291" />
      <edge id="3062" source="28" target="158" weight="18.9479211012" />
      <edge id="3063" source="28" target="48" weight="0.452196382429" />
      <edge id="3064" source="28" target="49" weight="11.0354626357" />
      <edge id="2997" source="28" target="119" weight="43.3901715959" />
      <edge id="3066" source="28" target="44" weight="83.3573127269" />
      <edge id="3067" source="28" target="45" weight="5.55205929072" />
      <edge id="3068" source="28" target="42" weight="3.68403358549" />
      <edge id="3069" source="28" target="43" weight="44.4194889352" />
      <edge id="3070" source="28" target="40" weight="0.280683219546" />
      <edge id="3071" source="28" target="118" weight="6.01728909559" />
      <edge id="3072" source="28" target="1" weight="26.5394149993" />
      <edge id="3073" source="28" target="5" weight="12.7473116023" />
      <edge id="3074" source="28" target="9" weight="18.162733971" />
      <edge id="3075" source="28" target="146" weight="17.1668091409" />
      <edge id="3076" source="28" target="147" weight="19.1888166248" />
      <edge id="3077" source="28" target="145" weight="19.7117647059" />
      <edge id="3078" source="28" target="142" weight="0.611621884042" />
      <edge id="3079" source="28" target="143" weight="0.101481155595" />
      <edge id="3080" source="28" target="141" weight="0.802936380589" />
      <edge id="3081" source="28" target="148" weight="0.00310841546626" />
      <edge id="3082" source="28" target="149" weight="0.0396294881589" />
      <edge id="3083" source="28" target="77" weight="0.236144770538" />
      <edge id="3084" source="28" target="76" weight="0.454811496297" />
      <edge id="3085" source="28" target="75" weight="19.6057246871" />
      <edge id="3086" source="28" target="74" weight="5.60333160295" />
      <edge id="3087" source="28" target="72" weight="2.51540408789" />
      <edge id="3088" source="28" target="71" weight="8.5156193595" />
      <edge id="3089" source="28" target="70" weight="1.55512836917" />
      <edge id="3090" source="28" target="79" weight="19.9000414957" />
      <edge id="3091" source="28" target="78" weight="0.184642310217" />
      <edge id="2955" source="28" target="41" weight="1.98060169999" />
      <edge id="3065" source="28" target="47" weight="1.34862627321" />
      <edge id="3095" source="29" target="0" weight="9.96515107088" />
      <edge id="3096" source="29" target="4" weight="0.0217906907797" />
      <edge id="3097" source="29" target="8" weight="0.244193412162" />
      <edge id="3098" source="29" target="163" weight="7.17603323693" />
      <edge id="3099" source="29" target="120" weight="0.507967891491" />
      <edge id="3100" source="29" target="121" weight="9.22202736371" />
      <edge id="3101" source="29" target="122" weight="31.6461833925" />
      <edge id="3102" source="29" target="123" weight="1.71402374067" />
      <edge id="3103" source="29" target="125" weight="1.08227585112" />
      <edge id="3104" source="29" target="126" weight="1.44807387517" />
      <edge id="3105" source="29" target="127" weight="25.345082162" />
      <edge id="3106" source="29" target="128" weight="6.27681892006" />
      <edge id="3107" source="29" target="129" weight="0.00607767565965" />
      <edge id="3109" source="29" target="58" weight="6.63885787052" />
      <edge id="3111" source="29" target="55" weight="8.29483826073" />
      <edge id="3112" source="29" target="57" weight="0.484497811868" />
      <edge id="3113" source="29" target="56" weight="2.07165478734" />
      <edge id="3114" source="29" target="51" weight="3.31915138046" />
      <edge id="3115" source="29" target="50" weight="64.9940332718" />
      <edge id="3116" source="29" target="53" weight="4.06859058849" />
      <edge id="3117" source="29" target="52" weight="6.52037851198" />
      <edge id="3092" source="29" target="90" weight="2.95698515417" />
      <edge id="175" source="29" target="164" weight="0.0387990762125" />
      <edge id="3118" source="29" target="115" weight="0.369903720433" />
      <edge id="3119" source="29" target="114" weight="9.17817892424" />
      <edge id="3120" source="29" target="88" weight="2.47212030018" />
      <edge id="3121" source="29" target="116" weight="5.07751511582" />
      <edge id="3122" source="29" target="111" weight="1.60358274047" />
      <edge id="3123" source="29" target="110" weight="2.14253527598" />
      <edge id="3124" source="29" target="113" weight="3.67734749642" />
      <edge id="3125" source="29" target="112" weight="0.731476458968" />
      <edge id="3126" source="29" target="82" weight="0.0786548512242" />
      <edge id="3127" source="29" target="83" weight="0.215629742033" />
      <edge id="3128" source="29" target="80" weight="0.831890494377" />
      <edge id="3129" source="29" target="81" weight="61.2516845815" />
      <edge id="3130" source="29" target="119" weight="0.155119322556" />
      <edge id="3108" source="29" target="118" weight="0.158708938121" />
      <edge id="3132" source="29" target="84" weight="55.4088116403" />
      <edge id="3133" source="29" target="85" weight="71.235348046" />
      <edge id="3134" source="29" target="3" weight="2.22308294274" />
      <edge id="3135" source="29" target="7" weight="15.4140885473" />
      <edge id="3136" source="29" target="92" weight="0.168385140258" />
      <edge id="3137" source="29" target="108" weight="0.789572192513" />
      <edge id="3138" source="29" target="109" weight="0.0687874876623" />
      <edge id="3139" source="29" target="102" weight="0.935642802156" />
      <edge id="3140" source="29" target="103" weight="12.1933622796" />
      <edge id="3141" source="29" target="100" weight="49.3752431591" />
      <edge id="3142" source="29" target="101" weight="0.220028851264" />
      <edge id="3143" source="29" target="106" weight="16.0575427863" />
      <edge id="3144" source="29" target="107" weight="53.5957890108" />
      <edge id="3145" source="29" target="104" weight="47.7809089115" />
      <edge id="3146" source="29" target="39" weight="1.976644618" />
      <edge id="3147" source="29" target="38" weight="1.32394366197" />
      <edge id="3148" source="29" target="33" weight="27.8951063431" />
      <edge id="3149" source="29" target="32" weight="10.2988073957" />
      <edge id="3150" source="29" target="31" weight="0.301578479185" />
      <edge id="3151" source="29" target="30" weight="0.411315053958" />
      <edge id="3152" source="29" target="37" weight="5.52925105759" />
      <edge id="3153" source="29" target="36" weight="8.2826656725" />
      <edge id="3154" source="29" target="35" weight="0.474873310811" />
      <edge id="3155" source="29" target="34" weight="6.58058746724" />
      <edge id="3156" source="29" target="60" weight="23.3912497517" />
      <edge id="3157" source="29" target="61" weight="10.4539722521" />
      <edge id="3158" source="29" target="62" weight="0.305561553889" />
      <edge id="3159" source="29" target="63" weight="17.4586082012" />
      <edge id="3160" source="29" target="65" weight="0.0497906357061" />
      <edge id="3161" source="29" target="66" weight="0.627832255635" />
      <edge id="3162" source="29" target="67" weight="1.051066854" />
      <edge id="3163" source="29" target="68" weight="9.07675628723" />
      <edge id="3164" source="29" target="69" weight="48.2102824888" />
      <edge id="3165" source="29" target="2" weight="2.73162963192" />
      <edge id="3166" source="29" target="162" weight="65.3489488447" />
      <edge id="3167" source="29" target="6" weight="13.5029500354" />
      <edge id="3168" source="29" target="99" weight="3.4055004223" />
      <edge id="3169" source="29" target="98" weight="93.6530602981" />
      <edge id="3170" source="29" target="168" weight="30.5984649135" />
      <edge id="3171" source="29" target="91" weight="0.787355469908" />
      <edge id="3172" source="29" target="165" weight="16.2106168284" />
      <edge id="3093" source="29" target="93" weight="1.96017774698" />
      <edge id="2113" source="29" target="167" weight="7.69589569659" />
      <edge id="3173" source="29" target="95" weight="1.31273873186" />
      <edge id="3174" source="29" target="161" weight="2.83292612639" />
      <edge id="3175" source="29" target="97" weight="0.157586612256" />
      <edge id="3176" source="29" target="96" weight="12.642660845" />
      <edge id="3177" source="29" target="11" weight="10.8579770519" />
      <edge id="3178" source="29" target="10" weight="0.373390391026" />
      <edge id="3179" source="29" target="13" weight="44.1303097414" />
      <edge id="3180" source="29" target="12" weight="0.68237383183" />
      <edge id="3181" source="29" target="15" weight="0.185103636778" />
      <edge id="3182" source="29" target="14" weight="0.468030316954" />
      <edge id="3183" source="29" target="17" weight="1.0076530695" />
      <edge id="3184" source="29" target="16" weight="55.9880924312" />
      <edge id="3185" source="29" target="19" weight="29.7488397881" />
      <edge id="3186" source="29" target="18" weight="29.6172807722" />
      <edge id="3187" source="29" target="117" weight="16.8008638519" />
      <edge id="3188" source="29" target="89" weight="0.182358117026" />
      <edge id="3189" source="29" target="151" weight="0.0549955529202" />
      <edge id="3190" source="29" target="150" weight="5.536685612" />
      <edge id="3191" source="29" target="153" weight="4.30915520313" />
      <edge id="3192" source="29" target="152" weight="0.130744144678" />
      <edge id="3193" source="29" target="155" weight="16.1725899295" />
      <edge id="3194" source="29" target="154" weight="0.382224070029" />
      <edge id="3195" source="29" target="157" weight="0.48760320592" />
      <edge id="3196" source="29" target="156" weight="0.550847217356" />
      <edge id="3197" source="29" target="159" weight="13.1413289209" />
      <edge id="3198" source="29" target="158" weight="7.2263892927" />
      <edge id="3199" source="29" target="48" weight="5.56512327426" />
      <edge id="3200" source="29" target="49" weight="158.827745601" />
      <edge id="3201" source="29" target="46" weight="3.40999467492" />
      <edge id="3202" source="29" target="47" weight="30.7088111534" />
      <edge id="3203" source="29" target="44" weight="12.897419237" />
      <edge id="3204" source="29" target="42" weight="4.47540025527" />
      <edge id="3205" source="29" target="43" weight="0.219456301715" />
      <edge id="3206" source="29" target="40" weight="5.8120100398" />
      <edge id="3131" source="29" target="87" weight="2.4913747495" />
      <edge id="3208" source="29" target="1" weight="6.52310434378" />
      <edge id="3209" source="29" target="5" weight="0.547084641121" />
      <edge id="3210" source="29" target="146" weight="0.355736651328" />
      <edge id="3211" source="29" target="147" weight="13.9326979588" />
      <edge id="3212" source="29" target="145" weight="9.29647501355" />
      <edge id="3213" source="29" target="142" weight="11.7342565748" />
      <edge id="3214" source="29" target="143" weight="1.47844437046" />
      <edge id="3215" source="29" target="140" weight="0.122040350209" />
      <edge id="3216" source="29" target="141" weight="4.02211210173" />
      <edge id="3217" source="29" target="148" weight="8.05772544865" />
      <edge id="3218" source="29" target="149" weight="0.276876421531" />
      <edge id="3219" source="29" target="77" weight="14.298109564" />
      <edge id="3220" source="29" target="76" weight="0.0681335356601" />
      <edge id="3221" source="29" target="75" weight="0.419185989084" />
      <edge id="3222" source="29" target="74" weight="6.64999832897" />
      <edge id="3223" source="29" target="73" weight="4.69505347594" />
      <edge id="3224" source="29" target="72" weight="2.10027281926" />
      <edge id="3225" source="29" target="71" weight="35.5154703932" />
      <edge id="3226" source="29" target="70" weight="0.294125716178" />
      <edge id="3227" source="29" target="79" weight="0.441108545035" />
      <edge id="3228" source="29" target="78" weight="47.6247336622" />
      <edge id="3207" source="29" target="41" weight="19.4446732426" />
      <edge id="3234" source="161" target="0" weight="8.08508319857" />
      <edge id="3307" source="161" target="4" weight="0.863511242154" />
      <edge id="3236" source="161" target="8" weight="0.302673796791" />
      <edge id="3237" source="161" target="96" weight="6.65708415329" />
      <edge id="3238" source="161" target="120" weight="14.8644468875" />
      <edge id="3239" source="161" target="121" weight="120.225035138" />
      <edge id="3240" source="161" target="122" weight="38.3906094312" />
      <edge id="3241" source="161" target="123" weight="3.16150415459" />
      <edge id="3242" source="161" target="124" weight="2.83060237002" />
      <edge id="3243" source="161" target="125" weight="5.86090385064" />
      <edge id="3244" source="161" target="126" weight="1.34189513873" />
      <edge id="3245" source="161" target="127" weight="23.6207685478" />
      <edge id="3246" source="161" target="128" weight="27.8387925236" />
      <edge id="3247" source="161" target="129" weight="0.662060207664" />
      <edge id="3249" source="161" target="59" weight="0.848352398566" />
      <edge id="3250" source="161" target="58" weight="12.6864417331" />
      <edge id="3251" source="161" target="55" weight="13.4047619048" />
      <edge id="3252" source="161" target="54" weight="1.93820798848" />
      <edge id="3253" source="161" target="57" weight="3.03800270637" />
      <edge id="3254" source="161" target="56" weight="2.81575922047" />
      <edge id="3255" source="161" target="51" weight="0.675585315444" />
      <edge id="3256" source="161" target="50" weight="0.602929375624" />
      <edge id="3257" source="161" target="52" weight="5.50819423369" />
      <edge id="3311" source="161" target="90" weight="34.1827955003" />
      <edge id="261" source="161" target="164" weight="7.97914406848" />
      <edge id="3258" source="161" target="115" weight="7.33679799913" />
      <edge id="3259" source="161" target="114" weight="2.90935267463" />
      <edge id="3260" source="161" target="117" weight="8.74100700495" />
      <edge id="3261" source="161" target="116" weight="28.6537573352" />
      <edge id="3262" source="161" target="111" weight="0.25515396295" />
      <edge id="3263" source="161" target="110" weight="0.104976481231" />
      <edge id="3264" source="161" target="113" weight="24.5953248003" />
      <edge id="3265" source="161" target="112" weight="0.628814570369" />
      <edge id="3266" source="161" target="82" weight="0.449176601298" />
      <edge id="3267" source="161" target="83" weight="2.20347045294" />
      <edge id="3268" source="161" target="80" weight="2.04707435108" />
      <edge id="3269" source="161" target="81" weight="0.10419288293" />
      <edge id="3270" source="161" target="119" weight="5.34516750667" />
      <edge id="3271" source="161" target="87" weight="0.483860337038" />
      <edge id="3272" source="161" target="84" weight="16.5451103692" />
      <edge id="3273" source="161" target="85" weight="0.328097616416" />
      <edge id="3274" source="161" target="3" weight="0.383351756477" />
      <edge id="3275" source="161" target="7" weight="2.95930684028" />
      <edge id="3276" source="161" target="108" weight="0.724558154983" />
      <edge id="3277" source="161" target="109" weight="0.359262090119" />
      <edge id="3278" source="161" target="102" weight="1.95952359678" />
      <edge id="3279" source="161" target="103" weight="0.235305388953" />
      <edge id="3280" source="161" target="100" weight="0.249867132336" />
      <edge id="3281" source="161" target="101" weight="0.714531292265" />
      <edge id="3282" source="161" target="106" weight="8.40924008066" />
      <edge id="3283" source="161" target="107" weight="10.308067978" />
      <edge id="3284" source="161" target="104" weight="0.0557257040412" />
      <edge id="3285" source="161" target="105" weight="1.53333356575" />
      <edge id="3286" source="161" target="39" weight="0.262177678583" />
      <edge id="3287" source="161" target="38" weight="0.10536733917" />
      <edge id="3288" source="161" target="33" weight="3.58528463916" />
      <edge id="3289" source="161" target="32" weight="28.7095178899" />
      <edge id="3290" source="161" target="31" weight="0.139667013666" />
      <edge id="3291" source="161" target="30" weight="1.92682380111" />
      <edge id="3292" source="161" target="37" weight="0.5687251094" />
      <edge id="3293" source="161" target="36" weight="0.631556969662" />
      <edge id="3294" source="161" target="35" weight="0.0353254663114" />
      <edge id="3295" source="161" target="34" weight="0.091454684821" />
      <edge id="3235" source="161" target="162" weight="71.1410969339" />
      <edge id="3296" source="161" target="60" weight="2.1557069663" />
      <edge id="3297" source="161" target="61" weight="1.55788704244" />
      <edge id="3298" source="161" target="62" weight="0.52628266087" />
      <edge id="3299" source="161" target="63" weight="2.08030939649" />
      <edge id="3300" source="161" target="65" weight="0.409825918176" />
      <edge id="3301" source="161" target="66" weight="0.594493086714" />
      <edge id="3302" source="161" target="67" weight="0.147232389632" />
      <edge id="3303" source="161" target="68" weight="0.325641269283" />
      <edge id="3304" source="161" target="69" weight="0.448734892463" />
      <edge id="3305" source="161" target="2" weight="92.2555449797" />
      <edge id="2114" source="161" target="167" weight="0.0710925644917" />
      <edge id="3306" source="161" target="6" weight="0.159238837425" />
      <edge id="3308" source="161" target="99" weight="2.4698111982" />
      <edge id="3309" source="161" target="98" weight="0.925886118644" />
      <edge id="3310" source="161" target="168" weight="3.11002866205" />
      <edge id="3248" source="161" target="91" weight="0.315057051476" />
      <edge id="3230" source="161" target="165" weight="17.1754539087" />
      <edge id="3231" source="161" target="93" weight="1.95339255148" />
      <edge id="3312" source="161" target="92" weight="20.3474513596" />
      <edge id="3233" source="161" target="95" weight="0.281126264848" />
      <edge id="3313" source="161" target="94" weight="5.07085353763" />
      <edge id="3314" source="161" target="97" weight="22.5092362876" />
      <edge id="3315" source="161" target="163" weight="52.0503644988" />
      <edge id="3316" source="161" target="11" weight="0.587028749905" />
      <edge id="3317" source="161" target="10" weight="0.766125082452" />
      <edge id="3318" source="161" target="13" weight="2.87661310761" />
      <edge id="3319" source="161" target="12" weight="0.82715087533" />
      <edge id="3320" source="161" target="15" weight="42.9788662842" />
      <edge id="3321" source="161" target="17" weight="0.508599018692" />
      <edge id="3322" source="161" target="18" weight="5.17238427023" />
      <edge id="3324" source="161" target="88" weight="4.13170737316" />
      <edge id="3325" source="161" target="89" weight="0.126480580122" />
      <edge id="3326" source="161" target="151" weight="0.376101857226" />
      <edge id="3327" source="161" target="150" weight="29.4110283274" />
      <edge id="3328" source="161" target="153" weight="0.930557794146" />
      <edge id="3329" source="161" target="152" weight="9.6854809305" />
      <edge id="3330" source="161" target="155" weight="39.3613966891" />
      <edge id="3331" source="161" target="154" weight="0.691825820071" />
      <edge id="3332" source="161" target="157" weight="11.5307289981" />
      <edge id="3333" source="161" target="156" weight="0.238288002561" />
      <edge id="3334" source="161" target="159" weight="43.7995765922" />
      <edge id="3335" source="161" target="158" weight="43.130837846" />
      <edge id="3336" source="161" target="48" weight="0.323975720789" />
      <edge id="3337" source="161" target="49" weight="3.17277859083" />
      <edge id="3338" source="161" target="46" weight="33.8996196672" />
      <edge id="3339" source="161" target="86" weight="9.12815802308" />
      <edge id="3340" source="161" target="44" weight="0.317342257309" />
      <edge id="3341" source="161" target="45" weight="6.22095259687" />
      <edge id="3342" source="161" target="42" weight="35.234295222" />
      <edge id="3343" source="161" target="43" weight="1.58523841592" />
      <edge id="3344" source="161" target="40" weight="4.85954226652" />
      <edge id="3323" source="161" target="118" weight="15.560091047" />
      <edge id="3346" source="161" target="1" weight="0.201569145036" />
      <edge id="3347" source="161" target="5" weight="6.08723343643" />
      <edge id="3348" source="161" target="9" weight="20.7381300585" />
      <edge id="3349" source="161" target="146" weight="0.220101078983" />
      <edge id="3350" source="161" target="144" weight="2.70813380791" />
      <edge id="3351" source="161" target="145" weight="1.20419784952" />
      <edge id="3352" source="161" target="142" weight="37.9785732754" />
      <edge id="3353" source="161" target="140" weight="2.4420691378" />
      <edge id="3354" source="161" target="141" weight="0.791805094131" />
      <edge id="3355" source="161" target="148" weight="3.25615564882" />
      <edge id="3356" source="161" target="149" weight="6.82203420862" />
      <edge id="3357" source="161" target="77" weight="0.543191249597" />
      <edge id="3358" source="161" target="76" weight="5.33065878378" />
      <edge id="3359" source="161" target="75" weight="35.0491923601" />
      <edge id="3360" source="161" target="74" weight="0.796847442504" />
      <edge id="3361" source="161" target="73" weight="5.4665517515" />
      <edge id="3362" source="161" target="72" weight="0.0694383340666" />
      <edge id="3363" source="161" target="71" weight="0.259509541839" />
      <edge id="3364" source="161" target="70" weight="49.6495515258" />
      <edge id="3365" source="161" target="79" weight="0.353163058914" />
      <edge id="3366" source="161" target="78" weight="0.059992386753" />
      <edge id="3345" source="161" target="41" weight="2.13411416564" />
      <edge id="3367" source="161" target="47" weight="87.7596926963" />
      <edge id="3371" source="0" target="94" weight="0.703875243795" />
      <edge id="3372" source="0" target="4" weight="4.11732275129" />
      <edge id="3373" source="0" target="8" weight="0.482220564689" />
      <edge id="3374" source="0" target="96" weight="2.58640072693" />
      <edge id="3376" source="0" target="121" weight="3.99036380795" />
      <edge id="3377" source="0" target="124" weight="42.7034968458" />
      <edge id="3378" source="0" target="125" weight="0.839732935242" />
      <edge id="3379" source="0" target="126" weight="0.43189256794" />
      <edge id="3380" source="0" target="128" weight="3.11280133293" />
      <edge id="3381" source="0" target="129" weight="23.9476516791" />
      <edge id="3382" source="0" target="59" weight="6.92592860622" />
      <edge id="3383" source="0" target="55" weight="3.90487463527" />
      <edge id="3384" source="0" target="54" weight="1.44784742046" />
      <edge id="3385" source="0" target="57" weight="16.7556832453" />
      <edge id="3386" source="0" target="56" weight="0.426020015396" />
      <edge id="3387" source="0" target="51" weight="1.32739404605" />
      <edge id="3388" source="0" target="50" weight="18.8968033188" />
      <edge id="3389" source="0" target="53" weight="34.4076100518" />
      <edge id="3390" source="0" target="52" weight="31.7579762828" />
      <edge id="3391" source="0" target="90" weight="1.05316694217" />
      <edge id="3392" source="0" target="115" weight="11.2449648811" />
      <edge id="3393" source="0" target="114" weight="1.19317272604" />
      <edge id="3394" source="0" target="88" weight="42.2956709615" />
      <edge id="3395" source="0" target="89" weight="0.16462674186" />
      <edge id="3396" source="0" target="111" weight="4.59031769658" />
      <edge id="3397" source="0" target="110" weight="0.165751689189" />
      <edge id="3398" source="0" target="113" weight="0.317831138897" />
      <edge id="3399" source="0" target="112" weight="0.57297312497" />
      <edge id="3400" source="0" target="82" weight="0.847859944753" />
      <edge id="3401" source="0" target="83" weight="10.6823115138" />
      <edge id="3402" source="0" target="80" weight="2.96023400198" />
      <edge id="3403" source="0" target="81" weight="38.0041360163" />
      <edge id="3369" source="0" target="86" weight="1.77977141928" />
      <edge id="3375" source="0" target="87" weight="0.277731252379" />
      <edge id="3406" source="0" target="84" weight="30.7787461835" />
      <edge id="3407" source="0" target="85" weight="2.79634857068" />
      <edge id="3408" source="0" target="3" weight="17.2937128234" />
      <edge id="3409" source="0" target="7" weight="3.26365832498" />
      <edge id="3410" source="0" target="108" weight="0.648471042859" />
      <edge id="3411" source="0" target="109" weight="37.8766858147" />
      <edge id="3412" source="0" target="102" weight="5.17427933595" />
      <edge id="3413" source="0" target="103" weight="34.4262570433" />
      <edge id="3414" source="0" target="100" weight="20.1275875413" />
      <edge id="3415" source="0" target="101" weight="0.110139341832" />
      <edge id="3416" source="0" target="106" weight="2.13155507284" />
      <edge id="3417" source="0" target="104" weight="36.8246510593" />
      <edge id="3418" source="0" target="105" weight="12.7551210968" />
      <edge id="3419" source="0" target="38" weight="6.78793931795" />
      <edge id="3420" source="0" target="33" weight="2.85747230165" />
      <edge id="3421" source="0" target="32" weight="11.3381771984" />
      <edge id="3422" source="0" target="31" weight="3.78718345973" />
      <edge id="3423" source="0" target="30" weight="7.92095707955" />
      <edge id="3424" source="0" target="37" weight="1.49239020752" />
      <edge id="3425" source="0" target="36" weight="20.9705682849" />
      <edge id="3426" source="0" target="34" weight="0.566945299897" />
      <edge id="3427" source="0" target="60" weight="0.0210727969349" />
      <edge id="3428" source="0" target="62" weight="12.2794308633" />
      <edge id="3429" source="0" target="63" weight="9.19916353863" />
      <edge id="3430" source="0" target="64" weight="1.35321255418" />
      <edge id="3431" source="0" target="65" weight="16.4088890335" />
      <edge id="3432" source="0" target="66" weight="33.0432541856" />
      <edge id="3433" source="0" target="67" weight="7.29674502806" />
      <edge id="3434" source="0" target="68" weight="9.74206998283" />
      <edge id="3435" source="0" target="69" weight="33.6988502315" />
      <edge id="3436" source="0" target="2" weight="1.40700538876" />
      <edge id="2115" source="0" target="167" weight="4.63210023097" />
      <edge id="3437" source="0" target="6" weight="10.1483477762" />
      <edge id="3438" source="0" target="97" weight="2.4566851416" />
      <edge id="3439" source="0" target="99" weight="45.6160566719" />
      <edge id="3440" source="0" target="98" weight="17.6147322951" />
      <edge id="3441" source="0" target="168" weight="21.6824096433" />
      <edge id="177" source="0" target="164" weight="10.3904209853" />
      <edge id="3442" source="0" target="165" weight="28.7330050897" />
      <edge id="3443" source="0" target="93" weight="0.517208614865" />
      <edge id="3444" source="0" target="92" weight="15.34638875" />
      <edge id="3445" source="0" target="95" weight="9.83504031116" />
      <edge id="3446" source="0" target="162" weight="0.893948104584" />
      <edge id="3447" source="0" target="163" weight="16.8433081539" />
      <edge id="3448" source="0" target="11" weight="5.63235065749" />
      <edge id="3449" source="0" target="10" weight="80.0008781574" />
      <edge id="3450" source="0" target="13" weight="0.824315945822" />
      <edge id="3451" source="0" target="12" weight="1.06043607599" />
      <edge id="3452" source="0" target="15" weight="0.015609479211" />
      <edge id="3453" source="0" target="14" weight="0.75191213467" />
      <edge id="3454" source="0" target="17" weight="6.95797731923" />
      <edge id="3455" source="0" target="16" weight="0.0772744575561" />
      <edge id="3456" source="0" target="19" weight="14.2212987617" />
      <edge id="3457" source="0" target="18" weight="7.0559583753" />
      <edge id="3458" source="0" target="117" weight="7.26858434751" />
      <edge id="3459" source="0" target="116" weight="12.4663473979" />
      <edge id="3460" source="0" target="151" weight="19.6158997871" />
      <edge id="3461" source="0" target="150" weight="4.74670597338" />
      <edge id="3462" source="0" target="153" weight="7.5793414953" />
      <edge id="3463" source="0" target="152" weight="20.3009103495" />
      <edge id="3464" source="0" target="155" weight="0.824582701062" />
      <edge id="3465" source="0" target="154" weight="0.230452674897" />
      <edge id="3466" source="0" target="157" weight="0.193388249093" />
      <edge id="3467" source="0" target="156" weight="62.2997374281" />
      <edge id="3468" source="0" target="159" weight="0.914259898629" />
      <edge id="3469" source="0" target="158" weight="0.0378001778832" />
      <edge id="3470" source="0" target="48" weight="6.54779724865" />
      <edge id="3471" source="0" target="49" weight="0.276925012484" />
      <edge id="3472" source="0" target="46" weight="0.494652406417" />
      <edge id="3404" source="0" target="119" weight="11.8828332979" />
      <edge id="3474" source="0" target="44" weight="50.8595055033" />
      <edge id="3475" source="0" target="45" weight="2.64133777977" />
      <edge id="3476" source="0" target="42" weight="25.2977328291" />
      <edge id="3477" source="0" target="43" weight="0.840140087949" />
      <edge id="3478" source="0" target="40" weight="23.5850948106" />
      <edge id="3405" source="0" target="118" weight="16.1691276061" />
      <edge id="3480" source="0" target="1" weight="1.82709451572" />
      <edge id="3481" source="0" target="5" weight="1.67804016626" />
      <edge id="3482" source="0" target="9" weight="3.57973683173" />
      <edge id="3483" source="0" target="146" weight="0.0418683091362" />
      <edge id="3484" source="0" target="147" weight="1.23981464403" />
      <edge id="3485" source="0" target="144" weight="0.712969546164" />
      <edge id="3486" source="0" target="145" weight="0.124109173616" />
      <edge id="3487" source="0" target="142" weight="9.36628028313" />
      <edge id="3488" source="0" target="143" weight="2.72818676234" />
      <edge id="3489" source="0" target="140" weight="0.831939036015" />
      <edge id="3490" source="0" target="141" weight="1.73331976423" />
      <edge id="3491" source="0" target="148" weight="3.84760070683" />
      <edge id="3492" source="0" target="149" weight="1.28937922297" />
      <edge id="3493" source="0" target="77" weight="8.92140394701" />
      <edge id="3494" source="0" target="76" weight="19.3073088654" />
      <edge id="3495" source="0" target="75" weight="2.21919046169" />
      <edge id="3496" source="0" target="74" weight="2.9767269493" />
      <edge id="3497" source="0" target="73" weight="2.72717303176" />
      <edge id="3498" source="0" target="72" weight="2.16483619568" />
      <edge id="3499" source="0" target="71" weight="0.569930032433" />
      <edge id="3500" source="0" target="70" weight="1.65945811712" />
      <edge id="3501" source="0" target="78" weight="1.38737351518" />
      <edge id="3479" source="0" target="41" weight="0.802342508313" />
      <edge id="3473" source="0" target="47" weight="6.73588021223" />
      <edge id="3504" source="4" target="94" weight="2.29322364709" />
      <edge id="3505" source="4" target="97" weight="13.8248521959" />
      <edge id="3506" source="4" target="8" weight="2.92765190644" />
      <edge id="3507" source="4" target="96" weight="2.74924127466" />
      <edge id="3509" source="4" target="120" weight="11.5631357339" />
      <edge id="3510" source="4" target="121" weight="0.227435085051" />
      <edge id="3511" source="4" target="122" weight="4.18506320301" />
      <edge id="3512" source="4" target="123" weight="8.21087261294" />
      <edge id="3513" source="4" target="124" weight="13.7679638291" />
      <edge id="3514" source="4" target="125" weight="5.2916696255" />
      <edge id="3515" source="4" target="126" weight="8.11685543954" />
      <edge id="3516" source="4" target="127" weight="0.639222436934" />
      <edge id="3517" source="4" target="128" weight="0.553072625698" />
      <edge id="3518" source="4" target="129" weight="42.7889965651" />
      <edge id="3519" source="4" target="59" weight="14.8166843306" />
      <edge id="3520" source="4" target="58" weight="0.873285853698" />
      <edge id="3521" source="4" target="55" weight="9.9860305536" />
      <edge id="3522" source="4" target="54" weight="7.59167021428" />
      <edge id="3523" source="4" target="57" weight="1.07451605193" />
      <edge id="3524" source="4" target="56" weight="3.99159129658" />
      <edge id="3525" source="4" target="51" weight="0.542386957334" />
      <edge id="3526" source="4" target="50" weight="0.189074355083" />
      <edge id="3527" source="4" target="53" weight="0.415385561633" />
      <edge id="3528" source="4" target="52" weight="6.28838674995" />
      <edge id="3529" source="4" target="115" weight="3.94556222003" />
      <edge id="3530" source="4" target="114" weight="0.445780384344" />
      <edge id="3531" source="4" target="117" weight="12.4002288361" />
      <edge id="3532" source="4" target="116" weight="0.330929273022" />
      <edge id="3533" source="4" target="111" weight="22.5102812322" />
      <edge id="3534" source="4" target="110" weight="57.4004798404" />
      <edge id="3535" source="4" target="113" weight="0.408397236353" />
      <edge id="3536" source="4" target="112" weight="0.504695919938" />
      <edge id="3537" source="4" target="82" weight="10.660036501" />
      <edge id="3538" source="4" target="83" weight="1.75650646925" />
      <edge id="3539" source="4" target="80" weight="33.3503074919" />
      <edge id="3540" source="4" target="81" weight="1.52271531689" />
      <edge id="3508" source="4" target="119" weight="0.202187091406" />
      <edge id="3542" source="4" target="118" weight="0.924209972874" />
      <edge id="3543" source="4" target="84" weight="27.1834114988" />
      <edge id="3544" source="4" target="85" weight="0.357219251337" />
      <edge id="3545" source="4" target="3" weight="0.78786353653" />
      <edge id="3546" source="4" target="7" weight="1.67457059465" />
      <edge id="3547" source="4" target="92" weight="15.1571326714" />
      <edge id="3548" source="4" target="108" weight="75.3713629486" />
      <edge id="3549" source="4" target="109" weight="15.3694424074" />
      <edge id="3550" source="4" target="102" weight="2.45511052142" />
      <edge id="3551" source="4" target="103" weight="0.284919394542" />
      <edge id="3552" source="4" target="100" weight="9.91543426209" />
      <edge id="3553" source="4" target="101" weight="7.32056050036" />
      <edge id="3554" source="4" target="106" weight="7.85893846097" />
      <edge id="3555" source="4" target="107" weight="2.88492637961" />
      <edge id="3556" source="4" target="104" weight="3.95630758781" />
      <edge id="3557" source="4" target="105" weight="0.74886353493" />
      <edge id="3558" source="4" target="39" weight="8.05003639526" />
      <edge id="3559" source="4" target="38" weight="1.1348806195" />
      <edge id="3560" source="4" target="33" weight="10.4927628778" />
      <edge id="3561" source="4" target="32" weight="15.4717562061" />
      <edge id="3562" source="4" target="31" weight="1.76539366791" />
      <edge id="3563" source="4" target="30" weight="0.382557741611" />
      <edge id="3564" source="4" target="37" weight="40.9540945704" />
      <edge id="3565" source="4" target="36" weight="45.9022835191" />
      <edge id="3566" source="4" target="35" weight="6.25875430948" />
      <edge id="3567" source="4" target="34" weight="0.330735535934" />
      <edge id="3568" source="4" target="60" weight="0.477453468782" />
      <edge id="3569" source="4" target="61" weight="5.70492025711" />
      <edge id="3570" source="4" target="62" weight="1.22843411196" />
      <edge id="3571" source="4" target="63" weight="6.46798799931" />
      <edge id="3572" source="4" target="64" weight="3.87466379986" />
      <edge id="3573" source="4" target="65" weight="1.86193389367" />
      <edge id="3574" source="4" target="66" weight="6.08955299698" />
      <edge id="3575" source="4" target="67" weight="20.3370744412" />
      <edge id="3576" source="4" target="68" weight="0.0840371621622" />
      <edge id="3577" source="4" target="69" weight="2.85103113977" />
      <edge id="3578" source="4" target="2" weight="2.41171802305" />
      <edge id="3579" source="4" target="6" weight="1.26851289833" />
      <edge id="3580" source="4" target="99" weight="21.2576312174" />
      <edge id="3581" source="4" target="98" weight="0.142417039894" />
      <edge id="3582" source="4" target="168" weight="0.322027263106" />
      <edge id="178" source="4" target="164" weight="4.34750107325" />
      <edge id="3583" source="4" target="165" weight="3.80089312558" />
      <edge id="3584" source="4" target="93" weight="5.96501983552" />
      <edge id="2116" source="4" target="167" weight="8.79477864252" />
      <edge id="3585" source="4" target="95" weight="28.9515497194" />
      <edge id="3586" source="4" target="162" weight="6.721310093" />
      <edge id="3587" source="4" target="163" weight="0.930359278914" />
      <edge id="3588" source="4" target="11" weight="32.1559980375" />
      <edge id="3589" source="4" target="10" weight="21.1394865057" />
      <edge id="3590" source="4" target="13" weight="2.37951171767" />
      <edge id="3591" source="4" target="12" weight="0.0811688311688" />
      <edge id="3592" source="4" target="15" weight="0.304124456792" />
      <edge id="3593" source="4" target="14" weight="39.8668289252" />
      <edge id="3594" source="4" target="17" weight="100.83244125" />
      <edge id="3595" source="4" target="16" weight="1.00394367072" />
      <edge id="3596" source="4" target="19" weight="5.48552304732" />
      <edge id="3597" source="4" target="18" weight="44.1473983325" />
      <edge id="3598" source="4" target="88" weight="7.04552539946" />
      <edge id="3599" source="4" target="89" weight="0.652811755534" />
      <edge id="3600" source="4" target="151" weight="0.8348438382" />
      <edge id="3601" source="4" target="150" weight="6.10470837181" />
      <edge id="3602" source="4" target="153" weight="5.16586009679" />
      <edge id="3603" source="4" target="152" weight="0.278022108641" />
      <edge id="3604" source="4" target="155" weight="6.16320182094" />
      <edge id="3605" source="4" target="154" weight="37.9882908783" />
      <edge id="3606" source="4" target="157" weight="5.84298928109" />
      <edge id="3607" source="4" target="156" weight="21.1058118339" />
      <edge id="3608" source="4" target="159" weight="0.86892786114" />
      <edge id="3609" source="4" target="158" weight="1.23997983074" />
      <edge id="3610" source="4" target="48" weight="6.28424279122" />
      <edge id="3611" source="4" target="49" weight="49.678270487" />
      <edge id="3612" source="4" target="46" weight="28.5481057736" />
      <edge id="3541" source="4" target="86" weight="0.295054917557" />
      <edge id="3614" source="4" target="44" weight="31.6388020701" />
      <edge id="3615" source="4" target="45" weight="5.33399750419" />
      <edge id="3616" source="4" target="42" weight="92.0999372982" />
      <edge id="3617" source="4" target="43" weight="30.3484506435" />
      <edge id="3618" source="4" target="40" weight="35.8444471702" />
      <edge id="3619" source="4" target="87" weight="4.14156993739" />
      <edge id="3620" source="4" target="1" weight="24.2259105859" />
      <edge id="3621" source="4" target="5" weight="0.383689839572" />
      <edge id="3622" source="4" target="9" weight="7.02059785696" />
      <edge id="3623" source="4" target="146" weight="20.238044558" />
      <edge id="3624" source="4" target="147" weight="20.7642480255" />
      <edge id="3625" source="4" target="144" weight="6.6264249667" />
      <edge id="3626" source="4" target="145" weight="52.1826865839" />
      <edge id="3627" source="4" target="142" weight="13.0941257331" />
      <edge id="3628" source="4" target="143" weight="0.839819675583" />
      <edge id="3629" source="4" target="140" weight="0.212737027911" />
      <edge id="3630" source="4" target="141" weight="8.41635191378" />
      <edge id="3631" source="4" target="148" weight="0.124033358605" />
      <edge id="3632" source="4" target="149" weight="2.0300792223" />
      <edge id="3633" source="4" target="77" weight="5.15787185961" />
      <edge id="3634" source="4" target="76" weight="1.40562961237" />
      <edge id="3635" source="4" target="75" weight="1.44486036763" />
      <edge id="3636" source="4" target="74" weight="0.737222766976" />
      <edge id="3637" source="4" target="73" weight="1.29041159288" />
      <edge id="3638" source="4" target="72" weight="0.51851585383" />
      <edge id="3639" source="4" target="71" weight="19.8362707934" />
      <edge id="3640" source="4" target="70" weight="33.3045650839" />
      <edge id="3641" source="4" target="79" weight="63.9195014544" />
      <edge id="3642" source="4" target="78" weight="0.23342809888" />
      <edge id="3643" source="4" target="41" weight="1.28651431073" />
      <edge id="3613" source="4" target="47" weight="3.35305343596" />
      <edge id="179" source="8" target="164" weight="2.57327427095" />
      <edge id="3645" source="8" target="93" weight="0.286151826734" />
      <edge id="3647" source="8" target="95" weight="12.2640274077" />
      <edge id="3648" source="8" target="94" weight="2.57026335841" />
      <edge id="3650" source="8" target="120" weight="1.13012526056" />
      <edge id="3651" source="8" target="121" weight="6.5606245147" />
      <edge id="3652" source="8" target="122" weight="7.33751173324" />
      <edge id="3653" source="8" target="123" weight="0.846871640736" />
      <edge id="3654" source="8" target="125" weight="0.696056800978" />
      <edge id="3655" source="8" target="126" weight="2.52332128541" />
      <edge id="3656" source="8" target="127" weight="5.8302626887" />
      <edge id="3657" source="8" target="128" weight="26.6804623117" />
      <edge id="3658" source="8" target="129" weight="0.195765973826" />
      <edge id="3659" source="8" target="59" weight="2.27260981912" />
      <edge id="3660" source="8" target="58" weight="2.96715014754" />
      <edge id="3661" source="8" target="55" weight="10.7641815631" />
      <edge id="3662" source="8" target="54" weight="0.0440485216073" />
      <edge id="3663" source="8" target="57" weight="3.72763828358" />
      <edge id="3664" source="8" target="51" weight="6.85768523013" />
      <edge id="3665" source="8" target="50" weight="84.6548928366" />
      <edge id="3666" source="8" target="53" weight="0.0697316322041" />
      <edge id="3667" source="8" target="52" weight="2.44341728652" />
      <edge id="3722" source="8" target="90" weight="1.42126242898" />
      <edge id="3668" source="8" target="115" weight="1.61161532446" />
      <edge id="3669" source="8" target="114" weight="0.977597225432" />
      <edge id="3670" source="8" target="117" weight="14.8799430472" />
      <edge id="3671" source="8" target="89" weight="40.8995367566" />
      <edge id="3672" source="8" target="111" weight="0.666180528151" />
      <edge id="3673" source="8" target="110" weight="1.2927889594" />
      <edge id="3674" source="8" target="113" weight="76.5622322359" />
      <edge id="3675" source="8" target="112" weight="0.884560526655" />
      <edge id="3676" source="8" target="82" weight="1.05019621636" />
      <edge id="3677" source="8" target="83" weight="10.7903418302" />
      <edge id="3678" source="8" target="80" weight="0.808215417251" />
      <edge id="3679" source="8" target="81" weight="36.349544748" />
      <edge id="3680" source="8" target="119" weight="1.89296151856" />
      <edge id="3649" source="8" target="87" weight="0.12474375522" />
      <edge id="3682" source="8" target="84" weight="2.06720336155" />
      <edge id="3683" source="8" target="85" weight="0.392557306148" />
      <edge id="3684" source="8" target="3" weight="14.0924693491" />
      <edge id="3685" source="8" target="7" weight="1.16543308217" />
      <edge id="3686" source="8" target="108" weight="58.0399381909" />
      <edge id="3687" source="8" target="109" weight="0.310456078604" />
      <edge id="3688" source="8" target="102" weight="0.687008295096" />
      <edge id="3689" source="8" target="103" weight="0.526723430166" />
      <edge id="3690" source="8" target="100" weight="0.420711569636" />
      <edge id="3691" source="8" target="101" weight="1.90308747556" />
      <edge id="3692" source="8" target="106" weight="0.274636555857" />
      <edge id="3693" source="8" target="107" weight="1.35345185756" />
      <edge id="3694" source="8" target="104" weight="0.207890743551" />
      <edge id="3695" source="8" target="105" weight="0.122441243366" />
      <edge id="3696" source="8" target="39" weight="1.58197682914" />
      <edge id="3697" source="8" target="38" weight="0.979609026524" />
      <edge id="3698" source="8" target="33" weight="4.18640710164" />
      <edge id="3699" source="8" target="32" weight="2.20730794833" />
      <edge id="3700" source="8" target="31" weight="1.88081146744" />
      <edge id="3701" source="8" target="30" weight="4.47713597384" />
      <edge id="3702" source="8" target="37" weight="50.5579695658" />
      <edge id="3703" source="8" target="36" weight="2.01765997488" />
      <edge id="3704" source="8" target="35" weight="0.809059763989" />
      <edge id="3705" source="8" target="34" weight="14.3662831671" />
      <edge id="3706" source="8" target="61" weight="0.902466605498" />
      <edge id="3707" source="8" target="62" weight="3.48125032844" />
      <edge id="3708" source="8" target="63" weight="0.155425437296" />
      <edge id="3709" source="8" target="64" weight="5.47316944547" />
      <edge id="3710" source="8" target="65" weight="25.8567655994" />
      <edge id="3711" source="8" target="66" weight="2.66928383745" />
      <edge id="3712" source="8" target="67" weight="0.313030638612" />
      <edge id="3713" source="8" target="68" weight="0.507255888573" />
      <edge id="3714" source="8" target="69" weight="11.8024260223" />
      <edge id="3715" source="8" target="2" weight="12.0701272992" />
      <edge id="3716" source="8" target="162" weight="0.534708084903" />
      <edge id="3717" source="8" target="6" weight="1.16403579797" />
      <edge id="3718" source="8" target="99" weight="3.64271107569" />
      <edge id="3719" source="8" target="98" weight="16.0710131124" />
      <edge id="3720" source="8" target="168" weight="0.196662764811" />
      <edge id="3721" source="8" target="91" weight="1.72509450871" />
      <edge id="3644" source="8" target="165" weight="0.216977540921" />
      <edge id="3723" source="8" target="92" weight="3.84269425676" />
      <edge id="3724" source="8" target="97" weight="0.352193995381" />
      <edge id="3725" source="8" target="163" weight="6.73839478521" />
      <edge id="3726" source="8" target="11" weight="14.3949753247" />
      <edge id="3727" source="8" target="10" weight="1.5735304848" />
      <edge id="3728" source="8" target="13" weight="1.33670626192" />
      <edge id="3729" source="8" target="12" weight="3.05937095712" />
      <edge id="3730" source="8" target="15" weight="1.573221684" />
      <edge id="3731" source="8" target="14" weight="1.00185874665" />
      <edge id="3732" source="8" target="17" weight="54.1200016613" />
      <edge id="3733" source="8" target="16" weight="1.07170596817" />
      <edge id="3734" source="8" target="19" weight="3.43233848363" />
      <edge id="3735" source="8" target="18" weight="10.7366989756" />
      <edge id="3736" source="8" target="116" weight="0.098922247883" />
      <edge id="3737" source="8" target="151" weight="0.160971624427" />
      <edge id="3738" source="8" target="150" weight="1.47608536015" />
      <edge id="3739" source="8" target="153" weight="0.744266674333" />
      <edge id="3740" source="8" target="152" weight="15.0411762569" />
      <edge id="3741" source="8" target="155" weight="4.98582111935" />
      <edge id="3742" source="8" target="154" weight="0.301142671263" />
      <edge id="3743" source="8" target="157" weight="1.69328310103" />
      <edge id="3744" source="8" target="156" weight="2.0309356259" />
      <edge id="3745" source="8" target="159" weight="0.112083424488" />
      <edge id="3746" source="8" target="158" weight="0.257222466637" />
      <edge id="3747" source="8" target="48" weight="0.450801475772" />
      <edge id="3748" source="8" target="49" weight="4.14998096688" />
      <edge id="3749" source="8" target="86" weight="10.7023472775" />
      <edge id="3750" source="8" target="45" weight="0.78737554682" />
      <edge id="3751" source="8" target="42" weight="2.37365606509" />
      <edge id="3752" source="8" target="43" weight="0.76550028202" />
      <edge id="3753" source="8" target="40" weight="42.5824335672" />
      <edge id="3681" source="8" target="118" weight="2.341191364" />
      <edge id="3755" source="8" target="1" weight="26.549468682" />
      <edge id="3756" source="8" target="5" weight="3.49579389507" />
      <edge id="3757" source="8" target="9" weight="2.00220773427" />
      <edge id="3758" source="8" target="146" weight="0.351723694107" />
      <edge id="3759" source="8" target="147" weight="0.184486289755" />
      <edge id="3760" source="8" target="144" weight="2.21829791849" />
      <edge id="3761" source="8" target="145" weight="0.377096223751" />
      <edge id="3762" source="8" target="142" weight="0.132819448562" />
      <edge id="3763" source="8" target="143" weight="21.7227147018" />
      <edge id="3764" source="8" target="140" weight="0.0903692424819" />
      <edge id="3765" source="8" target="141" weight="0.248758336881" />
      <edge id="3766" source="8" target="148" weight="51.4924770794" />
      <edge id="3767" source="8" target="149" weight="0.296637048263" />
      <edge id="3768" source="8" target="77" weight="10.035182205" />
      <edge id="3769" source="8" target="76" weight="31.827689892" />
      <edge id="3770" source="8" target="75" weight="0.528234503533" />
      <edge id="3771" source="8" target="74" weight="0.331307441447" />
      <edge id="3772" source="8" target="73" weight="0.467395798622" />
      <edge id="3773" source="8" target="72" weight="1.13499091288" />
      <edge id="3774" source="8" target="71" weight="2.72253231035" />
      <edge id="3775" source="8" target="70" weight="10.9199189837" />
      <edge id="3776" source="8" target="79" weight="0.32594793365" />
      <edge id="3777" source="8" target="78" weight="34.8123873584" />
      <edge id="3754" source="8" target="41" weight="1.12138596786" />
      <edge id="3778" source="8" target="47" weight="1.43883873721" />
      <edge id="3782" source="96" target="120" weight="0.220193576771" />
      <edge id="3783" source="96" target="121" weight="24.1991956665" />
      <edge id="3784" source="96" target="123" weight="1.19481586795" />
      <edge id="3785" source="96" target="124" weight="10.2849504064" />
      <edge id="3786" source="96" target="125" weight="8.39443867334" />
      <edge id="3787" source="96" target="126" weight="1.56890602492" />
      <edge id="3788" source="96" target="127" weight="8.27849827604" />
      <edge id="3789" source="96" target="128" weight="37.117057534" />
      <edge id="3790" source="96" target="129" weight="5.86496517805" />
      <edge id="3792" source="96" target="59" weight="5.66580780258" />
      <edge id="3793" source="96" target="58" weight="0.001670336345" />
      <edge id="3794" source="96" target="55" weight="27.5219495919" />
      <edge id="3795" source="96" target="54" weight="2.59100980994" />
      <edge id="3796" source="96" target="57" weight="0.627490126124" />
      <edge id="3797" source="96" target="56" weight="0.478959025471" />
      <edge id="3798" source="96" target="51" weight="2.37497229664" />
      <edge id="3799" source="96" target="50" weight="0.660261509133" />
      <edge id="3800" source="96" target="53" weight="1.27499810189" />
      <edge id="3852" source="96" target="90" weight="0.00964207798916" />
      <edge id="180" source="96" target="164" weight="1.29310202462" />
      <edge id="3801" source="96" target="115" weight="111.05610425" />
      <edge id="3867" source="96" target="117" weight="28.2912137469" />
      <edge id="3868" source="96" target="116" weight="0.703791750862" />
      <edge id="3804" source="96" target="111" weight="0.351419387722" />
      <edge id="3805" source="96" target="110" weight="2.51767713522" />
      <edge id="3806" source="96" target="113" weight="0.100075815011" />
      <edge id="3807" source="96" target="112" weight="0.272509489787" />
      <edge id="3808" source="96" target="82" weight="0.0809502859657" />
      <edge id="3809" source="96" target="83" weight="0.8997613892" />
      <edge id="3810" source="96" target="80" weight="13.1538001835" />
      <edge id="3811" source="96" target="81" weight="13.5622976723" />
      <edge id="3812" source="96" target="119" weight="67.959699697" />
      <edge id="3813" source="96" target="87" weight="25.2675088558" />
      <edge id="3815" source="96" target="85" weight="0.0254706533776" />
      <edge id="3816" source="96" target="7" weight="7.18958135661" />
      <edge id="3817" source="96" target="108" weight="3.96079443889" />
      <edge id="3818" source="96" target="109" weight="1.62354009633" />
      <edge id="3819" source="96" target="102" weight="40.7248628818" />
      <edge id="3820" source="96" target="100" weight="7.44164863611" />
      <edge id="3821" source="96" target="101" weight="9.63027388584" />
      <edge id="3822" source="96" target="106" weight="11.131347388" />
      <edge id="3823" source="96" target="107" weight="2.18885434311" />
      <edge id="3824" source="96" target="105" weight="0.469076555996" />
      <edge id="3825" source="96" target="39" weight="12.6457054577" />
      <edge id="3826" source="96" target="38" weight="0.147455638657" />
      <edge id="3827" source="96" target="33" weight="1.31485101945" />
      <edge id="3828" source="96" target="32" weight="3.71955279363" />
      <edge id="3829" source="96" target="31" weight="1.19812449561" />
      <edge id="3830" source="96" target="30" weight="1.04151663799" />
      <edge id="3831" source="96" target="37" weight="39.8941011513" />
      <edge id="3832" source="96" target="36" weight="2.83728437982" />
      <edge id="3833" source="96" target="35" weight="0.358806893888" />
      <edge id="3834" source="96" target="34" weight="9.53061073229" />
      <edge id="3781" source="96" target="162" weight="0.344962738214" />
      <edge id="3836" source="96" target="60" weight="11.969477774" />
      <edge id="3837" source="96" target="61" weight="31.0289060184" />
      <edge id="3838" source="96" target="62" weight="10.9579456658" />
      <edge id="3839" source="96" target="63" weight="6.82128179076" />
      <edge id="3840" source="96" target="64" weight="2.30591375901" />
      <edge id="3841" source="96" target="65" weight="0.232219251337" />
      <edge id="3842" source="96" target="66" weight="3.83108160015" />
      <edge id="3843" source="96" target="67" weight="40.5565760442" />
      <edge id="3844" source="96" target="68" weight="0.248038530348" />
      <edge id="3845" source="96" target="69" weight="26.5625641819" />
      <edge id="3846" source="96" target="2" weight="5.29275842353" />
      <edge id="2117" source="96" target="167" weight="0.0106294131045" />
      <edge id="3847" source="96" target="6" weight="0.192873229123" />
      <edge id="3848" source="96" target="99" weight="1.44687494569" />
      <edge id="3849" source="96" target="98" weight="0.170071178294" />
      <edge id="3850" source="96" target="168" weight="2.0131068533" />
      <edge id="3851" source="96" target="91" weight="0.987704279408" />
      <edge id="3814" source="96" target="165" weight="0.332563510393" />
      <edge id="3853" source="96" target="93" weight="10.4723651576" />
      <edge id="3854" source="96" target="92" weight="3.00399782826" />
      <edge id="3855" source="96" target="94" weight="4.39706860103" />
      <edge id="3856" source="96" target="97" weight="11.2685733155" />
      <edge id="3857" source="96" target="163" weight="0.737413394919" />
      <edge id="3858" source="96" target="10" weight="0.686385538656" />
      <edge id="3859" source="96" target="13" weight="0.46854572253" />
      <edge id="3860" source="96" target="12" weight="0.890225165603" />
      <edge id="3861" source="96" target="15" weight="0.15688445921" />
      <edge id="3862" source="96" target="14" weight="0.357069002449" />
      <edge id="3863" source="96" target="17" weight="15.4645954126" />
      <edge id="3864" source="96" target="16" weight="0.311025480402" />
      <edge id="3865" source="96" target="19" weight="0.391775167381" />
      <edge id="3866" source="96" target="18" weight="1.5077540107" />
      <edge id="3802" source="96" target="88" weight="2.84002532031" />
      <edge id="3803" source="96" target="89" weight="53.8072136899" />
      <edge id="3869" source="96" target="151" weight="12.5317604505" />
      <edge id="3870" source="96" target="150" weight="65.7067016699" />
      <edge id="3871" source="96" target="153" weight="3.03962738379" />
      <edge id="3872" source="96" target="152" weight="2.82975867688" />
      <edge id="3873" source="96" target="155" weight="0.205572570404" />
      <edge id="3874" source="96" target="154" weight="28.1241488624" />
      <edge id="3875" source="96" target="157" weight="0.805951902396" />
      <edge id="3876" source="96" target="156" weight="15.0693285006" />
      <edge id="3877" source="96" target="159" weight="16.798152259" />
      <edge id="3878" source="96" target="158" weight="1.90419182353" />
      <edge id="3879" source="96" target="48" weight="0.43321968574" />
      <edge id="3880" source="96" target="49" weight="9.16742450869" />
      <edge id="3881" source="96" target="46" weight="1.7547293728" />
      <edge id="3835" source="96" target="86" weight="0.699208024672" />
      <edge id="3883" source="96" target="45" weight="0.208907826105" />
      <edge id="3884" source="96" target="42" weight="0.118069967388" />
      <edge id="3885" source="96" target="43" weight="0.150894837135" />
      <edge id="3886" source="96" target="40" weight="8.40027332777" />
      <edge id="3791" source="96" target="118" weight="0.0814472671286" />
      <edge id="3888" source="96" target="1" weight="11.3923219634" />
      <edge id="3889" source="96" target="5" weight="0.0761521524562" />
      <edge id="3890" source="96" target="9" weight="5.17753372347" />
      <edge id="3891" source="96" target="146" weight="3.24802731411" />
      <edge id="3892" source="96" target="147" weight="15.741428507" />
      <edge id="3893" source="96" target="144" weight="0.893872820569" />
      <edge id="3894" source="96" target="145" weight="1.66250525663" />
      <edge id="3895" source="96" target="142" weight="14.0194564458" />
      <edge id="3896" source="96" target="143" weight="0.0613548883757" />
      <edge id="3897" source="96" target="140" weight="33.8288948792" />
      <edge id="3898" source="96" target="141" weight="2.67501999852" />
      <edge id="3899" source="96" target="148" weight="0.228177641654" />
      <edge id="3900" source="96" target="149" weight="0.268661094002" />
      <edge id="3901" source="96" target="77" weight="0.515350397433" />
      <edge id="3902" source="96" target="76" weight="3.99934098203" />
      <edge id="3903" source="96" target="75" weight="2.5000213816" />
      <edge id="3904" source="96" target="74" weight="1.86354876964" />
      <edge id="3905" source="96" target="73" weight="1.1083899748" />
      <edge id="3906" source="96" target="72" weight="22.0657038718" />
      <edge id="3907" source="96" target="71" weight="1.39555544057" />
      <edge id="3908" source="96" target="70" weight="13.8187165775" />
      <edge id="3909" source="96" target="79" weight="3.05696841113" />
      <edge id="3910" source="96" target="78" weight="0.223575110182" />
      <edge id="3887" source="96" target="41" weight="1.34815735894" />
      <edge id="3882" source="96" target="47" weight="17.873694553" />
      <edge id="4042" source="120" target="95" weight="38.5479462455" />
      <edge id="4043" source="120" target="94" weight="31.780134654" />
      <edge id="4044" source="120" target="121" weight="63.227056876" />
      <edge id="4045" source="120" target="122" weight="32.0150380354" />
      <edge id="4046" source="120" target="123" weight="33.7577700113" />
      <edge id="4047" source="120" target="124" weight="3.43252632451" />
      <edge id="4048" source="120" target="126" weight="0.145589004258" />
      <edge id="4049" source="120" target="127" weight="0.0989073364552" />
      <edge id="4050" source="120" target="128" weight="3.98858151452" />
      <edge id="4051" source="120" target="129" weight="3.77153963166" />
      <edge id="4040" source="120" target="91" weight="1.33609580243" />
      <edge id="4052" source="120" target="59" weight="4.32243790425" />
      <edge id="4054" source="120" target="55" weight="0.49303971274" />
      <edge id="4055" source="120" target="54" weight="8.40452005369" />
      <edge id="4056" source="120" target="57" weight="40.2084995835" />
      <edge id="4057" source="120" target="56" weight="0.309409013142" />
      <edge id="4058" source="120" target="51" weight="5.84477900645" />
      <edge id="4059" source="120" target="50" weight="17.8833265035" />
      <edge id="4060" source="120" target="53" weight="0.0804048892284" />
      <edge id="4061" source="120" target="52" weight="2.22679779674" />
      <edge id="4062" source="120" target="90" weight="18.0855665025" />
      <edge id="4063" source="120" target="115" weight="0.102801609597" />
      <edge id="4064" source="120" target="117" weight="38.9666314471" />
      <edge id="4065" source="120" target="89" weight="0.296951360992" />
      <edge id="4066" source="120" target="111" weight="1.97966102252" />
      <edge id="4067" source="120" target="110" weight="0.155838941928" />
      <edge id="4068" source="120" target="113" weight="0.0961714568877" />
      <edge id="4069" source="120" target="112" weight="0.139183987683" />
      <edge id="4070" source="120" target="82" weight="0.342145493905" />
      <edge id="4071" source="120" target="83" weight="6.55356659888" />
      <edge id="4072" source="120" target="80" weight="21.4047115151" />
      <edge id="4073" source="120" target="119" weight="85.350229387" />
      <edge id="3917" source="120" target="87" weight="82.1304952139" />
      <edge id="4075" source="120" target="84" weight="0.317621720433" />
      <edge id="4076" source="120" target="85" weight="3.35919277517" />
      <edge id="4077" source="120" target="3" weight="0.399772653689" />
      <edge id="4078" source="120" target="7" weight="1.38840793919" />
      <edge id="4079" source="120" target="92" weight="0.574823282987" />
      <edge id="4080" source="120" target="108" weight="0.388287268718" />
      <edge id="4081" source="120" target="109" weight="3.29739688577" />
      <edge id="4082" source="120" target="102" weight="0.802354831946" />
      <edge id="4083" source="120" target="100" weight="9.17013809524" />
      <edge id="4084" source="120" target="101" weight="2.43653422552" />
      <edge id="4085" source="120" target="106" weight="11.1191178832" />
      <edge id="4086" source="120" target="107" weight="2.60100852432" />
      <edge id="4087" source="120" target="104" weight="0.345779220779" />
      <edge id="4088" source="120" target="105" weight="31.8944027588" />
      <edge id="4089" source="120" target="39" weight="0.018233026979" />
      <edge id="4090" source="120" target="33" weight="0.100164961853" />
      <edge id="4091" source="120" target="32" weight="3.43179248912" />
      <edge id="4092" source="120" target="31" weight="0.528312952976" />
      <edge id="4093" source="120" target="30" weight="0.108446986362" />
      <edge id="4094" source="120" target="36" weight="1.2463958502" />
      <edge id="4095" source="120" target="35" weight="0.392514863974" />
      <edge id="4096" source="120" target="34" weight="14.1228422365" />
      <edge id="4097" source="120" target="61" weight="7.56092906106" />
      <edge id="4098" source="120" target="62" weight="0.102461712428" />
      <edge id="4099" source="120" target="63" weight="1.06336174942" />
      <edge id="4100" source="120" target="64" weight="0.273494420498" />
      <edge id="4101" source="120" target="65" weight="3.15216424548" />
      <edge id="4102" source="120" target="66" weight="6.89872479676" />
      <edge id="4103" source="120" target="67" weight="0.388770053476" />
      <edge id="4104" source="120" target="68" weight="0.233802816901" />
      <edge id="4105" source="120" target="162" weight="9.82386622368" />
      <edge id="4106" source="120" target="6" weight="50.9094231256" />
      <edge id="4107" source="120" target="98" weight="20.2733533114" />
      <edge id="4108" source="120" target="168" weight="1.82584416457" />
      <edge id="182" source="120" target="164" weight="2.16573823215" />
      <edge id="4109" source="120" target="165" weight="11.2102201961" />
      <edge id="4110" source="120" target="93" weight="69.6084335845" />
      <edge id="2119" source="120" target="167" weight="0.702558458549" />
      <edge id="4111" source="120" target="97" weight="5.65466328354" />
      <edge id="4112" source="120" target="163" weight="7.08886488193" />
      <edge id="4113" source="120" target="11" weight="0.313625250745" />
      <edge id="4114" source="120" target="10" weight="14.2016406508" />
      <edge id="4115" source="120" target="13" weight="0.153063548705" />
      <edge id="4116" source="120" target="12" weight="4.52506315936" />
      <edge id="4117" source="120" target="15" weight="0.852838110701" />
      <edge id="4118" source="120" target="14" weight="1.31882007956" />
      <edge id="4119" source="120" target="17" weight="46.0491256655" />
      <edge id="4120" source="120" target="16" weight="0.586333512511" />
      <edge id="4121" source="120" target="19" weight="0.257295791172" />
      <edge id="4122" source="120" target="18" weight="1.26499896632" />
      <edge id="4123" source="120" target="116" weight="0.269343221985" />
      <edge id="4124" source="120" target="151" weight="13.726842761" />
      <edge id="4125" source="120" target="150" weight="0.875013637885" />
      <edge id="4126" source="120" target="153" weight="32.6297043098" />
      <edge id="4127" source="120" target="152" weight="0.311011555578" />
      <edge id="4128" source="120" target="155" weight="4.64537858396" />
      <edge id="4129" source="120" target="154" weight="9.45634074878" />
      <edge id="4130" source="120" target="156" weight="36.8376925337" />
      <edge id="4131" source="120" target="159" weight="0.260046189376" />
      <edge id="4132" source="120" target="158" weight="0.409167899324" />
      <edge id="4133" source="120" target="48" weight="0.127293490674" />
      <edge id="4134" source="120" target="49" weight="4.51135488463" />
      <edge id="4135" source="120" target="46" weight="3.80110286141" />
      <edge id="4136" source="120" target="86" weight="67.9691293334" />
      <edge id="4137" source="120" target="44" weight="0.713661744951" />
      <edge id="4138" source="120" target="45" weight="55.0147893927" />
      <edge id="4139" source="120" target="42" weight="12.5522336591" />
      <edge id="4140" source="120" target="43" weight="26.7749036466" />
      <edge id="4141" source="120" target="40" weight="5.51143026367" />
      <edge id="4074" source="120" target="118" weight="4.11283153775" />
      <edge id="4143" source="120" target="1" weight="56.8602197599" />
      <edge id="4144" source="120" target="5" weight="2.52534985323" />
      <edge id="4145" source="120" target="9" weight="10.2190557851" />
      <edge id="4146" source="120" target="147" weight="24.6015442529" />
      <edge id="4147" source="120" target="144" weight="0.409385153255" />
      <edge id="4148" source="120" target="145" weight="2.33050712921" />
      <edge id="4149" source="120" target="142" weight="0.285907454527" />
      <edge id="4150" source="120" target="143" weight="26.5740493752" />
      <edge id="4151" source="120" target="140" weight="4.18583031784" />
      <edge id="4152" source="120" target="141" weight="0.923357701619" />
      <edge id="4153" source="120" target="148" weight="0.350958514748" />
      <edge id="4154" source="120" target="149" weight="4.41472159392" />
      <edge id="4155" source="120" target="77" weight="22.7753402479" />
      <edge id="4156" source="120" target="76" weight="1.35047636292" />
      <edge id="4157" source="120" target="75" weight="0.329415235613" />
      <edge id="4158" source="120" target="74" weight="1.0231424079" />
      <edge id="4159" source="120" target="73" weight="4.01332032531" />
      <edge id="4160" source="120" target="72" weight="45.4376228993" />
      <edge id="4161" source="120" target="71" weight="7.95737288783" />
      <edge id="4162" source="120" target="70" weight="41.2682339738" />
      <edge id="4163" source="120" target="79" weight="0.251971834104" />
      <edge id="4164" source="120" target="78" weight="1.77917361005" />
      <edge id="4142" source="120" target="41" weight="33.036737605" />
      <edge id="4165" source="120" target="47" weight="0.0246801132755" />
      <edge id="4167" source="121" target="93" weight="2.35200553674" />
      <edge id="4169" source="121" target="95" weight="18.2723884839" />
      <edge id="4170" source="121" target="94" weight="0.161842711701" />
      <edge id="4172" source="121" target="122" weight="46.6016023035" />
      <edge id="4173" source="121" target="123" weight="0.291473692203" />
      <edge id="4174" source="121" target="124" weight="30.3421848937" />
      <edge id="4175" source="121" target="125" weight="0.170119614588" />
      <edge id="4176" source="121" target="126" weight="12.5645641287" />
      <edge id="4177" source="121" target="127" weight="43.8396696001" />
      <edge id="4178" source="121" target="128" weight="9.91077752117" />
      <edge id="4179" source="121" target="129" weight="0.290790372789" />
      <edge id="4180" source="121" target="59" weight="32.0027880935" />
      <edge id="4181" source="121" target="58" weight="0.790737739722" />
      <edge id="4182" source="121" target="55" weight="2.02960316246" />
      <edge id="4183" source="121" target="54" weight="10.8667527143" />
      <edge id="4184" source="121" target="57" weight="2.56515582803" />
      <edge id="4185" source="121" target="56" weight="0.500392755544" />
      <edge id="4186" source="121" target="51" weight="0.0849392232434" />
      <edge id="4187" source="121" target="53" weight="31.1310844834" />
      <edge id="4188" source="121" target="52" weight="28.929908327" />
      <edge id="183" source="121" target="164" weight="1.88276131729" />
      <edge id="4189" source="121" target="115" weight="10.9672479151" />
      <edge id="4190" source="121" target="114" weight="1.89104847678" />
      <edge id="4191" source="121" target="117" weight="1.51269683219" />
      <edge id="4192" source="121" target="116" weight="8.43266681016" />
      <edge id="4193" source="121" target="111" weight="0.767268386944" />
      <edge id="4194" source="121" target="110" weight="0.977564733279" />
      <edge id="4195" source="121" target="113" weight="125.206599182" />
      <edge id="4196" source="121" target="112" weight="11.1895999839" />
      <edge id="4197" source="121" target="82" weight="3.44458655997" />
      <edge id="4198" source="121" target="83" weight="0.320351972204" />
      <edge id="4199" source="121" target="80" weight="0.510093778201" />
      <edge id="4200" source="121" target="81" weight="0.507534524541" />
      <edge id="4201" source="121" target="86" weight="148.595492658" />
      <edge id="3918" source="121" target="87" weight="31.3671749374" />
      <edge id="4203" source="121" target="84" weight="0.145059121622" />
      <edge id="4204" source="121" target="85" weight="14.7318563789" />
      <edge id="4205" source="121" target="3" weight="2.83032175447" />
      <edge id="4206" source="121" target="7" weight="33.5493246195" />
      <edge id="4207" source="121" target="108" weight="0.9534279485" />
      <edge id="4208" source="121" target="109" weight="0.174876284735" />
      <edge id="4209" source="121" target="102" weight="2.54779023435" />
      <edge id="4210" source="121" target="103" weight="1.25059294397" />
      <edge id="4211" source="121" target="100" weight="0.107847310912" />
      <edge id="4212" source="121" target="101" weight="2.07502599235" />
      <edge id="4213" source="121" target="106" weight="1.03051000911" />
      <edge id="4214" source="121" target="104" weight="0.63415393475" />
      <edge id="4215" source="121" target="105" weight="13.972321126" />
      <edge id="4216" source="121" target="39" weight="3.87139605463" />
      <edge id="4217" source="121" target="38" weight="0.251515511708" />
      <edge id="4218" source="121" target="33" weight="9.03075616704" />
      <edge id="4219" source="121" target="32" weight="10.1853687666" />
      <edge id="4220" source="121" target="31" weight="0.30590932148" />
      <edge id="4221" source="121" target="30" weight="0.78340777609" />
      <edge id="4222" source="121" target="37" weight="3.32052829984" />
      <edge id="4223" source="121" target="36" weight="102.252513973" />
      <edge id="4224" source="121" target="35" weight="48.7377867586" />
      <edge id="4225" source="121" target="34" weight="1.32368441447" />
      <edge id="4226" source="121" target="60" weight="0.468443090978" />
      <edge id="4227" source="121" target="61" weight="1.19920564939" />
      <edge id="4228" source="121" target="62" weight="0.336338238712" />
      <edge id="4229" source="121" target="63" weight="47.1734625193" />
      <edge id="4230" source="121" target="64" weight="0.749238246983" />
      <edge id="4231" source="121" target="65" weight="0.240212443096" />
      <edge id="4232" source="121" target="66" weight="1.72738367672" />
      <edge id="4233" source="121" target="67" weight="48.048135256" />
      <edge id="4234" source="121" target="69" weight="52.2624784586" />
      <edge id="4235" source="121" target="2" weight="1.30705642575" />
      <edge id="4171" source="121" target="162" weight="0.181748046567" />
      <edge id="4236" source="121" target="6" weight="0.416704525828" />
      <edge id="4237" source="121" target="99" weight="67.7852450084" />
      <edge id="4238" source="121" target="98" weight="2.41233130282" />
      <edge id="4239" source="121" target="168" weight="39.9470319127" />
      <edge id="4240" source="121" target="91" weight="0.118538256566" />
      <edge id="4241" source="121" target="90" weight="3.19260134162" />
      <edge id="2120" source="121" target="167" weight="23.3392513374" />
      <edge id="4242" source="121" target="97" weight="14.0106211252" />
      <edge id="4243" source="121" target="163" weight="86.551608492" />
      <edge id="4244" source="121" target="11" weight="0.625859434683" />
      <edge id="4245" source="121" target="10" weight="3.24944583782" />
      <edge id="4246" source="121" target="13" weight="0.509973459766" />
      <edge id="4247" source="121" target="12" weight="4.92293582436" />
      <edge id="4248" source="121" target="15" weight="20.8483952703" />
      <edge id="4249" source="121" target="14" weight="9.58882967975" />
      <edge id="4250" source="121" target="17" weight="0.848951773584" />
      <edge id="4251" source="121" target="16" weight="1.5251802099" />
      <edge id="4252" source="121" target="19" weight="3.4188792022" />
      <edge id="4253" source="121" target="18" weight="8.69484705253" />
      <edge id="4254" source="121" target="88" weight="0.315256770567" />
      <edge id="4255" source="121" target="89" weight="0.452185417123" />
      <edge id="4256" source="121" target="151" weight="0.0566934121622" />
      <edge id="4257" source="121" target="150" weight="29.9790727619" />
      <edge id="4258" source="121" target="153" weight="0.608433504904" />
      <edge id="4259" source="121" target="152" weight="0.461291517484" />
      <edge id="4260" source="121" target="155" weight="0.188018226638" />
      <edge id="4261" source="121" target="154" weight="0.220561456753" />
      <edge id="4262" source="121" target="156" weight="4.68470044207" />
      <edge id="4263" source="121" target="158" weight="36.111622583" />
      <edge id="4264" source="121" target="48" weight="0.710007581501" />
      <edge id="4265" source="121" target="49" weight="62.1921600729" />
      <edge id="4266" source="121" target="46" weight="66.0424498628" />
      <edge id="4267" source="121" target="119" weight="20.1986934003" />
      <edge id="4268" source="121" target="44" weight="45.527640556" />
      <edge id="4269" source="121" target="45" weight="23.6402086163" />
      <edge id="4270" source="121" target="43" weight="18.3321950994" />
      <edge id="4271" source="121" target="40" weight="1.96628401999" />
      <edge id="4202" source="121" target="118" weight="2.55039493074" />
      <edge id="4272" source="121" target="1" weight="0.87740287665" />
      <edge id="4273" source="121" target="5" weight="1.91205537805" />
      <edge id="4274" source="121" target="9" weight="0.154961658188" />
      <edge id="4275" source="121" target="146" weight="0.125091655668" />
      <edge id="4276" source="121" target="147" weight="12.4433294083" />
      <edge id="4277" source="121" target="144" weight="14.2739284989" />
      <edge id="4278" source="121" target="145" weight="25.0358595558" />
      <edge id="4279" source="121" target="142" weight="8.10072692001" />
      <edge id="4280" source="121" target="143" weight="0.919695942452" />
      <edge id="4281" source="121" target="140" weight="2.04480369515" />
      <edge id="4282" source="121" target="141" weight="0.759965702594" />
      <edge id="4283" source="121" target="148" weight="71.8642317513" />
      <edge id="4284" source="121" target="149" weight="0.132964382007" />
      <edge id="4285" source="121" target="77" weight="0.16126823418" />
      <edge id="4286" source="121" target="76" weight="3.27548462652" />
      <edge id="4287" source="121" target="75" weight="5.15836148649" />
      <edge id="4288" source="121" target="74" weight="0.780773000589" />
      <edge id="4289" source="121" target="73" weight="12.0811594495" />
      <edge id="4290" source="121" target="71" weight="4.32317486669" />
      <edge id="4291" source="121" target="70" weight="0.0798250815298" />
      <edge id="4292" source="121" target="79" weight="0.26722497145" />
      <edge id="4293" source="121" target="78" weight="29.8075122553" />
      <edge id="4294" source="121" target="41" weight="9.38238440509" />
      <edge id="4295" source="121" target="47" weight="10.0576090542" />
      <edge id="4297" source="122" target="94" weight="0.380012970796" />
      <edge id="4298" source="122" target="123" weight="73.7727322967" />
      <edge id="4299" source="122" target="124" weight="0.0622591165135" />
      <edge id="4300" source="122" target="125" weight="0.938263618268" />
      <edge id="4301" source="122" target="126" weight="0.225106320575" />
      <edge id="4302" source="122" target="127" weight="12.6451771125" />
      <edge id="4303" source="122" target="128" weight="5.83995116696" />
      <edge id="4304" source="122" target="129" weight="0.365628238901" />
      <edge id="4296" source="122" target="91" weight="0.63093885266" />
      <edge id="4306" source="122" target="59" weight="2.57647507143" />
      <edge id="4308" source="122" target="55" weight="0.241176470588" />
      <edge id="4309" source="122" target="54" weight="0.252111486486" />
      <edge id="4310" source="122" target="57" weight="5.98250887302" />
      <edge id="4311" source="122" target="56" weight="0.780167824884" />
      <edge id="4312" source="122" target="51" weight="0.338948443083" />
      <edge id="4313" source="122" target="50" weight="2.31494688923" />
      <edge id="4314" source="122" target="53" weight="8.30958159234" />
      <edge id="4315" source="122" target="52" weight="0.496106524134" />
      <edge id="4316" source="122" target="90" weight="2.39759290541" />
      <edge id="4317" source="122" target="115" weight="4.73790476287" />
      <edge id="4318" source="122" target="114" weight="1.59479434772" />
      <edge id="4319" source="122" target="88" weight="0.344117647059" />
      <edge id="4320" source="122" target="89" weight="0.128372368811" />
      <edge id="4321" source="122" target="111" weight="10.9012534078" />
      <edge id="4322" source="122" target="110" weight="0.467577206873" />
      <edge id="4323" source="122" target="113" weight="0.531951871658" />
      <edge id="4324" source="122" target="112" weight="0.109058277027" />
      <edge id="4325" source="122" target="83" weight="56.3894282222" />
      <edge id="4326" source="122" target="80" weight="0.688342714489" />
      <edge id="4327" source="122" target="81" weight="6.77807172245" />
      <edge id="4328" source="122" target="86" weight="0.0985196528841" />
      <edge id="3919" source="122" target="87" weight="61.2290098873" />
      <edge id="4329" source="122" target="84" weight="0.0307221283784" />
      <edge id="4330" source="122" target="85" weight="0.491155245767" />
      <edge id="4331" source="122" target="3" weight="0.659279740833" />
      <edge id="4332" source="122" target="7" weight="1.32786868095" />
      <edge id="4333" source="122" target="108" weight="14.8618890186" />
      <edge id="4334" source="122" target="109" weight="4.50872205677" />
      <edge id="4335" source="122" target="102" weight="0.357511997047" />
      <edge id="4336" source="122" target="103" weight="0.179588303486" />
      <edge id="4337" source="122" target="101" weight="0.428772605989" />
      <edge id="4338" source="122" target="106" weight="0.0940625906036" />
      <edge id="4339" source="122" target="107" weight="7.60075400547" />
      <edge id="4340" source="122" target="104" weight="0.348109471539" />
      <edge id="4341" source="122" target="105" weight="1.19608943738" />
      <edge id="4342" source="122" target="39" weight="5.75556405637" />
      <edge id="4343" source="122" target="38" weight="28.4334322826" />
      <edge id="4344" source="122" target="33" weight="0.321151716501" />
      <edge id="4345" source="122" target="30" weight="1.34913451645" />
      <edge id="4346" source="122" target="37" weight="0.283370015154" />
      <edge id="4347" source="122" target="36" weight="9.05435966958" />
      <edge id="4348" source="122" target="34" weight="0.252085063683" />
      <edge id="4349" source="122" target="60" weight="0.412737046013" />
      <edge id="4350" source="122" target="61" weight="6.99458983632" />
      <edge id="4351" source="122" target="62" weight="0.346730127708" />
      <edge id="4352" source="122" target="97" weight="0.0795562691544" />
      <edge id="4353" source="122" target="65" weight="0.478623175314" />
      <edge id="4354" source="122" target="66" weight="0.274059302852" />
      <edge id="4355" source="122" target="67" weight="0.599793209327" />
      <edge id="4356" source="122" target="69" weight="3.05704369006" />
      <edge id="4357" source="122" target="2" weight="2.11037035511" />
      <edge id="4358" source="122" target="6" weight="38.2122671975" />
      <edge id="4359" source="122" target="99" weight="0.151719537504" />
      <edge id="4360" source="122" target="98" weight="2.45454831979" />
      <edge id="4361" source="122" target="168" weight="0.159408194234" />
      <edge id="184" source="122" target="164" weight="2.71615508196" />
      <edge id="4362" source="122" target="165" weight="0.701725583733" />
      <edge id="4363" source="122" target="93" weight="8.25951995308" />
      <edge id="4364" source="122" target="92" weight="1.21052038925" />
      <edge id="4365" source="122" target="95" weight="0.509603986381" />
      <edge id="4366" source="122" target="162" weight="1.21801639514" />
      <edge id="4367" source="122" target="11" weight="0.31507552427" />
      <edge id="4368" source="122" target="10" weight="1.84110066086" />
      <edge id="4369" source="122" target="13" weight="0.387091828387" />
      <edge id="4370" source="122" target="12" weight="3.09221531542" />
      <edge id="4371" source="122" target="15" weight="2.94278772181" />
      <edge id="4372" source="122" target="14" weight="0.728982909331" />
      <edge id="4373" source="122" target="17" weight="0.0373231903007" />
      <edge id="4374" source="122" target="19" weight="3.59236161695" />
      <edge id="4375" source="122" target="116" weight="0.242380591357" />
      <edge id="4376" source="122" target="151" weight="0.36938504285" />
      <edge id="4377" source="122" target="150" weight="0.0672459893048" />
      <edge id="4378" source="122" target="153" weight="0.216762679936" />
      <edge id="4379" source="122" target="152" weight="10.6009788579" />
      <edge id="4380" source="122" target="155" weight="0.175464736767" />
      <edge id="4381" source="122" target="154" weight="4.79542415608" />
      <edge id="4382" source="122" target="157" weight="0.628373363509" />
      <edge id="4383" source="122" target="159" weight="2.59275248852" />
      <edge id="4384" source="122" target="158" weight="0.421067392803" />
      <edge id="4385" source="122" target="48" weight="0.909167544414" />
      <edge id="4386" source="122" target="49" weight="46.3314337654" />
      <edge id="4387" source="122" target="46" weight="0.0507587253414" />
      <edge id="4388" source="122" target="47" weight="141.619350679" />
      <edge id="4389" source="122" target="44" weight="0.341113526876" />
      <edge id="4390" source="122" target="45" weight="0.0828528072838" />
      <edge id="4391" source="122" target="42" weight="0.418546276745" />
      <edge id="4392" source="122" target="43" weight="6.3596813019" />
      <edge id="4393" source="122" target="40" weight="0.409468822171" />
      <edge id="4305" source="122" target="118" weight="0.470977978429" />
      <edge id="4395" source="122" target="1" weight="1.98744458265" />
      <edge id="4396" source="122" target="5" weight="0.256112940646" />
      <edge id="4397" source="122" target="9" weight="0.469250959398" />
      <edge id="4398" source="122" target="146" weight="28.2737469358" />
      <edge id="4399" source="122" target="144" weight="0.96046297218" />
      <edge id="4400" source="122" target="145" weight="0.0541135063792" />
      <edge id="4401" source="122" target="142" weight="9.46755460442" />
      <edge id="4402" source="122" target="143" weight="1.01025798905" />
      <edge id="4403" source="122" target="140" weight="2.80628264336" />
      <edge id="4404" source="122" target="141" weight="0.421193657069" />
      <edge id="4405" source="122" target="148" weight="0.337952270978" />
      <edge id="4406" source="122" target="77" weight="0.25457533428" />
      <edge id="4407" source="122" target="76" weight="0.708493922324" />
      <edge id="4408" source="122" target="75" weight="48.254214265" />
      <edge id="4409" source="122" target="74" weight="0.165273594609" />
      <edge id="4410" source="122" target="73" weight="0.266844919786" />
      <edge id="4411" source="122" target="72" weight="0.331284470574" />
      <edge id="4412" source="122" target="71" weight="0.302390379821" />
      <edge id="4413" source="122" target="70" weight="17.7590406419" />
      <edge id="4414" source="122" target="79" weight="0.14379222973" />
      <edge id="4415" source="122" target="78" weight="3.47218007734" />
      <edge id="4394" source="122" target="41" weight="4.62088455303" />
      <edge id="4420" source="123" target="163" weight="77.7676738727" />
      <edge id="4421" source="123" target="124" weight="0.10072325847" />
      <edge id="4422" source="123" target="125" weight="1.02909930716" />
      <edge id="4423" source="123" target="126" weight="0.186988714739" />
      <edge id="4424" source="123" target="127" weight="0.00885296381832" />
      <edge id="4425" source="123" target="128" weight="0.289735674929" />
      <edge id="4426" source="123" target="129" weight="1.89829066632" />
      <edge id="4427" source="123" target="59" weight="0.329330091964" />
      <edge id="4428" source="123" target="58" weight="39.3192677998" />
      <edge id="4429" source="123" target="55" weight="0.376079830393" />
      <edge id="4430" source="123" target="54" weight="49.7059902777" />
      <edge id="4431" source="123" target="57" weight="3.0605738732" />
      <edge id="4432" source="123" target="56" weight="1.81346285974" />
      <edge id="4433" source="123" target="51" weight="10.3685456473" />
      <edge id="4434" source="123" target="50" weight="1.62814858536" />
      <edge id="4435" source="123" target="53" weight="0.128276116648" />
      <edge id="4436" source="123" target="52" weight="0.869136825749" />
      <edge id="4417" source="123" target="90" weight="28.1081229955" />
      <edge id="4437" source="123" target="114" weight="0.189160506281" />
      <edge id="4438" source="123" target="117" weight="7.46727994284" />
      <edge id="4439" source="123" target="89" weight="0.368285866569" />
      <edge id="4440" source="123" target="111" weight="0.289836315188" />
      <edge id="4441" source="123" target="110" weight="11.8407257592" />
      <edge id="4442" source="123" target="113" weight="0.197409722238" />
      <edge id="4443" source="123" target="112" weight="2.14350310293" />
      <edge id="4444" source="123" target="82" weight="0.083160391343" />
      <edge id="4445" source="123" target="83" weight="0.217751748039" />
      <edge id="4446" source="123" target="80" weight="0.491967091659" />
      <edge id="4447" source="123" target="81" weight="0.451224730518" />
      <edge id="4448" source="123" target="119" weight="3.11168277454" />
      <edge id="3920" source="123" target="87" weight="1.3150115858" />
      <edge id="4449" source="123" target="84" weight="0.377114878072" />
      <edge id="4450" source="123" target="85" weight="0.609354204469" />
      <edge id="4451" source="123" target="3" weight="3.94848091329" />
      <edge id="4452" source="123" target="7" weight="0.320470053071" />
      <edge id="4453" source="123" target="108" weight="5.81352708998" />
      <edge id="4454" source="123" target="102" weight="2.07997131643" />
      <edge id="4455" source="123" target="103" weight="42.3370252844" />
      <edge id="4456" source="123" target="100" weight="0.551255313922" />
      <edge id="4457" source="123" target="101" weight="0.333453767703" />
      <edge id="4458" source="123" target="106" weight="8.06870922283" />
      <edge id="4459" source="123" target="107" weight="0.337468583338" />
      <edge id="4460" source="123" target="104" weight="19.9549703747" />
      <edge id="4461" source="123" target="105" weight="0.182673375629" />
      <edge id="4462" source="123" target="39" weight="0.400929842385" />
      <edge id="4463" source="123" target="38" weight="0.352194304003" />
      <edge id="4464" source="123" target="33" weight="2.44859146559" />
      <edge id="4465" source="123" target="32" weight="0.411350079105" />
      <edge id="4466" source="123" target="31" weight="0.209407670332" />
      <edge id="4467" source="123" target="30" weight="0.670134686283" />
      <edge id="4468" source="123" target="37" weight="5.22399355718" />
      <edge id="4469" source="123" target="36" weight="5.63980245833" />
      <edge id="4470" source="123" target="35" weight="1.37622240233" />
      <edge id="4471" source="123" target="34" weight="26.9564097211" />
      <edge id="4472" source="123" target="60" weight="0.296802567455" />
      <edge id="4473" source="123" target="61" weight="0.6303241971" />
      <edge id="4474" source="123" target="62" weight="0.271332542841" />
      <edge id="4475" source="123" target="64" weight="0.537182939929" />
      <edge id="4476" source="123" target="65" weight="0.40161399743" />
      <edge id="4477" source="123" target="66" weight="0.253533231474" />
      <edge id="4478" source="123" target="68" weight="0.384394297485" />
      <edge id="4479" source="123" target="69" weight="14.3285280728" />
      <edge id="4480" source="123" target="2" weight="0.523963156117" />
      <edge id="4419" source="123" target="162" weight="7.46133126857" />
      <edge id="4481" source="123" target="6" weight="0.661671952097" />
      <edge id="4482" source="123" target="99" weight="0.843955888017" />
      <edge id="4483" source="123" target="98" weight="9.9688268556" />
      <edge id="4484" source="123" target="168" weight="3.7601106854" />
      <edge id="4485" source="123" target="91" weight="4.68357388872" />
      <edge id="4486" source="123" target="165" weight="0.0513184432659" />
      <edge id="4487" source="123" target="93" weight="0.15703879611" />
      <edge id="2121" source="123" target="167" weight="1.26870512355" />
      <edge id="4488" source="123" target="95" weight="28.3404506144" />
      <edge id="4489" source="123" target="94" weight="2.52347008973" />
      <edge id="4490" source="123" target="97" weight="4.45620681994" />
      <edge id="4491" source="123" target="11" weight="1.87663244518" />
      <edge id="4492" source="123" target="10" weight="2.37753370679" />
      <edge id="4493" source="123" target="13" weight="13.6533558528" />
      <edge id="4494" source="123" target="12" weight="16.8036618705" />
      <edge id="4495" source="123" target="15" weight="1.18826411467" />
      <edge id="4496" source="123" target="14" weight="13.7366706932" />
      <edge id="4497" source="123" target="17" weight="0.0431387414708" />
      <edge id="4498" source="123" target="16" weight="0.0706902916205" />
      <edge id="4499" source="123" target="19" weight="0.634835455035" />
      <edge id="4500" source="123" target="18" weight="0.668984672532" />
      <edge id="4501" source="123" target="88" weight="1.60183380316" />
      <edge id="4502" source="123" target="116" weight="7.70719462287" />
      <edge id="4503" source="123" target="151" weight="0.251796183822" />
      <edge id="4504" source="123" target="150" weight="0.413716639284" />
      <edge id="4505" source="123" target="153" weight="0.200534759358" />
      <edge id="4506" source="123" target="152" weight="0.093433277027" />
      <edge id="4507" source="123" target="155" weight="32.5003153006" />
      <edge id="4508" source="123" target="154" weight="0.516612154936" />
      <edge id="4509" source="123" target="157" weight="14.597532662" />
      <edge id="4510" source="123" target="156" weight="0.340078692063" />
      <edge id="4511" source="123" target="159" weight="3.56314647664" />
      <edge id="4512" source="123" target="158" weight="2.62763487152" />
      <edge id="4513" source="123" target="48" weight="67.2887684656" />
      <edge id="4514" source="123" target="49" weight="5.24220889568" />
      <edge id="4515" source="123" target="46" weight="0.40430356681" />
      <edge id="4516" source="123" target="86" weight="0.260958800828" />
      <edge id="4517" source="123" target="44" weight="0.00710941415189" />
      <edge id="4518" source="123" target="45" weight="0.636122085793" />
      <edge id="4519" source="123" target="42" weight="6.68662946456" />
      <edge id="4520" source="123" target="43" weight="12.279005704" />
      <edge id="4521" source="123" target="40" weight="0.718168638237" />
      <edge id="4522" source="123" target="118" weight="0.430178481738" />
      <edge id="4523" source="123" target="1" weight="8.07285057974" />
      <edge id="4524" source="123" target="5" weight="0.0411764705882" />
      <edge id="4525" source="123" target="9" weight="0.0939839572193" />
      <edge id="4526" source="123" target="146" weight="1.45743121626" />
      <edge id="4527" source="123" target="147" weight="16.8188077812" />
      <edge id="4528" source="123" target="144" weight="0.118989473916" />
      <edge id="4529" source="123" target="145" weight="5.49336221607" />
      <edge id="4530" source="123" target="142" weight="0.525241851443" />
      <edge id="4531" source="123" target="143" weight="1.07236941949" />
      <edge id="4532" source="123" target="140" weight="0.293783893046" />
      <edge id="4533" source="123" target="141" weight="12.0882180015" />
      <edge id="4534" source="123" target="148" weight="0.0775947156632" />
      <edge id="4535" source="123" target="77" weight="13.2337021174" />
      <edge id="4536" source="123" target="76" weight="2.37492709683" />
      <edge id="4537" source="123" target="74" weight="6.44479920534" />
      <edge id="4538" source="123" target="71" weight="6.0328243158" />
      <edge id="4539" source="123" target="70" weight="0.0416065598664" />
      <edge id="4540" source="123" target="79" weight="4.5386678661" />
      <edge id="4541" source="123" target="41" weight="30.3561777535" />
      <edge id="4542" source="123" target="47" weight="10.2453551139" />
      <edge id="4544" source="124" target="90" weight="6.95302542413" />
      <edge id="4546" source="124" target="95" weight="0.0376285276745" />
      <edge id="4547" source="124" target="163" weight="6.5790219808" />
      <edge id="4549" source="124" target="125" weight="7.52558182467" />
      <edge id="4550" source="124" target="126" weight="1.55698497423" />
      <edge id="4551" source="124" target="127" weight="36.9111482762" />
      <edge id="4552" source="124" target="128" weight="0.0160094871035" />
      <edge id="4553" source="124" target="129" weight="1.21180846751" />
      <edge id="4555" source="124" target="59" weight="5.03012698708" />
      <edge id="4556" source="124" target="58" weight="1.28184810622" />
      <edge id="4557" source="124" target="55" weight="29.5767638387" />
      <edge id="4558" source="124" target="54" weight="0.414323639598" />
      <edge id="4559" source="124" target="57" weight="10.4856317559" />
      <edge id="4560" source="124" target="56" weight="25.0728376328" />
      <edge id="4561" source="124" target="50" weight="0.644551601774" />
      <edge id="4562" source="124" target="53" weight="19.1037558493" />
      <edge id="4563" source="124" target="52" weight="0.880904262657" />
      <edge id="185" source="124" target="164" weight="0.254372961755" />
      <edge id="4565" source="124" target="115" weight="0.722989731791" />
      <edge id="4566" source="124" target="114" weight="5.46497644774" />
      <edge id="4567" source="124" target="117" weight="0.357369087838" />
      <edge id="4568" source="124" target="89" weight="0.360986383274" />
      <edge id="4569" source="124" target="110" weight="16.5511806334" />
      <edge id="4570" source="124" target="113" weight="0.634970445541" />
      <edge id="4571" source="124" target="112" weight="18.0915443281" />
      <edge id="4572" source="124" target="82" weight="0.735665590595" />
      <edge id="4573" source="124" target="83" weight="8.13823011052" />
      <edge id="4574" source="124" target="80" weight="2.51163343252" />
      <edge id="4575" source="124" target="81" weight="0.331291286655" />
      <edge id="4576" source="124" target="86" weight="10.8258758153" />
      <edge id="3921" source="124" target="87" weight="2.25152980733" />
      <edge id="4577" source="124" target="84" weight="12.9120320856" />
      <edge id="4578" source="124" target="85" weight="0.225422551527" />
      <edge id="4579" source="124" target="3" weight="3.02669084583" />
      <edge id="4580" source="124" target="92" weight="0.559246223786" />
      <edge id="4581" source="124" target="108" weight="24.0673557661" />
      <edge id="4582" source="124" target="109" weight="27.6480487351" />
      <edge id="4583" source="124" target="102" weight="0.0902547065338" />
      <edge id="4584" source="124" target="103" weight="12.0077759198" />
      <edge id="4585" source="124" target="100" weight="1.10610593289" />
      <edge id="4586" source="124" target="101" weight="21.4952430438" />
      <edge id="4587" source="124" target="106" weight="0.223873907522" />
      <edge id="4588" source="124" target="107" weight="20.9935283287" />
      <edge id="4589" source="124" target="104" weight="6.0808909364" />
      <edge id="4590" source="124" target="105" weight="0.50413077967" />
      <edge id="4591" source="124" target="38" weight="7.09651908302" />
      <edge id="4592" source="124" target="33" weight="0.221775417299" />
      <edge id="4593" source="124" target="32" weight="1.06788429054" />
      <edge id="4594" source="124" target="31" weight="5.40200076404" />
      <edge id="4595" source="124" target="30" weight="0.409310931646" />
      <edge id="4596" source="124" target="37" weight="1.10310530711" />
      <edge id="4597" source="124" target="36" weight="5.00667325779" />
      <edge id="4598" source="124" target="35" weight="0.298410223555" />
      <edge id="4599" source="124" target="34" weight="11.2049097308" />
      <edge id="4600" source="124" target="60" weight="0.428920711421" />
      <edge id="4601" source="124" target="61" weight="0.644260035691" />
      <edge id="4602" source="124" target="63" weight="33.9841617535" />
      <edge id="4564" source="124" target="64" weight="0.621631598376" />
      <edge id="4604" source="124" target="65" weight="28.6423509797" />
      <edge id="4605" source="124" target="66" weight="2.51312915455" />
      <edge id="4606" source="124" target="67" weight="16.5743716657" />
      <edge id="4607" source="124" target="69" weight="2.49267435321" />
      <edge id="4608" source="124" target="2" weight="0.686401162559" />
      <edge id="4609" source="124" target="6" weight="7.86703518339" />
      <edge id="4603" source="124" target="97" weight="71.0190197357" />
      <edge id="4610" source="124" target="99" weight="0.263684546589" />
      <edge id="4611" source="124" target="98" weight="2.12648190916" />
      <edge id="4612" source="124" target="168" weight="2.20613430052" />
      <edge id="4554" source="124" target="91" weight="0.873551120337" />
      <edge id="4613" source="124" target="165" weight="14.973676818" />
      <edge id="4614" source="124" target="93" weight="0.256334459459" />
      <edge id="2122" source="124" target="167" weight="24.7398630621" />
      <edge id="4615" source="124" target="94" weight="10.7798832493" />
      <edge id="4616" source="124" target="162" weight="36.8733358452" />
      <edge id="4617" source="124" target="11" weight="0.23341739627" />
      <edge id="4618" source="124" target="10" weight="0.143783056661" />
      <edge id="4619" source="124" target="13" weight="14.4551289671" />
      <edge id="4620" source="124" target="12" weight="22.2140601832" />
      <edge id="4621" source="124" target="15" weight="24.260347813" />
      <edge id="4622" source="124" target="14" weight="1.70742409733" />
      <edge id="4623" source="124" target="17" weight="0.465891314514" />
      <edge id="4624" source="124" target="16" weight="1.64594150218" />
      <edge id="4625" source="124" target="19" weight="54.1735288891" />
      <edge id="4626" source="124" target="18" weight="8.31740998562" />
      <edge id="4628" source="124" target="88" weight="0.373469473453" />
      <edge id="4629" source="124" target="151" weight="1.72433491237" />
      <edge id="4630" source="124" target="150" weight="5.92017786767" />
      <edge id="4631" source="124" target="152" weight="0.976668212363" />
      <edge id="4632" source="124" target="155" weight="16.228951251" />
      <edge id="4633" source="124" target="154" weight="0.288159689569" />
      <edge id="4634" source="124" target="157" weight="0.423612973624" />
      <edge id="4635" source="124" target="159" weight="65.6192952582" />
      <edge id="4636" source="124" target="48" weight="6.62708370805" />
      <edge id="4637" source="124" target="49" weight="61.1578525313" />
      <edge id="4638" source="124" target="46" weight="1.02655538695" />
      <edge id="4548" source="124" target="119" weight="8.70872534143" />
      <edge id="4640" source="124" target="45" weight="7.02728103328" />
      <edge id="4641" source="124" target="42" weight="2.1841442866" />
      <edge id="4642" source="124" target="43" weight="19.3869099433" />
      <edge id="4643" source="124" target="40" weight="0.410586674428" />
      <edge id="4627" source="124" target="118" weight="2.89694934499" />
      <edge id="4645" source="124" target="1" weight="0.631047188874" />
      <edge id="4646" source="124" target="5" weight="1.242553634" />
      <edge id="4647" source="124" target="9" weight="3.85734193827" />
      <edge id="4648" source="124" target="146" weight="5.85935454817" />
      <edge id="4649" source="124" target="147" weight="3.81933658449" />
      <edge id="4650" source="124" target="144" weight="0.326675893419" />
      <edge id="4651" source="124" target="145" weight="0.149875348292" />
      <edge id="4652" source="124" target="142" weight="0.196091300226" />
      <edge id="4653" source="124" target="143" weight="1.72796642345" />
      <edge id="4654" source="124" target="140" weight="24.1502909384" />
      <edge id="4655" source="124" target="141" weight="1.42806235882" />
      <edge id="4656" source="124" target="148" weight="60.6496314102" />
      <edge id="4657" source="124" target="149" weight="0.416220851284" />
      <edge id="4658" source="124" target="77" weight="0.273274345239" />
      <edge id="4659" source="124" target="74" weight="0.721037911511" />
      <edge id="4660" source="124" target="72" weight="0.278313741161" />
      <edge id="4661" source="124" target="70" weight="18.7486961699" />
      <edge id="4662" source="124" target="79" weight="0.0277109312331" />
      <edge id="4663" source="124" target="78" weight="0.737971122778" />
      <edge id="4644" source="124" target="41" weight="3.04467881042" />
      <edge id="4639" source="124" target="47" weight="2.4056849443" />
      <edge id="4667" source="125" target="126" weight="0.871293736166" />
      <edge id="4668" source="125" target="127" weight="5.55349570452" />
      <edge id="4669" source="125" target="128" weight="1.41562974203" />
      <edge id="4670" source="125" target="129" weight="1.83986466793" />
      <edge id="4672" source="125" target="59" weight="67.9817724711" />
      <edge id="4673" source="125" target="58" weight="0.25649029311" />
      <edge id="4674" source="125" target="55" weight="0.937605241014" />
      <edge id="4675" source="125" target="54" weight="0.819241916668" />
      <edge id="4676" source="125" target="57" weight="9.70986291171" />
      <edge id="4677" source="125" target="56" weight="0.266050808314" />
      <edge id="4678" source="125" target="51" weight="50.7975616592" />
      <edge id="4679" source="125" target="50" weight="57.9105725995" />
      <edge id="4680" source="125" target="53" weight="0.00221706081081" />
      <edge id="4681" source="125" target="52" weight="0.0755972899085" />
      <edge id="4734" source="125" target="90" weight="2.11544832111" />
      <edge id="186" source="125" target="164" weight="19.3140816926" />
      <edge id="4682" source="125" target="115" weight="15.9499544653" />
      <edge id="4683" source="125" target="114" weight="0.181432262828" />
      <edge id="4684" source="125" target="117" weight="20.7296593737" />
      <edge id="4685" source="125" target="116" weight="0.031550447605" />
      <edge id="4686" source="125" target="111" weight="4.65964071795" />
      <edge id="4687" source="125" target="110" weight="13.3450589315" />
      <edge id="4688" source="125" target="113" weight="0.862695719062" />
      <edge id="4689" source="125" target="112" weight="30.622162057" />
      <edge id="4690" source="125" target="82" weight="9.18587903824" />
      <edge id="4691" source="125" target="83" weight="0.208679101637" />
      <edge id="4692" source="125" target="80" weight="100.803322778" />
      <edge id="4693" source="125" target="81" weight="141.570958724" />
      <edge id="4694" source="125" target="86" weight="18.0723471605" />
      <edge id="3922" source="125" target="87" weight="29.5205811986" />
      <edge id="4696" source="125" target="84" weight="7.01148148976" />
      <edge id="4697" source="125" target="85" weight="3.41317092385" />
      <edge id="4698" source="125" target="3" weight="0.615385553272" />
      <edge id="4699" source="125" target="7" weight="7.50983443222" />
      <edge id="4700" source="125" target="108" weight="0.475259565611" />
      <edge id="4701" source="125" target="109" weight="0.453116673011" />
      <edge id="4702" source="125" target="102" weight="0.681725851773" />
      <edge id="4703" source="125" target="103" weight="0.913252491227" />
      <edge id="4704" source="125" target="100" weight="6.80116428175" />
      <edge id="4705" source="125" target="101" weight="0.767257290513" />
      <edge id="4706" source="125" target="106" weight="0.274829416224" />
      <edge id="4707" source="125" target="104" weight="1.58693610144" />
      <edge id="4708" source="125" target="105" weight="0.0983738058776" />
      <edge id="4709" source="125" target="39" weight="18.628342246" />
      <edge id="4710" source="125" target="38" weight="0.684997894549" />
      <edge id="4711" source="125" target="33" weight="5.25907031082" />
      <edge id="4712" source="125" target="31" weight="4.93750513763" />
      <edge id="4713" source="125" target="30" weight="0.569320016972" />
      <edge id="4714" source="125" target="37" weight="4.46598400369" />
      <edge id="4715" source="125" target="36" weight="2.12869182294" />
      <edge id="4716" source="125" target="35" weight="34.1239264747" />
      <edge id="4717" source="125" target="34" weight="0.535314741256" />
      <edge id="4718" source="125" target="60" weight="0.270773388832" />
      <edge id="4719" source="125" target="61" weight="1.26680686786" />
      <edge id="4720" source="125" target="62" weight="5.37566955012" />
      <edge id="4721" source="125" target="63" weight="16.0905515788" />
      <edge id="4722" source="125" target="64" weight="5.49296221149" />
      <edge id="4723" source="125" target="65" weight="0.775700395243" />
      <edge id="4724" source="125" target="66" weight="0.425777103867" />
      <edge id="4725" source="125" target="67" weight="5.33721445146" />
      <edge id="4726" source="125" target="68" weight="8.47692578086" />
      <edge id="4727" source="125" target="69" weight="0.223479599692" />
      <edge id="4729" source="125" target="2" weight="0.943754950293" />
      <edge id="2123" source="125" target="167" weight="2.28709688781" />
      <edge id="4730" source="125" target="6" weight="0.980257191218" />
      <edge id="4731" source="125" target="99" weight="99.8153843497" />
      <edge id="4732" source="125" target="98" weight="4.27157960744" />
      <edge id="4733" source="125" target="168" weight="0.191699776609" />
      <edge id="4671" source="125" target="91" weight="2.42329582523" />
      <edge id="4665" source="125" target="165" weight="2.62608671231" />
      <edge id="4735" source="125" target="93" weight="0.133359348092" />
      <edge id="4736" source="125" target="92" weight="6.14719622901" />
      <edge id="4737" source="125" target="95" weight="0.278639452082" />
      <edge id="4738" source="125" target="94" weight="0.351669717174" />
      <edge id="4739" source="125" target="97" weight="0.162906434729" />
      <edge id="4740" source="125" target="163" weight="3.87598856657" />
      <edge id="4741" source="125" target="10" weight="0.289761354888" />
      <edge id="4742" source="125" target="13" weight="0.255914655415" />
      <edge id="4743" source="125" target="12" weight="2.07708868972" />
      <edge id="4744" source="125" target="15" weight="1.79377154404" />
      <edge id="4745" source="125" target="14" weight="0.690100898784" />
      <edge id="4746" source="125" target="17" weight="48.8293174679" />
      <edge id="4747" source="125" target="16" weight="0.2769289534" />
      <edge id="4748" source="125" target="19" weight="0.0712275766083" />
      <edge id="4749" source="125" target="18" weight="5.42773156144" />
      <edge id="4750" source="125" target="89" weight="29.2679896295" />
      <edge id="4751" source="125" target="151" weight="0.50089750155" />
      <edge id="4752" source="125" target="150" weight="87.6786561929" />
      <edge id="4753" source="125" target="153" weight="0.898893452337" />
      <edge id="4754" source="125" target="152" weight="1.03615975962" />
      <edge id="4755" source="125" target="155" weight="0.751672779064" />
      <edge id="4728" source="125" target="154" weight="5.28886554622" />
      <edge id="4757" source="125" target="157" weight="0.0849297573436" />
      <edge id="4758" source="125" target="156" weight="5.99248101717" />
      <edge id="4759" source="125" target="159" weight="21.1590263572" />
      <edge id="4760" source="125" target="158" weight="61.9098762332" />
      <edge id="4761" source="125" target="48" weight="0.45702065285" />
      <edge id="4762" source="125" target="49" weight="0.918714968835" />
      <edge id="4763" source="125" target="46" weight="0.95550831372" />
      <edge id="4764" source="125" target="119" weight="16.5155548283" />
      <edge id="4765" source="125" target="44" weight="5.26850259342" />
      <edge id="4766" source="125" target="45" weight="51.49357721" />
      <edge id="4767" source="125" target="42" weight="0.21525815239" />
      <edge id="4768" source="125" target="43" weight="9.19678488416" />
      <edge id="4769" source="125" target="40" weight="4.13089863317" />
      <edge id="4695" source="125" target="118" weight="1.67359138872" />
      <edge id="4770" source="125" target="1" weight="1.91608312289" />
      <edge id="4771" source="125" target="5" weight="0.771783045691" />
      <edge id="4772" source="125" target="9" weight="2.06054468998" />
      <edge id="4773" source="125" target="146" weight="3.6786083885" />
      <edge id="4774" source="125" target="147" weight="1.40284843038" />
      <edge id="4775" source="125" target="144" weight="0.470066351036" />
      <edge id="4776" source="125" target="145" weight="39.2818523298" />
      <edge id="4777" source="125" target="142" weight="1.73055344958" />
      <edge id="4778" source="125" target="143" weight="2.72277891485" />
      <edge id="4779" source="125" target="140" weight="0.870320855615" />
      <edge id="4780" source="125" target="141" weight="0.330781866675" />
      <edge id="4781" source="125" target="148" weight="79.0006798424" />
      <edge id="4782" source="125" target="149" weight="5.49926365463" />
      <edge id="4783" source="125" target="77" weight="0.338146166757" />
      <edge id="4784" source="125" target="76" weight="5.66114572862" />
      <edge id="4785" source="125" target="75" weight="3.75721925134" />
      <edge id="4786" source="125" target="74" weight="16.2463242332" />
      <edge id="4787" source="125" target="73" weight="3.07530454042" />
      <edge id="4788" source="125" target="72" weight="35.5970080363" />
      <edge id="4789" source="125" target="71" weight="22.204140227" />
      <edge id="4790" source="125" target="70" weight="31.1830950898" />
      <edge id="4791" source="125" target="79" weight="0.0953017570665" />
      <edge id="4792" source="125" target="78" weight="0.310496858671" />
      <edge id="4756" source="125" target="41" weight="22.2842652802" />
      <edge id="4793" source="125" target="47" weight="0.102667801902" />
      <edge id="4794" source="126" target="93" weight="1.79739918433" />
      <edge id="2124" source="126" target="167" weight="0.685584218513" />
      <edge id="4795" source="126" target="163" weight="30.4076293845" />
      <edge id="4796" source="126" target="127" weight="0.126316575782" />
      <edge id="4797" source="126" target="128" weight="0.159815242494" />
      <edge id="4798" source="126" target="129" weight="0.028549676437" />
      <edge id="4799" source="126" target="59" weight="4.81391335595" />
      <edge id="4800" source="126" target="58" weight="0.698048743452" />
      <edge id="4802" source="126" target="55" weight="0.160578547297" />
      <edge id="4803" source="126" target="57" weight="9.33171914493" />
      <edge id="4804" source="126" target="56" weight="1.72987022461" />
      <edge id="4805" source="126" target="51" weight="25.7558210862" />
      <edge id="4806" source="126" target="50" weight="0.628699063733" />
      <edge id="4807" source="126" target="53" weight="0.347182512409" />
      <edge id="4808" source="126" target="90" weight="0.0783311541662" />
      <edge id="187" source="126" target="164" weight="37.608874281" />
      <edge id="4809" source="126" target="115" weight="0.523485170995" />
      <edge id="4810" source="126" target="117" weight="0.179846799868" />
      <edge id="4811" source="126" target="89" weight="4.42298116849" />
      <edge id="4812" source="126" target="111" weight="9.31996421111" />
      <edge id="4813" source="126" target="110" weight="0.621816168328" />
      <edge id="4814" source="126" target="113" weight="0.510384198846" />
      <edge id="4815" source="126" target="112" weight="1.80788329393" />
      <edge id="4816" source="126" target="82" weight="1.44226135087" />
      <edge id="4817" source="126" target="83" weight="1.10703738331" />
      <edge id="4818" source="126" target="81" weight="0.728547874197" />
      <edge id="4819" source="126" target="86" weight="0.232024903196" />
      <edge id="3923" source="126" target="87" weight="0.631495762822" />
      <edge id="4821" source="126" target="84" weight="1.39548747701" />
      <edge id="4822" source="126" target="85" weight="0.450719822813" />
      <edge id="4823" source="126" target="3" weight="5.63625720395" />
      <edge id="4824" source="126" target="7" weight="2.71110342856" />
      <edge id="4825" source="126" target="108" weight="28.6083589547" />
      <edge id="4826" source="126" target="109" weight="15.7615675971" />
      <edge id="4827" source="126" target="102" weight="1.9477335001" />
      <edge id="4828" source="126" target="103" weight="2.03258546682" />
      <edge id="4829" source="126" target="100" weight="0.484342697451" />
      <edge id="4830" source="126" target="101" weight="0.271259992387" />
      <edge id="4831" source="126" target="106" weight="1.62224282986" />
      <edge id="4832" source="126" target="107" weight="0.417580168582" />
      <edge id="4833" source="126" target="105" weight="0.0235350053489" />
      <edge id="4834" source="126" target="39" weight="0.517799444177" />
      <edge id="4835" source="126" target="38" weight="0.346737523062" />
      <edge id="4836" source="126" target="33" weight="0.741668422598" />
      <edge id="4837" source="126" target="32" weight="5.35148157523" />
      <edge id="4838" source="126" target="31" weight="19.6126114371" />
      <edge id="4839" source="126" target="30" weight="2.82075047691" />
      <edge id="4840" source="126" target="37" weight="13.0432124978" />
      <edge id="4841" source="126" target="36" weight="1.17622702304" />
      <edge id="4842" source="126" target="35" weight="0.82958846831" />
      <edge id="4843" source="126" target="34" weight="10.5624139736" />
      <edge id="4844" source="126" target="60" weight="0.728087268531" />
      <edge id="4845" source="126" target="61" weight="9.29500141663" />
      <edge id="4846" source="126" target="62" weight="0.00582431950553" />
      <edge id="4847" source="126" target="63" weight="1.20060585691" />
      <edge id="4848" source="126" target="64" weight="0.672829469913" />
      <edge id="4849" source="126" target="65" weight="2.8402800667" />
      <edge id="4850" source="126" target="66" weight="0.594444919018" />
      <edge id="4851" source="126" target="67" weight="1.85116554686" />
      <edge id="4852" source="126" target="68" weight="0.479994673665" />
      <edge id="4853" source="126" target="69" weight="0.224203338392" />
      <edge id="4854" source="126" target="2" weight="0.124450255557" />
      <edge id="4855" source="126" target="6" weight="0.392240134747" />
      <edge id="4856" source="126" target="97" weight="1.08448400361" />
      <edge id="4857" source="126" target="99" weight="3.00105404228" />
      <edge id="4858" source="126" target="98" weight="0.391080255061" />
      <edge id="4859" source="126" target="168" weight="0.261363636364" />
      <edge id="4860" source="126" target="91" weight="14.4252130392" />
      <edge id="4861" source="126" target="165" weight="6.00860386318" />
      <edge id="4862" source="126" target="92" weight="0.310061018873" />
      <edge id="4863" source="126" target="95" weight="3.21823330195" />
      <edge id="4864" source="126" target="94" weight="1.4573091449" />
      <edge id="4865" source="126" target="162" weight="4.38386011631" />
      <edge id="4866" source="126" target="11" weight="0.0347959969207" />
      <edge id="4867" source="126" target="10" weight="1.14988528033" />
      <edge id="4868" source="126" target="13" weight="0.383742847093" />
      <edge id="4869" source="126" target="12" weight="2.01086415018" />
      <edge id="4870" source="126" target="15" weight="0.470883773522" />
      <edge id="4871" source="126" target="14" weight="0.529956866897" />
      <edge id="4872" source="126" target="17" weight="26.118370329" />
      <edge id="4873" source="126" target="16" weight="1.45111956745" />
      <edge id="4874" source="126" target="19" weight="0.171659072234" />
      <edge id="4875" source="126" target="18" weight="0.262120631947" />
      <edge id="4876" source="126" target="151" weight="0.0463471283784" />
      <edge id="4877" source="126" target="150" weight="0.395793576364" />
      <edge id="4878" source="126" target="153" weight="0.256121726575" />
      <edge id="4879" source="126" target="152" weight="0.417431622243" />
      <edge id="4880" source="126" target="155" weight="2.16907321565" />
      <edge id="4881" source="126" target="154" weight="0.621526769869" />
      <edge id="4882" source="126" target="157" weight="3.46050395995" />
      <edge id="4883" source="126" target="156" weight="1.21494578835" />
      <edge id="4884" source="126" target="159" weight="1.78077963036" />
      <edge id="4885" source="126" target="158" weight="2.98603814962" />
      <edge id="4886" source="126" target="48" weight="1.60751138088" />
      <edge id="4887" source="126" target="46" weight="0.0672250222354" />
      <edge id="4888" source="126" target="119" weight="0.113946326441" />
      <edge id="4889" source="126" target="44" weight="0.168820497498" />
      <edge id="4890" source="126" target="45" weight="2.67437452616" />
      <edge id="4891" source="126" target="42" weight="24.5964478165" />
      <edge id="4892" source="126" target="43" weight="0.225521723583" />
      <edge id="4893" source="126" target="40" weight="2.68307856831" />
      <edge id="4820" source="126" target="118" weight="37.057223205" />
      <edge id="4895" source="126" target="1" weight="2.93756208316" />
      <edge id="4896" source="126" target="5" weight="0.37571684169" />
      <edge id="4897" source="126" target="9" weight="9.69648303936" />
      <edge id="4898" source="126" target="146" weight="26.4759839861" />
      <edge id="4899" source="126" target="147" weight="0.675623041019" />
      <edge id="4900" source="126" target="144" weight="23.0460894898" />
      <edge id="4901" source="126" target="145" weight="35.0589255798" />
      <edge id="4902" source="126" target="140" weight="0.321060176199" />
      <edge id="4903" source="126" target="77" weight="1.52365777543" />
      <edge id="4904" source="126" target="76" weight="0.028449919343" />
      <edge id="4905" source="126" target="75" weight="28.369139904" />
      <edge id="4906" source="126" target="74" weight="0.253880563353" />
      <edge id="4907" source="126" target="73" weight="4.7044499618" />
      <edge id="4908" source="126" target="71" weight="0.162250398603" />
      <edge id="4909" source="126" target="70" weight="0.213335844681" />
      <edge id="4910" source="126" target="79" weight="0.206952268289" />
      <edge id="4911" source="126" target="78" weight="0.339626950895" />
      <edge id="4894" source="126" target="41" weight="3.45447287486" />
      <edge id="4912" source="126" target="47" weight="1.62342107895" />
      <edge id="4914" source="127" target="93" weight="18.1971405085" />
      <edge id="4916" source="127" target="94" weight="11.7912528648" />
      <edge id="4918" source="127" target="128" weight="52.7630685872" />
      <edge id="4919" source="127" target="129" weight="0.382009889343" />
      <edge id="4921" source="127" target="59" weight="0.942055380006" />
      <edge id="4922" source="127" target="58" weight="0.161135798081" />
      <edge id="4923" source="127" target="55" weight="1.17251628875" />
      <edge id="4924" source="127" target="54" weight="8.2750180706" />
      <edge id="4925" source="127" target="57" weight="1.78853304486" />
      <edge id="4926" source="127" target="56" weight="19.3543807017" />
      <edge id="4927" source="127" target="51" weight="4.9139048307" />
      <edge id="4928" source="127" target="50" weight="0.787936206418" />
      <edge id="4929" source="127" target="53" weight="2.01720530138" />
      <edge id="4930" source="127" target="52" weight="12.8157702133" />
      <edge id="4931" source="127" target="90" weight="8.61077637926" />
      <edge id="188" source="127" target="164" weight="27.5919557542" />
      <edge id="4932" source="127" target="115" weight="1.59544772595" />
      <edge id="4933" source="127" target="117" weight="105.390486786" />
      <edge id="4934" source="127" target="89" weight="14.8428815397" />
      <edge id="4935" source="127" target="111" weight="0.316779386759" />
      <edge id="4936" source="127" target="110" weight="0.125428425582" />
      <edge id="4937" source="127" target="112" weight="0.253773921312" />
      <edge id="4938" source="127" target="82" weight="0.689339784134" />
      <edge id="4939" source="127" target="83" weight="2.73502966593" />
      <edge id="4940" source="127" target="80" weight="1.01336269076" />
      <edge id="4941" source="127" target="81" weight="2.08411932527" />
      <edge id="4942" source="127" target="119" weight="0.778178433779" />
      <edge id="3924" source="127" target="87" weight="0.328061684422" />
      <edge id="4943" source="127" target="84" weight="2.54523509229" />
      <edge id="4944" source="127" target="85" weight="0.00111176993774" />
      <edge id="4945" source="127" target="3" weight="0.00273327765546" />
      <edge id="4946" source="127" target="7" weight="3.23039590299" />
      <edge id="4947" source="127" target="108" weight="0.0247421485892" />
      <edge id="4948" source="127" target="109" weight="4.36987809292" />
      <edge id="4949" source="127" target="102" weight="0.80841952397" />
      <edge id="4950" source="127" target="103" weight="4.48295286095" />
      <edge id="4951" source="127" target="100" weight="0.834305345667" />
      <edge id="4952" source="127" target="101" weight="0.772906067453" />
      <edge id="4953" source="127" target="106" weight="6.03258645044" />
      <edge id="4954" source="127" target="107" weight="0.825425532132" />
      <edge id="4955" source="127" target="104" weight="0.234226710197" />
      <edge id="4956" source="127" target="39" weight="0.721440046936" />
      <edge id="4957" source="127" target="38" weight="1.93523055874" />
      <edge id="4958" source="127" target="33" weight="3.27409561802" />
      <edge id="4959" source="127" target="32" weight="5.76895806123" />
      <edge id="4960" source="127" target="31" weight="2.23287312042" />
      <edge id="4961" source="127" target="30" weight="0.283969738361" />
      <edge id="4962" source="127" target="37" weight="15.2907422275" />
      <edge id="4963" source="127" target="36" weight="95.6034349571" />
      <edge id="4964" source="127" target="35" weight="1.18912231564" />
      <edge id="4965" source="127" target="34" weight="14.6020811525" />
      <edge id="4917" source="127" target="162" weight="2.16921417216" />
      <edge id="4967" source="127" target="61" weight="0.779571664202" />
      <edge id="4968" source="127" target="62" weight="0.227685539946" />
      <edge id="4969" source="127" target="63" weight="5.56025855202" />
      <edge id="4970" source="127" target="64" weight="0.137271277807" />
      <edge id="4971" source="127" target="65" weight="0.526037045825" />
      <edge id="4972" source="127" target="66" weight="0.249892965896" />
      <edge id="4973" source="127" target="67" weight="0.467647058824" />
      <edge id="4974" source="127" target="68" weight="0.406913148108" />
      <edge id="4975" source="127" target="69" weight="5.88830150051" />
      <edge id="4976" source="127" target="2" weight="16.1588234401" />
      <edge id="2125" source="127" target="167" weight="0.225948406677" />
      <edge id="4977" source="127" target="6" weight="0.326013468285" />
      <edge id="4978" source="127" target="99" weight="9.10256795309" />
      <edge id="4979" source="127" target="98" weight="49.6611040765" />
      <edge id="4980" source="127" target="168" weight="60.6068713525" />
      <edge id="4981" source="127" target="91" weight="1.95552284884" />
      <edge id="4982" source="127" target="165" weight="0.886780300784" />
      <edge id="4983" source="127" target="92" weight="0.476070014455" />
      <edge id="4984" source="127" target="97" weight="0.45189284238" />
      <edge id="4985" source="127" target="163" weight="0.330122646767" />
      <edge id="4986" source="127" target="11" weight="26.2679790435" />
      <edge id="4987" source="127" target="10" weight="2.09256451049" />
      <edge id="4988" source="127" target="13" weight="37.6601035514" />
      <edge id="4989" source="127" target="12" weight="5.84421188159" />
      <edge id="4990" source="127" target="15" weight="0.0775314525282" />
      <edge id="4991" source="127" target="14" weight="0.466701037098" />
      <edge id="4992" source="127" target="17" weight="22.5266603392" />
      <edge id="4993" source="127" target="16" weight="0.243572388705" />
      <edge id="4994" source="127" target="19" weight="5.19081109811" />
      <edge id="4995" source="127" target="18" weight="4.17769131856" />
      <edge id="4996" source="127" target="88" weight="4.15140748575" />
      <edge id="4997" source="127" target="116" weight="61.2122028601" />
      <edge id="4998" source="127" target="151" weight="1.10820273218" />
      <edge id="4999" source="127" target="150" weight="0.585629334122" />
      <edge id="5000" source="127" target="153" weight="0.611601526135" />
      <edge id="5001" source="127" target="152" weight="2.64273836887" />
      <edge id="5002" source="127" target="155" weight="0.757006478892" />
      <edge id="5003" source="127" target="154" weight="23.0074092439" />
      <edge id="5004" source="127" target="157" weight="2.94548764581" />
      <edge id="5005" source="127" target="156" weight="2.21358761982" />
      <edge id="5006" source="127" target="159" weight="0.0340570455513" />
      <edge id="5007" source="127" target="158" weight="0.180345886449" />
      <edge id="5008" source="127" target="48" weight="2.40528661472" />
      <edge id="5009" source="127" target="49" weight="0.210830772486" />
      <edge id="5010" source="127" target="46" weight="0.592671509645" />
      <edge id="4966" source="127" target="86" weight="5.35252427732" />
      <edge id="5012" source="127" target="44" weight="8.15029982863" />
      <edge id="5013" source="127" target="45" weight="0.113804549434" />
      <edge id="5014" source="127" target="42" weight="2.74042351634" />
      <edge id="5015" source="127" target="43" weight="9.52840664613" />
      <edge id="5016" source="127" target="40" weight="2.11903568361" />
      <edge id="4920" source="127" target="118" weight="3.79036654199" />
      <edge id="5018" source="127" target="5" weight="10.4451724904" />
      <edge id="5019" source="127" target="9" weight="5.4755759841" />
      <edge id="5020" source="127" target="146" weight="0.150915283099" />
      <edge id="5021" source="127" target="144" weight="0.172129984391" />
      <edge id="5022" source="127" target="145" weight="0.145607987638" />
      <edge id="5023" source="127" target="142" weight="3.46873535193" />
      <edge id="5024" source="127" target="143" weight="2.21751326763" />
      <edge id="5025" source="127" target="140" weight="0.348175560113" />
      <edge id="5026" source="127" target="141" weight="0.149676437" />
      <edge id="5027" source="127" target="148" weight="0.385935769657" />
      <edge id="5028" source="127" target="149" weight="4.53728400076" />
      <edge id="5029" source="127" target="76" weight="0.80451322216" />
      <edge id="5030" source="127" target="75" weight="0.0531463229719" />
      <edge id="5031" source="127" target="74" weight="0.640318797011" />
      <edge id="5032" source="127" target="73" weight="11.1348525326" />
      <edge id="5033" source="127" target="72" weight="0.274218471413" />
      <edge id="5034" source="127" target="71" weight="15.581332855" />
      <edge id="5035" source="127" target="70" weight="44.5861924308" />
      <edge id="5036" source="127" target="79" weight="5.24127673844" />
      <edge id="5037" source="127" target="78" weight="9.3542242474" />
      <edge id="5017" source="127" target="41" weight="0.216111602129" />
      <edge id="5011" source="127" target="47" weight="37.9388126754" />
      <edge id="5039" source="128" target="93" weight="6.71863139665" />
      <edge id="5041" source="128" target="95" weight="10.8627982672" />
      <edge id="5043" source="128" target="163" weight="5.6348687558" />
      <edge id="5044" source="128" target="129" weight="17.5088381146" />
      <edge id="5046" source="128" target="59" weight="21.5192687608" />
      <edge id="5047" source="128" target="58" weight="0.112198401434" />
      <edge id="5048" source="128" target="55" weight="52.1935501171" />
      <edge id="5049" source="128" target="57" weight="0.235958351664" />
      <edge id="5050" source="128" target="56" weight="0.120765481992" />
      <edge id="5051" source="128" target="51" weight="6.0918842525" />
      <edge id="5052" source="128" target="50" weight="2.34527488238" />
      <edge id="5053" source="128" target="53" weight="44.8828331941" />
      <edge id="5054" source="128" target="52" weight="3.80041049868" />
      <edge id="189" source="128" target="164" weight="0.70198012685" />
      <edge id="5055" source="128" target="115" weight="2.53937922297" />
      <edge id="5056" source="128" target="114" weight="2.75677205592" />
      <edge id="5057" source="128" target="88" weight="1.37700674552" />
      <edge id="5058" source="128" target="89" weight="0.28289551884" />
      <edge id="5059" source="128" target="111" weight="3.27639361449" />
      <edge id="5060" source="128" target="113" weight="27.0839216415" />
      <edge id="5061" source="128" target="112" weight="0.68251055506" />
      <edge id="5062" source="128" target="82" weight="0.36732878743" />
      <edge id="5063" source="128" target="83" weight="0.798731013099" />
      <edge id="5064" source="128" target="80" weight="0.0537355469908" />
      <edge id="5065" source="128" target="81" weight="0.391520244461" />
      <edge id="5066" source="128" target="86" weight="0.282207456626" />
      <edge id="3925" source="128" target="87" weight="2.09372520564" />
      <edge id="5067" source="128" target="84" weight="2.50196285132" />
      <edge id="5068" source="128" target="85" weight="0.553732936038" />
      <edge id="5069" source="128" target="3" weight="0.962525658034" />
      <edge id="5070" source="128" target="7" weight="8.22236152176" />
      <edge id="5071" source="128" target="92" weight="4.95004360056" />
      <edge id="5072" source="128" target="108" weight="0.620601937238" />
      <edge id="5073" source="128" target="109" weight="0.606398013751" />
      <edge id="5074" source="128" target="102" weight="2.55606159771" />
      <edge id="5075" source="128" target="103" weight="15.9001161146" />
      <edge id="5076" source="128" target="100" weight="24.7130795315" />
      <edge id="5077" source="128" target="101" weight="1.24997385906" />
      <edge id="5078" source="128" target="106" weight="0.489310715244" />
      <edge id="5079" source="128" target="107" weight="5.93446582011" />
      <edge id="5080" source="128" target="104" weight="0.83628305606" />
      <edge id="5081" source="128" target="105" weight="1.58365797712" />
      <edge id="5082" source="128" target="39" weight="12.8617364873" />
      <edge id="5083" source="128" target="38" weight="9.29127465857" />
      <edge id="5084" source="128" target="33" weight="1.69044257325" />
      <edge id="5085" source="128" target="32" weight="1.4714711717" />
      <edge id="5086" source="128" target="31" weight="3.23463285666" />
      <edge id="5087" source="128" target="30" weight="0.721553709903" />
      <edge id="5088" source="128" target="37" weight="0.593091900692" />
      <edge id="5089" source="128" target="35" weight="18.6935466469" />
      <edge id="5090" source="128" target="34" weight="3.86417992145" />
      <edge id="5091" source="128" target="60" weight="4.86327186067" />
      <edge id="5092" source="128" target="61" weight="9.15662569369" />
      <edge id="5093" source="128" target="62" weight="0.933065878378" />
      <edge id="5094" source="128" target="63" weight="14.0075924379" />
      <edge id="5095" source="128" target="64" weight="2.83684599624" />
      <edge id="5096" source="128" target="65" weight="0.482790636552" />
      <edge id="5097" source="128" target="66" weight="0.387614378283" />
      <edge id="5098" source="128" target="67" weight="46.5057449267" />
      <edge id="5099" source="128" target="68" weight="6.972283326" />
      <edge id="5100" source="128" target="2" weight="5.51268979327" />
      <edge id="5101" source="128" target="6" weight="6.77907523611" />
      <edge id="5042" source="128" target="97" weight="19.0641678196" />
      <edge id="5102" source="128" target="99" weight="1.31746031746" />
      <edge id="5103" source="128" target="98" weight="3.23748959943" />
      <edge id="5104" source="128" target="168" weight="49.2237990937" />
      <edge id="5045" source="128" target="91" weight="0.538608754096" />
      <edge id="5105" source="128" target="90" weight="0.308929345694" />
      <edge id="2126" source="128" target="167" weight="39.9780733949" />
      <edge id="5106" source="128" target="162" weight="0.0651497183516" />
      <edge id="5107" source="128" target="11" weight="6.59998882905" />
      <edge id="5108" source="128" target="10" weight="12.7441260694" />
      <edge id="5109" source="128" target="13" weight="2.98488362801" />
      <edge id="5110" source="128" target="12" weight="0.593539518097" />
      <edge id="5111" source="128" target="15" weight="1.94549655012" />
      <edge id="5112" source="128" target="14" weight="12.3696252026" />
      <edge id="5113" source="128" target="17" weight="0.32202562515" />
      <edge id="5114" source="128" target="19" weight="9.33156354142" />
      <edge id="5115" source="128" target="18" weight="4.40474788123" />
      <edge id="5117" source="128" target="117" weight="55.9448472602" />
      <edge id="5118" source="128" target="151" weight="4.04602727542" />
      <edge id="5119" source="128" target="150" weight="1.04413824863" />
      <edge id="5120" source="128" target="153" weight="29.9489113827" />
      <edge id="5121" source="128" target="152" weight="0.196545805423" />
      <edge id="5122" source="128" target="155" weight="0.546256684492" />
      <edge id="5123" source="128" target="154" weight="37.5845681098" />
      <edge id="5124" source="128" target="157" weight="6.94169001977" />
      <edge id="5125" source="128" target="156" weight="8.30708315002" />
      <edge id="5126" source="128" target="159" weight="0.459089164267" />
      <edge id="5127" source="128" target="158" weight="0.928846723985" />
      <edge id="5128" source="128" target="48" weight="0.20955677555" />
      <edge id="5129" source="128" target="49" weight="19.0241666542" />
      <edge id="5130" source="128" target="46" weight="4.08246157397" />
      <edge id="5131" source="128" target="119" weight="0.0967150608594" />
      <edge id="5132" source="128" target="44" weight="8.02696405894" />
      <edge id="5133" source="128" target="45" weight="1.32308973237" />
      <edge id="5134" source="128" target="42" weight="1.10966613155" />
      <edge id="5135" source="128" target="43" weight="0.186606541042" />
      <edge id="5136" source="128" target="40" weight="0.314400810296" />
      <edge id="5116" source="128" target="118" weight="2.57980908662" />
      <edge id="5138" source="128" target="1" weight="3.49656323368" />
      <edge id="5139" source="128" target="5" weight="1.74465175753" />
      <edge id="5140" source="128" target="9" weight="1.2471687759" />
      <edge id="5141" source="128" target="146" weight="36.150475458" />
      <edge id="5142" source="128" target="147" weight="0.689962971785" />
      <edge id="5143" source="128" target="144" weight="6.51624497165" />
      <edge id="5144" source="128" target="145" weight="4.98132549873" />
      <edge id="5145" source="128" target="142" weight="7.03018824581" />
      <edge id="5146" source="128" target="143" weight="2.25251561838" />
      <edge id="5147" source="128" target="140" weight="0.0770228749021" />
      <edge id="5148" source="128" target="141" weight="15.4668683532" />
      <edge id="5149" source="128" target="148" weight="26.9635584091" />
      <edge id="5150" source="128" target="149" weight="0.266820631255" />
      <edge id="5151" source="128" target="77" weight="0.263343442002" />
      <edge id="5152" source="128" target="76" weight="7.99780248298" />
      <edge id="5153" source="128" target="75" weight="1.00918474666" />
      <edge id="5154" source="128" target="74" weight="0.414715321526" />
      <edge id="5155" source="128" target="73" weight="0.529495920697" />
      <edge id="5156" source="128" target="72" weight="6.88781800414" />
      <edge id="5157" source="128" target="70" weight="0.395712250127" />
      <edge id="5158" source="128" target="79" weight="1.37601164716" />
      <edge id="5159" source="128" target="78" weight="1.01229468459" />
      <edge id="5137" source="128" target="41" weight="1.70005737299" />
      <edge id="5161" source="129" target="93" weight="1.05740947527" />
      <edge id="5164" source="129" target="59" weight="0.0735627351515" />
      <edge id="5165" source="129" target="58" weight="0.170678004707" />
      <edge id="5166" source="129" target="55" weight="0.066722972973" />
      <edge id="5167" source="129" target="54" weight="2.54430318872" />
      <edge id="5168" source="129" target="57" weight="0.228532381748" />
      <edge id="5169" source="129" target="56" weight="0.139119478209" />
      <edge id="5170" source="129" target="51" weight="0.4500219127" />
      <edge id="5171" source="129" target="50" weight="0.221809679483" />
      <edge id="5172" source="129" target="53" weight="9.86257988059" />
      <edge id="5173" source="129" target="52" weight="0.656021752059" />
      <edge id="190" source="129" target="164" weight="4.7480236963" />
      <edge id="5174" source="129" target="115" weight="0.446338800591" />
      <edge id="5175" source="129" target="114" weight="0.971040875207" />
      <edge id="5176" source="129" target="117" weight="18.3997971224" />
      <edge id="5177" source="129" target="89" weight="5.84903231196" />
      <edge id="5178" source="129" target="111" weight="1.01292154669" />
      <edge id="5179" source="129" target="110" weight="2.66084431413" />
      <edge id="5180" source="129" target="113" weight="113.514535454" />
      <edge id="5181" source="129" target="112" weight="9.95229530226" />
      <edge id="5182" source="129" target="83" weight="0.927212675723" />
      <edge id="5183" source="129" target="80" weight="0.299438587358" />
      <edge id="5184" source="129" target="81" weight="1.22040353514" />
      <edge id="5185" source="129" target="119" weight="0.158044763514" />
      <edge id="3926" source="129" target="87" weight="9.31290504967" />
      <edge id="5186" source="129" target="84" weight="0.145346606704" />
      <edge id="5187" source="129" target="7" weight="0.472943736948" />
      <edge id="5188" source="129" target="108" weight="0.338455673966" />
      <edge id="5189" source="129" target="109" weight="0.349348000473" />
      <edge id="5190" source="129" target="102" weight="0.420855614973" />
      <edge id="5191" source="129" target="103" weight="2.84753880169" />
      <edge id="5192" source="129" target="100" weight="0.790221585279" />
      <edge id="5193" source="129" target="106" weight="0.00982548760815" />
      <edge id="5194" source="129" target="107" weight="4.78480096918" />
      <edge id="5195" source="129" target="104" weight="0.586114266987" />
      <edge id="5196" source="129" target="105" weight="0.0528695398527" />
      <edge id="5197" source="129" target="39" weight="12.5274898709" />
      <edge id="5198" source="129" target="38" weight="11.3155019291" />
      <edge id="5199" source="129" target="33" weight="33.5224880227" />
      <edge id="5200" source="129" target="32" weight="9.89049141338" />
      <edge id="5201" source="129" target="31" weight="3.7282276547" />
      <edge id="5202" source="129" target="30" weight="4.22422748284" />
      <edge id="5203" source="129" target="37" weight="23.5734298434" />
      <edge id="5204" source="129" target="36" weight="0.0490523123578" />
      <edge id="5205" source="129" target="35" weight="13.6441221918" />
      <edge id="5206" source="129" target="34" weight="0.0354213716867" />
      <edge id="5207" source="129" target="60" weight="0.0544558153432" />
      <edge id="5208" source="129" target="61" weight="0.127780730393" />
      <edge id="5209" source="129" target="62" weight="1.05185255921" />
      <edge id="5210" source="129" target="63" weight="11.4658257668" />
      <edge id="5211" source="129" target="97" weight="47.3866280119" />
      <edge id="5212" source="129" target="65" weight="0.380454506917" />
      <edge id="5213" source="129" target="66" weight="0.357970376888" />
      <edge id="5214" source="129" target="67" weight="40.0112731945" />
      <edge id="5215" source="129" target="68" weight="0.93743390644" />
      <edge id="5216" source="129" target="69" weight="9.29303302466" />
      <edge id="5217" source="129" target="2" weight="0.449944515333" />
      <edge id="2127" source="129" target="167" weight="0.180078450018" />
      <edge id="5218" source="129" target="99" weight="12.9444478925" />
      <edge id="5219" source="129" target="98" weight="6.27464841916" />
      <edge id="5220" source="129" target="168" weight="24.2644064782" />
      <edge id="5163" source="129" target="91" weight="2.57689265772" />
      <edge id="5221" source="129" target="165" weight="2.87513120562" />
      <edge id="5222" source="129" target="92" weight="25.3479305128" />
      <edge id="5223" source="129" target="95" weight="1.02359621056" />
      <edge id="5224" source="129" target="162" weight="12.7695764585" />
      <edge id="5225" source="129" target="163" weight="0.0967341482047" />
      <edge id="5226" source="129" target="11" weight="12.1035079485" />
      <edge id="5227" source="129" target="10" weight="0.389351846134" />
      <edge id="5228" source="129" target="13" weight="1.17639172249" />
      <edge id="5229" source="129" target="12" weight="0.361760034413" />
      <edge id="5230" source="129" target="15" weight="0.0149355572403" />
      <edge id="5231" source="129" target="14" weight="0.263040009904" />
      <edge id="5232" source="129" target="17" weight="1.11614983698" />
      <edge id="5233" source="129" target="16" weight="33.4050983238" />
      <edge id="5234" source="129" target="19" weight="13.0624417104" />
      <edge id="5235" source="129" target="18" weight="1.36457966403" />
      <edge id="5236" source="129" target="88" weight="0.10103926097" />
      <edge id="5237" source="129" target="116" weight="0.333935861706" />
      <edge id="5238" source="129" target="151" weight="0.25944998588" />
      <edge id="5239" source="129" target="150" weight="9.9145789535" />
      <edge id="5240" source="129" target="153" weight="0.573293518195" />
      <edge id="5241" source="129" target="152" weight="1.11422930694" />
      <edge id="5242" source="129" target="155" weight="0.310014703403" />
      <edge id="5243" source="129" target="154" weight="1.41543865766" />
[truncated: 591,966 more chars]
